# Supplementary material for: The Effects of Optimal Dietary Vitamin D3 on Growth and Carcass Performance, Tibia Traits, Meat Quality, and Intestinal Morphology of Chinese Yellow-Feathered Broiler Chickens
Source: Animals (Basel). 2024 Mar 16;14(6):920. doi: 10.3390/ani14060920 (PMC10967611; doi:10.3390/ani14060920)
Supplement: Supplementary file 1 [file animals-14-00920-s001.zip]

Archive with 4 entries (4 files):
- Figure S1-2.pdf
- Table S1-5.pdf
- Table S6.xlsx
- Table S7.xlsx
