# Supplementary material for: The Effects of Optimal Dietary Vitamin D3 on Growth and Carcass Performance, Tibia Traits, Meat Quality, and Intestinal Morphology of Chinese Yellow-Feathered Broiler Chickens
Source: Animals (Basel). 2024 Mar 16;14(6):920. doi: 10.3390/ani14060920 (PMC10967611; doi:10.3390/ani14060920)
Supplement: Supplementary file 1 [file animals-14-00920-s001.zip › Table S6.xlsx]

## Sheet: A
Table S6A Quality control and preprocessing of metagenomic datasets
Sample name	Raw PE	Combined	Qualified	Nochime	Base (nt)	Avglen (nt)	Q20 %	Q30 %	GC %	Effective %
CN1	80703	80601	79978	60051	24962767	416	98.51	95.01	54.07	74.41
CN2	79051	78762	78168	66160	27409579	414	97.71	92.82	52.3	83.69
CN3	83937	72883	72276	56239	23303060	414	98.48	94.95	52.64	67
CN4	82546	80126	79777	71470	29583204	414	98.38	94.71	50.91	86.58
CN5	77309	77266	76915	72837	29721453	408	98.58	95.23	52.62	94.22
CN6	67393	64576	64266	56384	23216755	412	98.59	95.19	52.75	83.66
CN7	77617	75778	75151	63682	26377664	414	98.24	94.31	51.39	82.05
CN8	72215	71570	71028	62846	25889464	412	98.34	94.49	51.78	87.03
CN9	83874	83612	83197	73217	30367421	415	98.51	95.06	51.59	87.29
CN10	74991	72981	72611	61260	25212481	412	98.36	94.66	52.55	81.69
CN11	78780	78002	77563	65104	26764365	411	98.35	94.58	52.51	82.64
CN12	80634	77760	77148	70116	29175859	416	98.27	94.36	51.58	86.96
LC1	76345	61831	61283	46714	19490517	417	98.54	95.13	53.4	61.19
LC2	81007	80571	80094	64613	26803535	415	98	93.61	52.21	79.76
LC3	83429	81500	80607	65050	27070717	416	97.85	93.18	52.48	77.97
LC4	83589	81311	80691	65659	27183733	414	98.43	94.77	52.19	78.55
LC5	85032	83760	83074	74012	30353909	410	98.4	94.63	52.36	87.04
LC6	80642	79654	78975	71279	29577958	415	98.26	94.4	52.11	88.39
LC7	85633	84939	84333	75076	30786040	410	98.33	94.53	51.77	87.67
LC8	84530	82504	81902	74554	30780325	413	98.19	94.21	51.36	88.2
LC9	88755	88305	87622	79731	32932108	413	98.26	94.31	50.71	89.83
LC10	80829	80350	79968	73151	30326828	415	98.5	94.96	51.1	90.5
LC11	82985	82481	82039	75700	31133951	411	98.51	94.95	52.23	91.22
LC12	80766	79125	78731	69652	28801208	414	98.53	95.03	52.15	86.24
Note: Raw_tags, original sequencing; Base, the total base number of the effective tags; Q20, the percentage of the effective tags with the Q value of each base ≥ 20 (sequencing error rate ≤ 1%); Q30, the percentage of effective tags with the Q value of each base ≥ 30 (sequencing error rate ≤ 0.1%); GC%, the percentage of GC bases in the effective tags.

## Sheet: B
Table 6B The compositions of the top 10 genera in the cecal contents of broilers
Taxonomy	CN1	CN2	CN3	CN4	CN5	CN6	CN7	CN8	CN9	CN10	CN11	CN12	LC1	LC2	LC3	LC4	LC5	LC6	LC7	LC8	LC9	LC10	LC11	LC12
Clostridia_UCG-014	0.0201455	0.0825725	0.00310543	0.180619	0.306508	0.0104576	0.10232	0.0834483	0.0517571	0.0168542	0.0486517	0.0226404	0.00366281	0.0298864	0.0526861	0.103992	0.10508	0.109061	0.171834	0.152776	0.444554	0.0275507	0.0388842	0.00875889
Bacteroides	0.0213133	0.0917826	0.0953392	0.106354	0.0101922	0.108239	0.083236	0.111238	0.12581	0.0739197	0.0275242	0.175603	0.0566408	0.0606487	0.0487313	0.0322221	0.0325672	0.0660102	0.0294617	0.0371589	0.00599851	0.290052	0.123341	0.10715
Alistipes	0.0128198	0.11644	0.0623474	0.115617	0.01704	0.063356	0.0833687	0.0782992	0.158005	0.0325406	0.0343455	0.135736	0.063993	0.205834	0.223352	0.108982	0.0291167	0.140779	0.0631171	0.212921	0.0148105	0.0791485	0.0179955	0.068399
Faecalibacterium	0.00674169	0.0843242	0.0610203	0.0891549	0.0136957	0.0217114	0.0681336	0.100249	0.0328857	0.107522	0.0640461	0.0200924	0.0445111	0.151715	0.0677885	0.0388842	0.146831	0.0438741	0.129844	0.0361238	0.0152882	0.100117	0.203817	0.173161
Lactobacillus	0.00116785	0.00475104	0.0163765	0.0242064	0.00130056	0.00114131	0.0351683	0.0705223	0.0384595	0.0323814	0.0279223	0.0297271	0.00313197	0.00260113	0.00366281	0.0265952	0.0099002	0.135046	0.0317178	0.0401051	0.0631967	0.00262767	0.0373447	0.00429982
Pseudomonas	0.0040344	0.0020172	0.00140673	0.00228262	0.00145982	0.0240737	0.0045387	0.00108823	0.000955515	0.0162968	0.0053615	0.00145982	0.00289309	0.000955515	0.00297271	0.00599851	0.00249496	0.00159253	0.00143327	0.0018314	0.111238	0.000159253	0.0142	0.000530842
Pseudarthrobacter	0.0259316	0.00175178	0	0	0	0.0962682	0	0	0	0	0	0	0.00103514	0	0.00106168	0	0	0	0	0	0	0	0	0
Escherichia-Shigella	0.0198004	0.03907	0.0334961	0.00368935	0.000743179	0.0270729	0.0195881	0.00310543	0.00106168	0.0013271	0.00804226	0.0906413	0.00875889	0.00491029	0.00464487	0.0085731	0.0366281	0.00928973	0.0148901	0.00315851	0.00238879	0.0217645	0.00374244	0.00472449
Blautia	0.00177832	0.0386453	0.0873235	0.0219238	0.0107495	0.0316116	0.00873235	0.0252681	0.0085731	0.0151555	0.0622943	0.0202516	0.0145716	0.00560038	0.00974095	0.00894469	0.0311604	0.0122624	0.024578	0.0121828	0.00528188	0.0342128	0.0402113	0.0150759
Ruminococcus_torques_group	0.0160049	0.0214195	0.0239144	0.0276569	0.00440599	0.0360707	0.0416976	0.0334696	0.0126075	0.0476961	0.0578883	0.0449623	0.0136692	0.0392292	0.0290105	0.0723538	0.0650812	0.021446	0.0827583	0.0625332	0.0172524	0.0549687	0.0256662	0.0307357
Others	0.870262	0.517226	0.61567	0.428496	0.633905	0.579998	0.553217	0.493311	0.569885	0.656306	0.663924	0.458886	0.787132	0.49862	0.556349	0.593455	0.54114	0.460638	0.450366	0.441209	0.319992	0.389399	0.494798	0.587164

## Sheet: C
Table 6C The alpha diversity of the cecal microbiotas in control (CN) and low concentration (LC) groups
Parameter	CN	LC	P value
Chao1	792.17±51.74	841.14±56.16	0.53
Goods_coverage	0.99±0.00	0.99±0.00	0.41
Observed species	787.08±52.48	835.75±56.76	0.54
Shannon	7.50±0.23	7.64±0.16	0.62
Simpson	0.97±0.01	0.98±0.00	0.66
Chao1: The number of estimated species in the tested samples. The more low-abundance species in the community, the higher the Chao1 index; Goods_coverage: The higher the sequencing coverage, the greater the index; Observed_OTUs: the number of species observed intuitively (the larger index, the more species observed); Shannon: The total number and proportion of classifications in the sample. The h…

## Sheet: D
Table 6D The microorganisms with significant differences at the genus level
Taxonomy	CN1	CN2	CN3	CN4	CN5	CN6	CN7	CN8	CN9	CN10	CN11	CN12	LC1	LC2	LC3	LC4	LC5	LC6	LC7	LC8	LC9	LC10	LC11	LC12	Mean_CN	Mean_LC	Se_CN	Se_LC	P_value	sign	Tax_detail
Candidatus_Soleaferrea	0.000238879	0.000265421	0	0.000318505	0.00013271	0.000212337	0.000265421	0.000424674	0.000159253	0.000371589	0.000477758	0	0	0.000212337	0	0	0	0.000318505	0.000106168	0.000265421	0	2.65421e-05	5.30842e-05	0	0.000238879	8.18359e-05	4.3466e-05	3.38679e-05	0.00966015	**	k__Bacteria;p__Firmicutes;c__Clostridia;o__Oscillospirales;f__Ruminococcaceae;g__Candidatus_Soleaferrea;
Megasphaera	0.000477758	0	0.000238879	0.000106168	0	0	0.000106168	0	0	0.000106168	0.00013271	0	0.000318505	7.96263e-05	0.000106168	0	0.000238879	0.00570655	0.00525533	0.00538805	0.00804226	0	0	0.000212337	9.73209e-05	0.00211231	4.11102e-05	0.000872871	0.0415005	*	k__Bacteria;p__Firmicutes;c__Negativicutes;o__Veillonellales-Selenomonadales;f__Veillonellaceae;g__Megasphaera;
DNF00809	0	0	0	0	0	0	0	0	0	0	0	0	0	0	0	0	0.000106168	0.0010086	0.000212337	0.0005043	0.00108823	0.000106168	5.30842e-05	0	0	0.000256575	0	0.00011469	0.0469382	*	k__Bacteria;p__Actinobacteriota;c__Coriobacteriia;o__Coriobacteriales;f__Eggerthellaceae;g__DNF00809;
Ruminococcus_gnavus_group	0	0.000212337	0.000212337	0.000849347	0.000345047	0	0	0	0.000318505	7.96263e-05	0.000185795	0	0	0	0	0	0	0	0	0	0	0.000265421	0	0	0.000183581	2.21184e-05	7.11646e-05	2.21184e-05	0.0492705	*	k__Bacteria;p__Firmicutes;c__Clostridia;o__Lachnospirales;f__Lachnospiraceae;g__Ruminococcus_gnavus_group;
Tuzzerella	0	0.00217645	0	0	0	0	0.00114131	0	0.000371589	0	0	0.000796263	0.000238879	0.000982058	0.0018314	0.00143327	0.00249496	0.00196412	0.000583926	0.00106168	0.000530842	0.000477758	0.000345047	0	0.000373801	0.000995329	0.000197233	0.000225655	0.0502233	-	k__Bacteria;p__Firmicutes;c__Clostridia;o__Lachnospirales;f__Lachnospiraceae;g__Tuzzerella;
Rikenellaceae_RC9_gut_group	0.00161907	0.000716637	0.00103514	7.96263e-05	0.000106168	0.000716637	0	0	0.00305234	0.00498991	0.00538805	0	0.000530842	0.000106168	0.00193757	0	0	0	0	0	0	0.000583926	0	0	0.0014753	0.000263209	0.00056318	0.000164152	0.059569	-	k__Bacteria;p__Bacteroidota;c__Bacteroidia;o__Bacteroidales;f__Rikenellaceae;g__Rikenellaceae_RC9_gut_group;
UCG-010	0.00366281	0.00416711	0.000982058	0.00138019	0.000849347	0.00355664	0.00575963	0.00549421	0.0060516	0.0119439	0.011997	0.00472449	0.000875889	0.000424674	0.0025215	0.00623739	0.00236225	0.00406094	0.00220299	0.00613122	0.00135365	0.00228262	0.00119439	0.00193757	0.00504742	0.00263209	0.00106669	0.000549212	0.0607616	-	k__Bacteria;p__Firmicutes;c__Clostridia;o__Oscillospirales;f__UCG-010;g__UCG-010;
Prevotellaceae_UCG-003	0.000238879	0	0	0	5.30842e-05	0	0	0	0.000928973	0.00135365	0.00130056	0	0	0	0	0	0	0	0	0	0	2.65421e-05	0	0	0.00032293	2.20833e-06	0.000155585	2.20833e-06	0.0637251	-	k__Bacteria;p__Bacteroidota;c__Bacteroidia;o__Bacteroidales;f__Prevotellaceae;g__Prevotellaceae_UCG-003;
NK4A214_group	0.0143327	0.00469795	0.000477758	0.00297271	0.00700711	0.00522879	0.00459178	0.00570655	0.00589235	0.00169869	0.00310543	0.00546767	0.000743179	0.000557384	0.00212337	0.00257458	0.00228262	0.00289309	0.00347701	0.0048572	0.00161907	0.00525533	0.00315851	0.0055473	0.00509829	0.00292405	0.000999566	0.000473943	0.0672989	-	k__Bacteria;p__Firmicutes;c__Clostridia;o__Oscillospirales;f__Oscillospiraceae;g__NK4A214_group;
Faecalibacterium	0.00674169	0.0843242	0.0610203	0.0891549	0.0136957	0.0217114	0.0681336	0.100249	0.0328857	0.107522	0.0640461	0.0200924	0.0445111	0.151715	0.0677885	0.0388842	0.146831	0.0438741	0.129844	0.0361238	0.0152882	0.100117	0.203817	0.173161	0.0557981	0.0959961	0.0102861	0.0182479	0.0715878	-	k__Bacteria;p__Firmicutes;c__Clostridia;o__Oscillospirales;f__Ruminococcaceae;g__Faecalibacterium;
Intestinimonas	0.0257989	0.00180486	0.00395477	0.0020172	0.00013271	0.0120767	0.00966132	0.0265156	0.0231978	0.0452012	0.00560038	0.0706816	0.00368935	0.00796263	0.005043	0.00692749	0.00626393	0.00812188	0.00703366	0.012926	0.00429982	0.00743179	0.00947553	0.00331776	0.0188869	0.0068744	0.00612915	0.00077663	0.0770438	-	k__Bacteria;p__Firmicutes;c__Clostridia;o__Oscillospirales;f__Oscillospiraceae;g__Intestinimonas;
Fournierella	0.013855	0.00244187	0.00114131	0.00315851	0.0013271	0.00968786	0.00188449	0.00971441	0.0113866	0.0121297	0.00159253	0.0152086	0.000610468	0.00212337	0.000451216	0.00212337	0.00249496	0.00177832	0.00249496	0.0025215	0.00111477	0.00867927	0.00671515	0.011015	0.00696066	0.00351019	0.00158581	0.000979724	0.0803417	-	k__Bacteria;p__Firmicutes;c__Clostridia;o__Oscillospirales;f__Ruminococcaceae;g__Fournierella;
Bacteroidales_RF16_group	0	0	0	0	0.00013271	7.96263e-05	0	0	0.000849347	0.0018314	0.00119439	0	0	0	0	0	0	0	0	0	0	0	0	0	0.000340621	0	0.000176963	0	0.0804915	-	k__Bacteria;p__Bacteroidota;c__Bacteroidia;o__Bacteroidales;f__Bacteroidales_RF16_group;g__Bacteroidales_RF16_group;
Peptoniphilus	0	0	0	0	0	0	0.000610468	2.65421e-05	0	0	0.000238879	0.000451216	0	0	0	0.000265421	0.00703366	0.00225608	0.00456524	0.000583926	0.00138019	0	0	0.000159253	0.000110589	0.00135365	6.07575e-05	0.000649924	0.0828808	-	k__Bacteria;p__Firmicutes;c__Clostridia;o__Peptostreptococcales-Tissierellales;f__Peptostreptococcales-Tissierellales;g__Peptoniphilus;
Coriobacteriaceae_UCG-002	0	0	0	0	0	0	0	0	0	0	0	0	0	0	5.30842e-05	0	0	0	0	0	0	0.000159253	0.000398131	0.000398131	0	8.40513e-05	0	4.44173e-05	0.0850498	-	k__Bacteria;p__Actinobacteriota;c__Coriobacteriia;o__Coriobacteriales;f__Atopobiaceae;g__Coriobacteriaceae_UCG-002;
Anaerofilum	0.00254804	0.000265421	0	0.000530842	0.000583926	0.000398131	0.000796263	0.0018314	0.00368935	0.00217645	0.000557384	0.00246841	0.000106168	0.000238879	0.000265421	0.000875889	0.000690094	0.00138019	0.000849347	0.00063701	0.000185795	0.000398131	0.00124748	0.000955515	0.00132047	0.000652493	0.0003389	0.000122089	0.0851685	-	k__Bacteria;p__Firmicutes;c__Clostridia;o__Oscillospirales;f__Ruminococcaceae;g__Anaerofilum;
Fenollaria	0	0	0	0	0	0	0.000185795	0	0	0	0	0	0	0	0	0	0.0013271	0.000265421	0.0005043	7.96263e-05	0.000610468	0	0	0	1.54829e-05	0.000232241	1.54829e-05	0.000117349	0.093343	-	k__Bacteria;p__Firmicutes;c__Clostridia;o__Peptostreptococcales-Tissierellales;f__Peptostreptococcales-Tissierellales;g__Fenollaria;
Helcococcus	0	0	0	0	0	0	0	0	0	0	0	0	0	0	0	0	0	0.00013271	7.96263e-05	0	0	0	0	7.96263e-05	0	2.43258e-05	0	1.32526e-05	0.0935806	-	k__Bacteria;p__Firmicutes;c__Clostridia;o__Peptostreptococcales-Tissierellales;f__Peptostreptococcales-Tissierellales;g__Helcococcus;
Eubacterium_xylanophilum_group	0	0	0.000451216	0.000238879	0	0	0	0	0	0	0	0	0.000743179	0	0	0	0	0	0	0	0	0.000902431	0.00122094	0.000982058	5.75079e-05	0.000320717	4.0915e-05	0.000140008	0.0946059	-	k__Bacteria;p__Firmicutes;c__Clostridia;o__Lachnospirales;f__Lachnospiraceae;g__Eubacterium_xylanophilum_group;
Trueperella	0	0	0	0	0	0	0	0	0	0	0	0	0	0	0	0	5.30842e-05	7.96263e-05	0	0	0	0	0	0.000106168	0	1.99057e-05	0	1.08964e-05	0.0949623	-	k__Bacteria;p__Actinobacteriota;c__Actinobacteria;o__Actinomycetales;f__Actinomycetaceae;g__Trueperella;
Fusicatenibacter	0	0	0.00679478	0.00443253	0.00307888	0	0	0	0.00063701	0.000743179	0.000451216	0	0	5.30842e-05	0	0	0	0	0	0	0	0	0.00175178	0	0.0013448	0.000150406	0.000644062	0.000145646	0.095336	-	k__Bacteria;p__Firmicutes;c__Clostridia;o__Lachnospirales;f__Lachnospiraceae;g__Fusicatenibacter;
Acetitomaculum	0	0	0	0	0	0.000371589	0	0	0.000371589	0.000159253	0	0	0	0	0	0	0	0	0	0	0	0	0	0	7.52026e-05	0	4.20726e-05	0	0.101416	-	k__Bacteria;p__Firmicutes;c__Clostridia;o__Lachnospirales;f__Lachnospiraceae;g__Acetitomaculum;
Arcanobacterium	0	0	0	0	0	0	0	0	0	0	0	0	0	0	0	0	0	0.000159253	0.000451216	0	0	0.00013271	7.96263e-05	0	0	6.85649e-05	0	3.8582e-05	0.103174	-	k__Bacteria;p__Actinobacteriota;c__Actinobacteria;o__Actinomycetales;f__Actinomycetaceae;g__Arcanobacterium;
Gastranaerophilales	0.000690094	0.000238879	0.000265421	0.0023357	0.00337085	0	0.00276038	0.00220299	0.00363627	0.00199066	0.000557384	0.000743179	0.00143327	0.00294617	0.00408748	0.00238879	0.000875889	0.00873235	0.00130056	0.0048572	0.00214991	0.000583926	0.000557384	0.00514917	0.00156598	0.00292184	0.000374522	0.000700621	0.106282	-	k__Bacteria;p__Cyanobacteria;c__Vampirivibrionia;o__Gastranaerophilales;f__Gastranaerophilales;g__Gastranaerophilales;
Acidibacter	0.000451216	0	0.000159253	0	0.000477758	0	0.00013271	0.00013271	0	0	0	0	0.00116785	0.00063701	0.00063701	0.00156598	0.000185795	0.000265421	0.000159253	0	0	0	0	0	0.000112804	0.00038486	5.07323e-05	0.000150269	0.109173	-	k__Bacteria;p__Proteobacteria;c__Gammaproteobacteria;o__Gammaproteobacteria_Incertae_Sedis;f__Unknown_Family;g__Acidibacter;
Ezakiella	0	0	0	0	0	0	0	0	0	0	0	0	0	0	0	0	0.00220299	0.00114131	0.000583926	0	0.000185795	0	0	0	0	0.000342835	0	0.000196962	0.109611	-	k__Bacteria;p__Firmicutes;c__Clostridia;o__Peptostreptococcales-Tissierellales;f__Peptostreptococcales-Tissierellales;g__Ezakiella;
Anaerococcus	0	0	0	0	0	0	0.000238879	7.96263e-05	0	0	0.000238879	0.00230916	0	0	0	0.000106168	0.0113069	0.00440599	0.0160049	0.000185795	0.00244187	0.000159253	0.000291963	0	0.000238877	0.00290857	0.000190055	0.00152757	0.109929	-	k__Bacteria;p__Firmicutes;c__Clostridia;o__Peptostreptococcales-Tissierellales;f__Peptostreptococcales-Tissierellales;g__Anaerococcus;
Peptoclostridium	0	0	7.96263e-05	5.30842e-05	0	2.65421e-05	0	0	0	0	0	0	0	0	0	0	0	0	0	0	0	0	0	0	1.32667e-05	0	7.66039e-06	0	0.111209	-	k__Bacteria;p__Firmicutes;c__Clostridia;o__Peptostreptococcales-Tissierellales;f__Peptostreptococcaceae;g__Peptoclostridium;
Virgisporangium	0.000185795	7.96263e-05	7.96263e-05	0	0	0	0	0	0	0	0	0	0	0	0	0	0	0	0	0	0	0	0	0	2.87496e-05	0	1.6804e-05	0	0.115121	-	k__Bacteria;p__Actinobacteriota;c__Actinobacteria;o__Micromonosporales;f__Micromonosporaceae;g__Virgisporangium;
Olsenella	0	0.000371589	0	0	0	0	0	0	0.000159253	0.000291963	0.000238879	0	0	0	5.30842e-05	0	0	0	0.000159253	0	0	0	0	0	8.84737e-05	1.76961e-05	4.00581e-05	1.36024e-05	0.117315	-	k__Bacteria;p__Actinobacteriota;c__Coriobacteriia;o__Coriobacteriales;f__Atopobiaceae;g__Olsenella;
Actinotignum	0	0	0	0	0	0	0	0	0	0	0	0	0	0	0	0	0.00013271	0.000106168	0.000291963	0	0	0	0	0	0	4.42367e-05	0	2.62048e-05	0.119503	-	k__Bacteria;p__Actinobacteriota;c__Actinobacteria;o__Actinomycetales;f__Actinomycetaceae;g__Actinotignum;
Pygmaiobacter	0	0	0	0	0	0	0	0	0.00013271	0.000477758	0.000291963	0	0	0	0	0	0	0	0	0	0	0	0	0	7.52026e-05	0	4.46571e-05	0	0.120311	-	k__Bacteria;p__Firmicutes;c__Clostridia;o__Oscillospirales;f__Ruminococcaceae;g__Pygmaiobacter;
Ruminococcus_gauvreauii_group	0	0.00013271	0.00116785	0.000318505	0	0.000265421	0.000477758	0.00119439	0.000663552	0.00114131	0.000955515	0.000451216	0.000849347	0.000291963	0.000212337	0.00063701	0.0018314	0.000424674	0.00145982	0.000902431	0.00013271	0.00122094	0.00276038	0.00106168	0.000564019	0.000982057	0.000130567	0.000220524	0.12035	-	k__Bacteria;p__Firmicutes;c__Clostridia;o__Lachnospirales;f__Lachnospiraceae;g__Ruminococcus_gauvreauii_group;
Parabacteroides	0.014492	0.0334696	0.00955515	0.0146247	0.000822805	0.0177567	0.0415384	0.0130853	0.0185529	0.0327264	0.0127402	0.0221096	0.0125279	0.0224812	0.0141735	0.00589235	0.0115724	0.00963478	0.00668861	0.00711328	0.00241533	0.0271791	0.00841384	0.0248965	0.0192895	0.0127491	0.00331368	0.00231063	0.121381	-	k__Bacteria;p__Bacteroidota;c__Bacteroidia;o__Bacteroidales;f__Tannerellaceae;g__Parabacteroides;
W5053	0	0	0	0	0	0	0	0	0	0	0	0.000106168	0	0	0	0	0.000955515	0.00013271	0.0010086	0	0.000185795	0	0	0	8.84733e-06	0.000190218	8.84733e-06	0.0001083	0.122903	-	k__Bacteria;p__Firmicutes;c__Clostridia;o__Peptostreptococcales-Tissierellales;f__Peptostreptococcales-Tissierellales;g__W5053;
Treponema	0.0013271	0	0	0	0	7.96263e-05	0.000212337	0	0.000185795	0.000106168	0.000238879	0	0	0	0	0	0	0	0	0	0	0	0	0	0.000179157	0	0.000107672	0	0.124327	-	k__Bacteria;p__Spirochaetota;c__Spirochaetia;o__Spirochaetales;f__Spirochaetaceae;g__Treponema;
Rhodococcus	0.000106168	0	0.000291963	0	0	0.000398131	0	0	0	0	0.00103514	0	0	0	0	0	0	0	0	5.30842e-05	0	0	0	0	0.000152617	4.425e-06	8.90624e-05	4.425e-06	0.124606	-	k__Bacteria;p__Actinobacteriota;c__Actinobacteria;o__Corynebacteriales;f__Nocardiaceae;g__Rhodococcus;
Akkermansia	0	0	0.000185795	0.00013271	0.00148636	0	0.000265421	0.000557384	0	0	5.30842e-05	0.00013271	0.00138019	0.00138019	0.000928973	0.00063701	0.000371589	0.0161641	0.000477758	0.000238879	0.0202516	0.000345047	7.96263e-05	0.000371589	0.000234456	0.00355221	0.000123193	0.00199574	0.125063	-	k__Bacteria;p__Verrucomicrobiota;c__Verrucomicrobiae;o__Verrucomicrobiales;f__Akkermansiaceae;g__Akkermansia;
Lawsonella	0	0	0	0	0	0	0	5.30842e-05	0	0	0	0	0	0	0	0	0	0	0.000238879	0.00013271	0.000185795	0	0	0	4.425e-06	4.64487e-05	4.425e-06	2.51217e-05	0.12608	-	k__Bacteria;p__Actinobacteriota;c__Actinobacteria;o__Corynebacteriales;f__Corynebacteriaceae;g__Lawsonella;
Odoribacter	0.00106168	0.00379552	0.00167215	0.00345047	0.000796263	0.00387515	0.00575963	0.00350356	0.00414057	0.00445907	0.00621085	0.0112273	0.00140673	0.00318505	0.00114131	0.00374244	0.00366281	0.00188449	0.00175178	0.00140673	0.000796263	0.00589235	0.00222954	0.00498991	0.00416269	0.00267412	0.00080271	0.000467586	0.12677	-	k__Bacteria;p__Bacteroidota;c__Bacteroidia;o__Bacteroidales;f__Marinifilaceae;g__Odoribacter;
Succinivibrio	0	0	0	0	0	0	0	0	0.000451216	0.000106168	0.000318505	0	0	0	0	0	0	0	0	0	0	0	2.65421e-05	0	7.29908e-05	2.20833e-06	4.37262e-05	2.20833e-06	0.134093	-	k__Bacteria;p__Proteobacteria;c__Gammaproteobacteria;o__Aeromonadales;f__Succinivibrionaceae;g__Succinivibrio;
Eubacterium_siraeum_group	0.000238879	0	0	0.00013271	0	0	0	0	0.000557384	0	0	0	0	0	0	0	0	0	0	0	0	0	0	0	7.74144e-05	0	4.8729e-05	0	0.140442	-	k__Bacteria;p__Firmicutes;c__Clostridia;o__Oscillospirales;f__Ruminococcaceae;g__Eubacterium_siraeum_group;
Lachnospiraceae_NK3A20_group	0	0	0	0	0	7.96263e-05	0	0	0.000769721	0.000716637	0.000530842	0	0	0	0	0	0	0	0	0	0	2.65421e-05	2.65421e-05	0.000318505	0.000174733	3.09588e-05	8.82398e-05	2.63066e-05	0.142534	-	k__Bacteria;p__Firmicutes;c__Clostridia;o__Lachnospirales;f__Lachnospiraceae;g__Lachnospiraceae_NK3A20_group;
CHKCI002	0	0.00124748	0.000424674	0.000185795	0	0.000345047	0.000583926	0.00116785	0.000451216	0.00111477	0.0005043	0.000318505	0.000238879	0.00111477	0.000398131	0.00164561	0.000743179	0.000769721	0.000451216	0.000822805	0.000159253	0.00127402	0.000928973	0.00103514	0.00052863	0.000798475	0.000124427	0.000126849	0.143097	-	k__Bacteria;p__Actinobacteriota;c__Coriobacteriia;o__Coriobacteriales;f__Eggerthellaceae;g__CHKCI002;
Paeniclostridium	0	0	0	0	0.000371589	0	0	0	0.000716637	0.00305234	0.00305234	0	0	0	0	0	0	0	0	0	0	0.000318505	0	0.000530842	0.000599409	7.07789e-05	0.000336805	4.94763e-05	0.147584	-	k__Bacteria;p__Firmicutes;c__Clostridia;o__Peptostreptococcales-Tissierellales;f__Peptostreptococcaceae;g__Paeniclostridium;
Facklamia	0	0	0	0	0	0	0	0	0	0	0	0	0	0	0	0	0.000212337	0.000716637	0	0	0	0	0	0.000212337	0	9.51093e-05	0	6.12492e-05	0.148745	-	k__Bacteria;p__Firmicutes;c__Bacilli;o__Lactobacillales;f__Aerococcaceae;g__Facklamia;
Ruminococcus_torques_group	0.0160049	0.0214195	0.0239144	0.0276569	0.00440599	0.0360707	0.0416976	0.0334696	0.0126075	0.0476961	0.0578883	0.0449623	0.0136692	0.0392292	0.0290105	0.0723538	0.0650812	0.021446	0.0827583	0.0625332	0.0172524	0.0549687	0.0256662	0.0307357	0.0306495	0.042892	0.0045768	0.00679974	0.151469	-	k__Bacteria;p__Firmicutes;c__Clostridia;o__Lachnospirales;f__Lachnospiraceae;g__Ruminococcus_torques_group;
Candidatus_Stoquefichus	0	0.000902431	0.000238879	0	0	0.000265421	0	0	0	0	0	0	0	0	0	0	0	0	0	0	0	0	0	0	0.000117228	0	7.67219e-05	0	0.154754	-	k__Bacteria;p__Firmicutes;c__Bacilli;o__Erysipelotrichales;f__Erysipelatoclostridiaceae;g__Candidatus_Stoquefichus;
Moryella	0	0	0	0	0	0	0	0	0	0	0	0	0	0	0	0	0	0	0.00013271	5.30842e-05	0.000318505	0	0	0	0	4.20262e-05	0	2.76179e-05	0.156297	-	k__Bacteria;p__Firmicutes;c__Clostridia;o__Lachnospirales;f__Lachnospiraceae;g__Moryella;
Streptococcus	0.0222688	0.00116785	0.0335227	0.00690094	0.00013271	0.00013271	0.00976749	0	0.000743179	0.00427328	0.00406094	7.96263e-05	0.00122094	0.000902431	0.000451216	0.000212337	0.00573309	5.30842e-05	0.00299926	0	0.000212337	0.000557384	0.000291963	0.0124482	0.00692085	0.00209019	0.0030459	0.0010567	0.156875	-	k__Bacteria;p__Firmicutes;c__Bacilli;o__Lactobacillales;f__Streptococcaceae;g__Streptococcus;
Erysipelotrichaceae	0.0117316	0.00228262	0.000663552	0.0005043	0.000238879	0.0118643	0.000530842	0.00140673	0.00013271	0.00225608	0.000822805	0.00414057	0.0005043	0.000291963	0.000238879	0.00127402	0.000345047	0.000557384	0.000583926	0.000238879	0.000690094	0.00642319	0.000875889	0.000982058	0.00304792	0.0010838	0.00122495	0.000494034	0.158445	-	k__Bacteria;p__Firmicutes;c__Bacilli;o__Erysipelotrichales;f__Erysipelotrichaceae;g__Erysipelotrichaceae;
Hydrogenophaga	0	0.000265421	0	0	0	0	0	0	0	0	0	0	0.00122094	0.000557384	0.000530842	0	0	0	0	0	0	0	0	0	2.21184e-05	0.00019243	2.21184e-05	0.000111423	0.159935	-	k__Bacteria;p__Proteobacteria;c__Gammaproteobacteria;o__Burkholderiales;f__Comamonadaceae;g__Hydrogenophaga;
Eubacterium_nodatum_group	0.000159253	0.000743179	0	0.00122094	0	0.00172524	0.000265421	0.000318505	0.000345047	0.000875889	0.000716637	0.000557384	0	0.000212337	0.000477758	0.000345047	0	0.000345047	0.000212337	0.000477758	0.00013271	0.000159253	0.000663552	0.000955515	0.000577291	0.000331776	0.000148936	8.07246e-05	0.165513	-	k__Bacteria;p__Firmicutes;c__Clostridia;o__Peptostreptococcales-Tissierellales;f__Anaerovoracaceae;g__Eubacterium_nodatum_group;
Candidatus_Megaira	0	0	0	0	0	0	0	0	0	0	0	0	0	5.30842e-05	0	5.30842e-05	0	0	0	0	0	0	0	0	0	8.85e-06	0	5.96667e-06	0.166087	-	k__Bacteria;p__Proteobacteria;c__Alphaproteobacteria;o__Rickettsiales;f__Rickettsiaceae;g__Candidatus_Megaira;
Crenothrix	7.96263e-05	0	7.96263e-05	0	0	0	0	0	0	0	0	0	0	0	0	0	0	0	0	0	0	0	0	0	1.32667e-05	0	8.94438e-06	0	0.166087	-	k__Bacteria;p__Proteobacteria;c__Gammaproteobacteria;o__Methylococcales;f__Methylomonadaceae;g__Crenothrix;
dgA-11_gut_group	7.96263e-05	0	0	0	0	0	0	0	0	0	7.96263e-05	0	0	0	0	0	0	0	0	0	0	0	0	0	1.32667e-05	0	8.94438e-06	0	0.166087	-	k__Bacteria;p__Bacteroidota;c__Bacteroidia;o__Bacteroidales;f__Rikenellaceae;g__dgA-11_gut_group;
Dyella	0	0	0	0	0	0	0	0	0	0	0	0	0	0.000185795	0.000185795	0	0	0	0	0	0	0	0	0	0	3.09658e-05	0	2.08772e-05	0.166087	-	k__Bacteria;p__Proteobacteria;c__Gammaproteobacteria;o__Xanthomonadales;f__Rhodanobacteraceae;g__Dyella;
S5-A14a	0	0	0	0	0	0	0	0	0	0	0	0	0	0	0	0	0	0	0.000106168	0	0.000106168	0	0	0	0	1.76947e-05	0	1.19297e-05	0.166087	-	k__Bacteria;p__Firmicutes;c__Clostridia;o__Peptostreptococcales-Tissierellales;f__Anaerovoracaceae;g__S5-A14a;
Cellulosilyticum	0	0	0	0	0	0	0	0	0	0.000212337	0.000185795	0	0	0	0	0	0	0	0	0	0	0	0	0	3.31777e-05	0	2.24279e-05	0	0.167119	-	k__Bacteria;p__Firmicutes;c__Clostridia;o__Lachnospirales;f__Lachnospiraceae;g__Cellulosilyticum;
Ensifer	0.000185795	0.000159253	0	0	0	0	0	0	0	0	0	0	0	0	0	0	0	0	0	0	0	0	0	0	2.8754e-05	0	1.94546e-05	0	0.16746	-	k__Bacteria;p__Proteobacteria;c__Alphaproteobacteria;o__Rhizobiales;f__Rhizobiaceae;g__Ensifer;
Jonquetella	0	0	0	0	0	0	0	0	0	0	0	0	0	0	0	0	0	0	0.000371589	0	0.000451216	0	0	0	0	6.85671e-05	0	4.6487e-05	0.168258	-	k__Bacteria;p__Synergistota;c__Synergistia;o__Synergistales;f__Synergistaceae;g__Jonquetella;
Clostridium_sensu_stricto_8	0	0	0	0	0	0	0	0	0	0	0	0	0.000291963	0.000238879	0	0	0	0	0	0	0	0	0	0	0	4.42368e-05	0	3.00029e-05	0.168404	-	k__Bacteria;p__Firmicutes;c__Clostridia;o__Clostridiales;f__Clostridiaceae;g__Clostridium_sensu_stricto_8;
WCHB1-02	0	0	0	0	0	0	0	0	0	0	0	0	0.000106168	0.00013271	0	0	0	0	0	0	0	0	0	0	0	1.99065e-05	0	1.352e-05	0.168946	-	k__Bacteria;p__Caldisericota;c__Caldisericia;o__Caldisericales;f__WCHB1-02;g__WCHB1-02;
WD2101_soil_group	0.00013271	0.000106168	0	0	0	0	0	0	0	0	0	0	0	0	0	0	0	0	0	0	0	0	0	0	1.99065e-05	0	1.352e-05	0	0.168946	-	k__Bacteria;p__Planctomycetota;c__Phycisphaerae;o__Tepidisphaerales;f__WD2101_soil_group;g__WD2101_soil_group;
Pseudoalteromonas	0.000238879	0	0	5.30842e-05	0	0	0	0	0	0	0.000106168	0	0	0	0	0	0	0	0	2.65421e-05	0	0	0	0	3.31789e-05	2.20833e-06	2.09517e-05	2.20833e-06	0.168967	-	k__Bacteria;p__Proteobacteria;c__Gammaproteobacteria;o__Alteromonadales;f__Pseudoalteromonadaceae;g__Pseudoalteromonas;
Opitutus	0	0	7.96263e-05	0	0	0	0	0	0	0	0	0	0.0005043	0.000106168	0	0.000291963	0	0	0	0	0	0	0	0	6.63333e-06	7.52026e-05	6.63333e-06	4.63e-05	0.169561	-	k__Bacteria;p__Verrucomicrobiota;c__Verrucomicrobiae;o__Opitutales;f__Opitutaceae;g__Opitutus;
Prevotellaceae_UCG-004	0	0	0	0	0	0	0	0	0.000185795	0.000238879	0	0	0	0	0	0	0	0	0	0	0	0	0	0	3.53895e-05	0	2.40822e-05	0	0.169702	-	k__Bacteria;p__Bacteroidota;c__Bacteroidia;o__Bacteroidales;f__Prevotellaceae;g__Prevotellaceae_UCG-004;
Thermoanaerobaculum	0	0	0	0	0	0	0	0	0	0	0	0	0.000345047	0.000451216	0	0	0	0	0	0	0	0	0	0	0	6.63553e-05	0	4.52114e-05	0.170198	-	k__Bacteria;p__Acidobacteriota;c__Thermoanaerobaculia;o__Thermoanaerobaculales;f__Thermoanaerobaculaceae;g__Thermoanaerobaculum;
Murdochiella	0	0	0	0	0	0	0	0	0	0	0	0	0	0	0	0	0	0	0.000106168	0	7.96263e-05	0	0	0	0	1.54807e-05	0	1.05644e-05	0.170812	-	k__Bacteria;p__Firmicutes;c__Clostridia;o__Peptostreptococcales-Tissierellales;f__Peptostreptococcales-Tissierellales;g__Murdochiella;
Anaerotruncus	0.000398131	0.000318505	0.00013271	0.00241533	0.000265421	0.000796263	0.000663552	0.00175178	0.00114131	0.0112804	0.00063701	0.000663552	0.000212337	0.000371589	0.000185795	0.000477758	0.000238879	0.00063701	0.000530842	0.000955515	0.000106168	0.000159253	0.000318505	0.00063701	0.00170533	0.000402555	0.000891131	7.29694e-05	0.172686	-	k__Bacteria;p__Firmicutes;c__Clostridia;o__Oscillospirales;f__Ruminococcaceae;g__Anaerotruncus;
Gallibacterium	0	0.000291963	0	0	0	5.30842e-05	0.000212337	7.96263e-05	0.000106168	0.000106168	0	0	0	0	0	0.000159253	0.000159253	0	0.00138019	0.000265421	7.96263e-05	0.000159253	0.000822805	0	7.0778e-05	0.000252148	2.77863e-05	0.000122222	0.173231	-	k__Bacteria;p__Proteobacteria;c__Gammaproteobacteria;o__Pasteurellales;f__Pasteurellaceae;g__Gallibacterium;
Collinsella	0.000185795	0.00963478	0.00498991	0.000345047	0.000530842	0	0	0	0.000345047	0	0	0	0.000291963	0.000159253	0.000212337	0	0	0	0	0	0	7.96263e-05	0.000238879	7.96263e-05	0.00133595	8.84693e-05	0.000856638	3.15634e-05	0.173459	-	k__Bacteria;p__Actinobacteriota;c__Coriobacteriia;o__Coriobacteriales;f__Coriobacteriaceae;g__Collinsella;
Anaerorhabdus_furcosa_group	0.000345047	0	0	0	0	0	0	0	0	0	0.000238879	0	0	0	0	0	0	0	0	0	0	0	0	0	4.86605e-05	0	3.34513e-05	0	0.173695	-	k__Bacteria;p__Firmicutes;c__Bacilli;o__Erysipelotrichales;f__Erysipelotrichaceae;g__Anaerorhabdus_furcosa_group;
p-2534-18B5_gut_group	0.000398131	0	0	0	0	0	0	0	0	0.000106168	7.96263e-05	0	0	0	0	0	0	0	0	0	0	0	0	0	4.86582e-05	0	3.34511e-05	0	0.173711	-	k__Bacteria;p__Bacteroidota;c__Bacteroidia;o__Bacteroidales;f__p-2534-18B5_gut_group;g__p-2534-18B5_gut_group;
Coprobacillus	0	0	0	0.000769721	0	0.00111477	0	0	0	0	0	0	0	0	0	0	0	0	0	0	0	0	0	0	0.000157041	0	0.000107986	0	0.173802	-	k__Bacteria;p__Firmicutes;c__Bacilli;o__Erysipelotrichales;f__Erysipelatoclostridiaceae;g__Coprobacillus;
Cephalothrix_SAG_75.79	0	0	0	0	0	0	0	0	0	0	0	0	5.30842e-05	7.96263e-05	0	0	0	0	0	0	0	0	0	0	0	1.10583e-05	0	7.63184e-06	0.175246	-	k__Bacteria;p__Cyanobacteria;c__Cyanobacteriia;o__Cyanobacteriales;f__Phormidiaceae;g__Cephalothrix_SAG_75.79;
Clostridium_sensu_stricto_10	0	0	0	0	0	0	0	0	0	0	0	0	0.000238879	0.000371589	0	0	0	0	0	0	0	0	0	0	0	5.08723e-05	0	3.52572e-05	0.176917	-	k__Bacteria;p__Firmicutes;c__Clostridia;o__Clostridiales;f__Clostridiaceae;g__Clostridium_sensu_stricto_10;
Flavisolibacter	0	0	0	0	0	0	0	0	0	0	0	0	0.00013271	7.96263e-05	0	0	0	0	0	0	0	0	0	0	0	1.76925e-05	0	1.2368e-05	0.18036	-	k__Bacteria;p__Bacteroidota;c__Bacteroidia;o__Chitinophagales;f__Chitinophagaceae;g__Flavisolibacter;
Perlucidibaca	0	0	0	0	0	0	0	0	0	0	0	0	0	0	0	0.00013271	0	0	0	0	0	0	7.96263e-05	0	0	1.76925e-05	0	1.2368e-05	0.18036	-	k__Bacteria;p__Proteobacteria;c__Gammaproteobacteria;o__Pseudomonadales;f__Moraxellaceae;g__Perlucidibaca;
Succiniclasticum	0	0	0	0	0	0.00108823	0	0	0.00063701	0	0	0	0	0	0	0	0	0	0	0	0	0	0	0	0.00014377	0	0.000100829	0	0.181661	-	k__Bacteria;p__Firmicutes;c__Negativicutes;o__Acidaminococcales;f__Acidaminococcaceae;g__Succiniclasticum;
Phocea	0	0	0	0.000318505	0	0.000185795	0	0	0	0	0	0	0	0	0	0	0	0	0	0	0	0	0	0	4.2025e-05	0	2.9487e-05	0	0.18185	-	k__Bacteria;p__Firmicutes;c__Clostridia;o__Oscillospirales;f__Ruminococcaceae;g__Phocea;
p-251-o5	0.000557384	0	0	0	0	0	0	0	0.000318505	0	0	0	0	0	0	0	0	0	0	0	0	0	0	0	7.29908e-05	0	5.13596e-05	0	0.182991	-	k__Bacteria;p__Bacteroidota;c__Bacteroidia;o__Bacteroidales;f__p-251-o5;g__p-251-o5;
Berkelbacteria	0	0	0	0	0	0	0	0	0	0	0	0	0.000106168	0.000185795	0	0	0	0	0	0	0	0	0	0	0	2.43302e-05	0	1.71199e-05	0.182991	-	k__Bacteria;p__Patescibacteria;c__Berkelbacteria;o__Berkelbacteria;f__Berkelbacteria;g__Berkelbacteria;
Bauldia	0.00013271	0	0	0	0	0	0	0	0	0	0	0	0.000238879	0.000398131	0.000159253	0	0	0	0	0	0	0	0	0	1.10592e-05	6.63553e-05	1.10592e-05	3.77488e-05	0.183469	-	k__Bacteria;p__Proteobacteria;c__Alphaproteobacteria;o__Rhizobiales;f__Rhizobiales_Incertae_Sedis;g__Bauldia;
Subgroup_11	0	0	0	0	0	0	0	0	0	0	0	0	0.000238879	0	7.96263e-05	2.65421e-05	0	0	0	0	0	0	0	0	0	2.87483e-05	0	2.02604e-05	0.183626	-	k__Bacteria;p__Acidobacteriota;c__Subgroup_11;o__Subgroup_11;f__Subgroup_11;g__Subgroup_11;
Faecalitalea	0	0	0	0.00188449	0	0.00358318	0	0	0	0	0	0	0	0	0	0	0	0	0	0	0	0	0	0	0.000455639	0	0.000324495	0	0.187874	-	k__Bacteria;p__Firmicutes;c__Bacilli;o__Erysipelotrichales;f__Erysipelotrichaceae;g__Faecalitalea;
Parasutterella	0	0.00196412	0.00177832	0.00249496	0.00376898	0	0	0	0.000371589	0.00013271	0.000371589	0	0.00188449	0.000477758	0.00119439	0	0	0	0	0	0	0.000212337	0.000398131	0	0.000906855	0.000347259	0.000367993	0.000173263	0.188257	-	k__Bacteria;p__Proteobacteria;c__Gammaproteobacteria;o__Burkholderiales;f__Sutterellaceae;g__Parasutterella;
Inhella	0	0	0	0	0	0	0	0	0	0	0	0	0.000663552	0.000106168	0	0.000159253	0	0	0	0	0	0	0	0	0	7.74144e-05	0	5.53924e-05	0.189792	-	k__Bacteria;p__Proteobacteria;c__Gammaproteobacteria;o__Burkholderiales;f__Comamonadaceae;g__Inhella;
Lachnospiraceae_ND3007_group	0	0	0.00225608	0.000769721	0	0	0	0	0.000291963	0.000212337	0.00013271	0	0	0	0	0	0	0	0	0	0	0	0.000451216	0	0.000305234	3.76013e-05	0.000188942	3.76013e-05	0.190272	-	k__Bacteria;p__Firmicutes;c__Clostridia;o__Lachnospirales;f__Lachnospiraceae;g__Lachnospiraceae_ND3007_group;
Clostridium_methylpentosum_group	0	0	0	0	0	0	0	0.000106168	5.30842e-05	0	0	0	0	0	0	0	0	0	0	0	0	0	0	0	1.32723e-05	0	9.52564e-06	0	0.191035	-	k__Bacteria;p__Firmicutes;c__Clostridia;o__Oscillospirales;f__Clostridium_methylpentosum_group;g__Clostridium_methylpentosum_group;
Micrococcus	0	0	0	0	7.96263e-05	0	0	0	0	0.000159253	0	0	0	0	0	0	0	0	0	0	0	0	0	0	1.99044e-05	0	1.4287e-05	0	0.191076	-	k__Bacteria;p__Actinobacteriota;c__Actinobacteria;o__Micrococcales;f__Micrococcaceae;g__Micrococcus;
Marvinbryantia	0	0.00140673	0.00514917	0.000265421	0	0	0	0	0.00013271	0.000212337	7.96263e-05	0	0	0	0	0	0	0	0	0	0	0	7.96263e-05	0	0.000603831	6.63333e-06	0.000428678	6.63333e-06	0.191134	-	k__Bacteria;p__Firmicutes;c__Clostridia;o__Lachnospirales;f__Lachnospiraceae;g__Marvinbryantia;
Sediminibacterium	0	0	0	0	7.96263e-05	0	0.000291963	0	0	0	0	0.000212337	0	0.00116785	0	0.00286655	0	0.000265421	0.00013271	0.000106168	0.000106168	0	0	0	4.86583e-05	0.000387072	2.86375e-05	0.000244541	0.195934	-	k__Bacteria;p__Bacteroidota;c__Bacteroidia;o__Chitinophagales;f__Chitinophagaceae;g__Sediminibacterium;
Polycyclovorans	0	0	0	0	0	0	0	0	0	0	0	0	0.00063701	0	0.000291963	0	0	0	0	0	0	0	0	0	0	7.74144e-05	0	5.63477e-05	0.19683	-	k__Bacteria;p__Proteobacteria;c__Gammaproteobacteria;o__Salinisphaerales;f__Solimonadaceae;g__Polycyclovorans;
Steroidobacteraceae	0.000875889	0.000398131	0	0	0	0	0	0	0	0	0	0	0	0	0	0	0	0	0	0	0	0	0	0	0.000106168	0	7.73828e-05	0	0.197399	-	k__Bacteria;p__Proteobacteria;c__Gammaproteobacteria;o__Steroidobacterales;f__Steroidobacteraceae;g__Steroidobacteraceae;
Clostridium_innocuum_group	0.000106168	0.000902431	0	0	0	0.00013271	0	0.000318505	0	0	0	7.96263e-05	0	0	7.96263e-05	0	0	5.30842e-05	7.96263e-05	7.96263e-05	0	0	0	0	0.000128285	2.4325e-05	7.55567e-05	1.05628e-05	0.199234	-	k__Bacteria;p__Firmicutes;c__Bacilli;o__Erysipelotrichales;f__Erysipelotrichaceae;g__Clostridium_innocuum_group;
Turicibacter	0.00238879	0	0.000371589	0.000212337	0	0.000265421	0	0	0.00103514	0.00145982	0.00124748	0	0.000610468	0.000291963	0.00013271	0	0.00013271	0	0	0.000265421	5.30842e-05	0.000477758	0.0005043	0.000690094	0.000581714	0.00026321	0.000224587	7.25013e-05	0.199724	-	k__Bacteria;p__Firmicutes;c__Bacilli;o__Erysipelotrichales;f__Erysipelotrichaceae;g__Turicibacter;
Clostridioides	0	0	0	0.000557384	0	0.000238879	0	0	0	0	0	0	0	0	0	0	0	0	0	0	0	0	0	0	6.63553e-05	0	4.8843e-05	0	0.201499	-	k__Bacteria;p__Firmicutes;c__Clostridia;o__Peptostreptococcales-Tissierellales;f__Peptostreptococcaceae;g__Clostridioides;
Syntrophobacter	0	0	2.65421e-05	0	0	0	0	0	0	0	0	0	0.000185795	0.000159253	0	0	0	0	0	0	0	0	0	0	2.20833e-06	2.8754e-05	2.20833e-06	1.94546e-05	0.201682	-	k__Bacteria;p__Desulfobacterota;c__Syntrophobacteria;o__Syntrophobacterales;f__Syntrophobacteraceae;g__Syntrophobacter;
Pseudoscardovia	0	0	0	0	0	0.00013271	0	0	0	0	5.30842e-05	0	0	0	0	0	0	0	0	0	0	0	0	0	1.54842e-05	0	1.15321e-05	0	0.206418	-	k__Bacteria;p__Actinobacteriota;c__Actinobacteria;o__Bifidobacteriales;f__Bifidobacteriaceae;g__Pseudoscardovia;
Enterococcus	0.000212337	0.000291963	0.000398131	0.000212337	0.000557384	0.000743179	0.000663552	0.000398131	0.000477758	0.000424674	0	0.00934282	0.0005043	0.000212337	0.000265421	0.00273384	0.0206232	0.00209683	0.00124748	0.00228262	0.0206763	7.96263e-05	0.000371589	0	0.00114352	0.00425779	0.000747728	0.00222662	0.206954	-	k__Bacteria;p__Firmicutes;c__Bacilli;o__Lactobacillales;f__Enterococcaceae;g__Enterococcus;
Erysipelothrix	0	0	0	0	0	0	0	0	0	0	0	0	0	0	0	0	0.000690094	0	0.000265421	0	0	0	0	0	0	7.96263e-05	0	5.97085e-05	0.209297	-	k__Bacteria;p__Firmicutes;c__Bacilli;o__Erysipelotrichales;f__Erysipelotrichaceae;g__Erysipelothrix;
Modestobacter	0.000345047	0.00013271	0	0	0	0	0	0	0	0	0	0	0	0	0	0	0	0	0	0	0	0	0	0	3.98131e-05	0	2.98542e-05	0	0.209297	-	k__Bacteria;p__Actinobacteriota;c__Actinobacteria;o__Frankiales;f__Geodermatophilaceae;g__Modestobacter;
UCG-001	0.00013271	0	0	0	0	0	0	0	0.000345047	0	0	0	0	0	0	0	0	0	0	0	0	0	0	0	3.98131e-05	0	2.98542e-05	0	0.209297	-	k__Bacteria;p__Firmicutes;c__Clostridia;o__Oscillospirales;f__Ruminococcaceae;g__UCG-001;
Spirochaeta	0	0	0	0	0	0	0	0	0	0	0	0	0.000424674	0.000159253	0	0	0	0	0	0	0	0	0	0	0	4.86606e-05	0	3.6649e-05	0.211156	-	k__Bacteria;p__Spirochaetota;c__Spirochaetia;o__Spirochaetales;f__Spirochaetaceae;g__Spirochaeta;
Bilophila	0.00265421	0.00411402	0.00496337	0.00108823	0	0.00135365	0.0013271	0.00127402	0.00199066	0.00408748	0.00236225	0.00376898	0.00488375	0.00992674	0.00130056	0.00217645	0.00230916	0.00225608	0.00220299	0.000902431	0.000424674	0.00703366	0.00204374	0.0113335	0.00241533	0.00389948	0.000439143	0.00104706	0.211173	-	k__Bacteria;p__Desulfobacterota;c__Desulfovibrionia;o__Desulfovibrionales;f__Desulfovibrionaceae;g__Bilophila;
Paludibaculum	0	0	0.00013271	0	0.000185795	0	0	0	0	0	0	0	0.00111477	0.000265421	0	0.000477758	0	0	0	0	0	2.65421e-05	0	0	2.65421e-05	0.000157037	1.81905e-05	9.71637e-05	0.211896	-	k__Bacteria;p__Acidobacteriota;c__Acidobacteriae;o__Acidobacteriae;f__Acidobacteriae;g__Paludibaculum;
Others	0.129579	0.140885	0.145663	0.0805553	0.437785	0.233278	0.123341	0.160712	0.141655	0.196252	0.160792	0.102559	0.157687	0.124058	0.1321	0.206577	0.196624	0.126261	0.136957	0.108849	0.0471918	0.0948615	0.1506	0.10999	0.171088	0.132646	0.0268501	0.0124473	0.212936	-	Others
Anaerovibrio	0	0.00355664	0.00130056	0	0	0	0	0	0	0	0	0	0	0	0	0	0	0	0	0	0	0	0	0	0.000404767	0	0.000306188	0	0.213014	-	k__Bacteria;p__Firmicutes;c__Negativicutes;o__Veillonellales-Selenomonadales;f__Selenomonadaceae;g__Anaerovibrio;
Candidatus_Accumulibacter	0	0	0	0	0	0	0	0	0	0	0	0	0.000291963	0.000106168	0	0	0	0	0	0	0	0	0	0	0	3.31776e-05	0	2.51217e-05	0.213427	-	k__Bacteria;p__Proteobacteria;c__Gammaproteobacteria;o__Burkholderiales;f__Rhodocyclaceae;g__Candidatus_Accumulibacter;
Achromobacter	0	0	0	7.96263e-05	0	5.30842e-05	0	0	0.000424674	0	0	0	0	0	0	0	0	0	0	0	0	0	0	0	4.64478e-05	0	3.52066e-05	0	0.213873	-	k__Bacteria;p__Proteobacteria;c__Gammaproteobacteria;o__Burkholderiales;f__Alcaligenaceae;g__Achromobacter;
Gemella	0	0	0.000212337	0	0	0	0.0015129	0	0	0.000265421	0.000663552	0	0	0	0	0	0	0	0	0	0	0	0	0.0005043	0.000221184	4.2025e-05	0.000130779	4.2025e-05	0.214355	-	k__Bacteria;p__Firmicutes;c__Bacilli;o__Staphylococcales;f__Gemellaceae;g__Gemella;
Staphylococcus	0.000212337	0	0.0215787	0.0123686	2.65421e-05	0	0.000185795	0	2.65421e-05	0.00013271	0.00520225	0.0101125	0.000398131	0.000238879	0	0.00873235	0.000690094	0.000106168	5.30842e-05	0.00475104	0.00106168	0	0	0	0.00415383	0.00133595	0.00202447	0.000774802	0.214387	-	k__Bacteria;p__Firmicutes;c__Bacilli;o__Staphylococcales;f__Staphylococcaceae;g__Staphylococcus;
Dorea	0	0	0.00167215	0.0005043	0.000398131	0	0	0	0.000477758	0	7.96263e-05	0.000185795	0.000371589	0.000106168	0	0	0	0	0	0	0	0.000106168	0.000451216	0	0.000276478	8.62618e-05	0.000139282	4.56373e-05	0.216358	-	k__Bacteria;p__Firmicutes;c__Clostridia;o__Lachnospirales;f__Lachnospiraceae;g__Dorea;
Escherichia-Shigella	0.0198004	0.03907	0.0334961	0.00368935	0.000743179	0.0270729	0.0195881	0.00310543	0.00106168	0.0013271	0.00804226	0.0906413	0.00875889	0.00491029	0.00464487	0.0085731	0.0366281	0.00928973	0.0148901	0.00315851	0.00238879	0.0217645	0.00374244	0.00472449	0.0206365	0.0102895	0.00746405	0.00288774	0.21667	-	k__Bacteria;p__Proteobacteria;c__Gammaproteobacteria;o__Enterobacterales;f__Enterobacteriaceae;g__Escherichia-Shigella;
env.OPS_17	0	0	0	0	0	0	0	0	0	0	0.00013271	0	0.000663552	0.000583926	0	0	0	0	0	0	0	0	0	0	1.10592e-05	0.000103956	1.10592e-05	7.02586e-05	0.21693	-	k__Bacteria;p__Bacteroidota;c__Bacteroidia;o__Sphingobacteriales;f__env.OPS_17;g__env.OPS_17;
Acinetobacter	0.00483066	0.000398131	0.00063701	0.0005043	0	0	0.000159253	0	0	5.30842e-05	0.0119705	0.000291963	0.00122094	0.000265421	0.00135365	0.0329918	0.023304	0.0104841	0.000106168	0.000743179	0	0	0.000106168	7.96263e-05	0.00157041	0.00588792	0.00102235	0.00317354	0.217438	-	k__Bacteria;p__Proteobacteria;c__Gammaproteobacteria;o__Pseudomonadales;f__Moraxellaceae;g__Acinetobacter;
Lachnospiraceae_NK4A136_group	0	0	0.000530842	0.00575963	0.000106168	0.00642319	0	0	0.00262767	0.000902431	0.00103514	0	0.00844039	0.000265421	0.000477758	0	0	0	0	0	0	0.010378	0.0141204	0.00963478	0.00144876	0.00360972	0.000664737	0.00154502	0.218429	-	k__Bacteria;p__Firmicutes;c__Clostridia;o__Lachnospirales;f__Lachnospiraceae;g__Lachnospiraceae_NK4A136_group;
Ruminococcus	0.00145982	0.00204374	0.00196412	0.011015	0.00207028	0.000849347	0.00477758	0.00491029	0.00644973	0.00164561	0.00366281	0.00145982	0.00143327	0.000796263	0.000928973	0.00350356	0.00491029	0.00358318	0.00345047	0.0020172	0.00116785	0.000690094	0.00376898	0.00161907	0.00352567	0.00232243	0.00084445	0.000414633	0.219115	-	k__Bacteria;p__Firmicutes;c__Clostridia;o__Oscillospirales;f__Ruminococcaceae;g__Ruminococcus;
Mogibacterium	0	0	0	0	0	0	0	0	0	0	0	0	0	0	0	0	0	0	0	0	0	5.30842e-05	0	0.000159253	0	1.76961e-05	0	1.36024e-05	0.219866	-	k__Bacteria;p__Firmicutes;c__Clostridia;o__Peptostreptococcales-Tissierellales;f__Anaerovoracaceae;g__Mogibacterium;
Methyloligellaceae	0	0.00013271	0	0	0	0	0	0	0	0	0	0	0.00013271	0.000185795	0.000212337	0	0	0	0	0	0	0	0	0	1.10592e-05	4.42368e-05	1.10592e-05	2.36348e-05	0.222202	-	k__Bacteria;p__Proteobacteria;c__Alphaproteobacteria;o__Rhizobiales;f__Methyloligellaceae;g__Methyloligellaceae;
Thermomonas	0	0	0	0	0	0	0	0	0	0	0.000159253	0	0.00108823	0.000238879	0.000238879	0	0	0	0	0	0	0	0	0	1.32711e-05	0.000130499	1.32711e-05	9.10379e-05	0.227806	-	k__Bacteria;p__Proteobacteria;c__Gammaproteobacteria;o__Xanthomonadales;f__Xanthomonadaceae;g__Thermomonas;
Family_XIII_AD3011_group	0.00172524	0.000557384	0	0	0.000238879	0.0005043	0.000610468	0.000318505	5.30842e-05	0.000583926	0.000477758	0.000796263	0	0	0.000106168	0.000185795	0.000530842	0.00013271	0.0005043	0.000743179	0.000371589	0.000159253	0.000291963	0.000557384	0.000488818	0.000298599	0.000135159	6.96994e-05	0.228473	-	k__Bacteria;p__Firmicutes;c__Clostridia;o__Peptostreptococcales-Tissierellales;f__Anaerovoracaceae;g__Family_XIII_AD3011_group;
Dietzia	0.000451216	0	0	0	0	0	0	0	5.30842e-05	0	0.00013271	0	0	0	0	0	0	0	0	0	0	0	0	5.30842e-05	5.30855e-05	4.425e-06	3.79604e-05	4.425e-06	0.2285	-	k__Bacteria;p__Actinobacteriota;c__Actinobacteria;o__Corynebacteriales;f__Dietziaceae;g__Dietzia;
NS9_marine_group	0	0	0	0	0	0	0	0	0	0	0	0	0.000822805	5.30842e-05	0	0.00307888	0	0	0	0	0	0	0	0	0	0.000329566	0	0.000259019	0.229483	-	k__Bacteria;p__Bacteroidota;c__Bacteroidia;o__Flavobacteriales;f__NS9_marine_group;g__NS9_marine_group;
Chryseolinea	0.00013271	0	0	0	0	0	0	0	0	0	0	0	0.000822805	0.000477758	0	0	0	0	0	0	0	0	0	0	1.10592e-05	0.00010838	1.10592e-05	7.60933e-05	0.230747	-	k__Bacteria;p__Bacteroidota;c__Bacteroidia;o__Cytophagales;f__Microscillaceae;g__Chryseolinea;
Ideonella	0	0	0	0	0.000106168	0	0	0	0	0	0	0	0.000477758	0	7.96263e-05	0.000185795	0	0	0	0	0	0	0	0	8.84733e-06	6.19294e-05	8.84733e-06	4.11101e-05	0.230784	-	k__Bacteria;p__Proteobacteria;c__Gammaproteobacteria;o__Burkholderiales;f__Comamonadaceae;g__Ideonella;
Jeotgalibaca	0	0	0	0	0	0	0	0	0	0	0	0	0	0	0	0	0	0	0	0	0	0.000185795	0	5.30842e-05	0	1.99079e-05	0	1.57113e-05	0.231286	-	k__Bacteria;p__Firmicutes;c__Bacilli;o__Lactobacillales;f__Carnobacteriaceae;g__Jeotgalibaca;
UBA1819	0	0.000185795	0	0	0	5.30842e-05	0	0	0	0	0	0	0	0	0	0	0	0	0	0	0	0	0	0	1.99079e-05	0	1.57113e-05	0	0.231286	-	k__Bacteria;p__Firmicutes;c__Clostridia;o__Oscillospirales;f__Ruminococcaceae;g__UBA1819;
Lachnospiraceae_AC2044_group	0.000371589	0	0	0	0	0	0	0	0.000106168	0	0	0	0	0	0	0	0	0	0	0	0	0	0	0	3.98131e-05	0	3.1422e-05	0	0.231308	-	k__Bacteria;p__Firmicutes;c__Clostridia;o__Lachnospirales;f__Lachnospiraceae;g__Lachnospiraceae_AC2044_group;
Chthoniobacter	0	0	0	0	5.30842e-05	0	0	0	0	0	0	5.30842e-05	0.00063701	0	0	0.00169869	0	0	0	0	0	0	0	0	8.85e-06	0.000194642	5.96667e-06	0.000146596	0.23147	-	k__Bacteria;p__Verrucomicrobiota;c__Verrucomicrobiae;o__Chthoniobacterales;f__Chthoniobacteraceae;g__Chthoniobacter;
Blautia	0.00177832	0.0386453	0.0873235	0.0219238	0.0107495	0.0316116	0.00873235	0.0252681	0.0085731	0.0151555	0.0622943	0.0202516	0.0145716	0.00560038	0.00974095	0.00894469	0.0311604	0.0122624	0.024578	0.0121828	0.00528188	0.0342128	0.0402113	0.0150759	0.0276923	0.0178186	0.00718996	0.00339902	0.232664	-	k__Bacteria;p__Firmicutes;c__Clostridia;o__Lachnospirales;f__Lachnospiraceae;g__Blautia;
Aeriscardovia	0	0	0	7.96263e-05	0	0	0	0	0.000291963	0	0	0	0	0	0	0	0	0	0	0	0	0	0	0	3.09636e-05	0	2.46296e-05	0	0.23473	-	k__Bacteria;p__Actinobacteriota;c__Actinobacteria;o__Bifidobacteriales;f__Bifidobacteriaceae;g__Aeriscardovia;
Haliangium	0.000238879	7.96263e-05	0.000106168	0	0	0	0	0	0	0	0	0	0.000822805	0.00063701	0.000238879	0	0	0	0	0	0	0	0	0	3.53873e-05	0.000141558	2.12567e-05	8.25443e-05	0.235843	-	k__Bacteria;p__Myxococcota;c__Polyangia;o__Haliangiales;f__Haliangiaceae;g__Haliangium;
Pseudarthrobacter	0.0259316	0.00175178	0	0	0	0.0962682	0	0	0	0	0	0	0.00103514	0	0.00106168	0	0	0	0	0	0	0	0	0	0.0103293	0.000174736	0.00810104	0.000117818	0.236051	-	k__Bacteria;p__Actinobacteriota;c__Actinobacteria;o__Micrococcales;f__Micrococcaceae;g__Pseudarthrobacter;
Lachnospiraceae_XPB1014_group	0.000610468	0	0.000159253	0	0	0	0	0	0	0	0	0	0	0	0	0	0	0	0	0	0	0	0	0	6.41434e-05	0	5.13942e-05	0	0.23792	-	k__Bacteria;p__Firmicutes;c__Clostridia;o__Lachnospirales;f__Lachnospiraceae;g__Lachnospiraceae_XPB1014_group;
Holdemanella	0	0.000557384	0.0030258	0.000159253	0	5.30842e-05	0	0	0	0	0	0	5.30842e-05	0	0	0	0	0	0	0	0	0	0	0	0.000316295	4.425e-06	0.000250663	4.425e-06	0.239345	-	k__Bacteria;p__Firmicutes;c__Bacilli;o__Erysipelotrichales;f__Erysipelotrichaceae;g__Holdemanella;
Sutterella	0	0.000345047	0.000398131	0	0	0	0	0	0	0	0	0	0.000982058	0.000291963	0.000106168	0	0	0	0.00180486	0	2.65421e-05	0	0	0	6.19315e-05	0.000267629	4.18818e-05	0.000161894	0.241378	-	k__Bacteria;p__Proteobacteria;c__Gammaproteobacteria;o__Burkholderiales;f__Sutterellaceae;g__Sutterella;
Dialister	0	0.000185795	5.30842e-05	0	0.000238879	0	0.000291963	0.000185795	0	0	0.00114131	0	0.00013271	0.000398131	0.000265421	0	5.30842e-05	0.000185795	0.0010086	0.000610468	0.00199066	0	0	0.000238879	0.000174737	0.00040698	9.33533e-05	0.000167559	0.24232	-	k__Bacteria;p__Firmicutes;c__Negativicutes;o__Veillonellales-Selenomonadales;f__Veillonellaceae;g__Dialister;
KD4-96	0.000955515	0.000451216	0.000769721	0	0	0	0	0	0	0	0	0	0.00318505	0.00111477	0.00286655	0	0	0	0	0	0	0	0.000159253	0	0.000181371	0.000610468	9.9785e-05	0.000338867	0.246258	-	k__Bacteria;p__Chloroflexi;c__KD4-96;o__KD4-96;f__KD4-96;g__KD4-96;
CL500-29_marine_group	0.000185795	0	0.000159253	0	0.000822805	0	0.000928973	0.000557384	0	0	0	0.0005043	0.00254804	0	0.000238879	0.00796263	0.000424674	0.000345047	0.000610468	0.000318505	0.000371589	0	2.65421e-05	5.30842e-05	0.000263209	0.00107495	0.000100511	0.00065714	0.246474	-	k__Bacteria;p__Actinobacteriota;c__Acidimicrobiia;o__Microtrichales;f__Ilumatobacteraceae;g__CL500-29_marine_group;
0319-6G20	0	0	0	0	0	0	0	0	0	0	0	2.65421e-05	0.00013271	0	0	0.000743179	0	2.65421e-05	0	2.65421e-05	0	0	0	0	2.20833e-06	7.74074e-05	2.20833e-06	6.15106e-05	0.247274	-	k__Bacteria;p__Bdellovibrionota;c__Oligoflexia;o__0319-6G20;f__0319-6G20;g__0319-6G20;
Curvibacter	0	0	0	0	0	0	0	0	0	0	0	0	0.000583926	0	0	0.00013271	0	0	0	0	0	0	0	0	0	5.97197e-05	0	4.89112e-05	0.247618	-	k__Bacteria;p__Proteobacteria;c__Gammaproteobacteria;o__Burkholderiales;f__Comamonadaceae;g__Curvibacter;
Negativicoccus	0	0	0	0	0	0	0	0	0	0	0	0	0	0	0	0	0.000716637	0	0.000159253	0	0	0	0	0	0	7.29908e-05	0	5.99873e-05	0.249153	-	k__Bacteria;p__Firmicutes;c__Negativicutes;o__Veillonellales-Selenomonadales;f__Veillonellaceae;g__Negativicoccus;
Cutibacterium	0.000318505	0	0.000159253	0	0	0	0	0	0	0	0.000743179	5.30842e-05	0.00013271	0.000106168	5.30842e-05	0	0	0	0	0	2.65421e-05	0	0	0	0.00010617	2.65398e-05	6.43545e-05	1.34708e-05	0.249235	-	k__Bacteria;p__Actinobacteriota;c__Actinobacteria;o__Propionibacteriales;f__Propionibacteriaceae;g__Cutibacterium;
F082	0	0	0	2.65421e-05	0	0.000238879	0	0	0.00238879	0.000265421	0.000318505	0	0	0	0	0	0	0	0	0	0	0.000106168	0	0.000265421	0.000269841	3.09657e-05	0.000195832	2.30634e-05	0.250446	-	k__Bacteria;p__Bacteroidota;c__Bacteroidia;o__Bacteroidales;f__F082;g__F082;
RBG-16-49-21	0	0	7.96263e-05	0	0	0	0	0	0	0	0	0	0.000238879	0.000238879	0	0	0	0	0	0	0	0	0	0	6.63333e-06	3.98132e-05	6.63333e-06	2.6842e-05	0.252668	-	k__Bacteria;p__Spirochaetota;c__Leptospirae;o__Leptospirales;f__Leptospiraceae;g__RBG-16-49-21;
Psychrobacter	7.96263e-05	0.00013271	0	0.000583926	0	0	0	0	0	0	0.00013271	0	0.00013271	2.65421e-05	0.000291963	0	0	0	0	0.000849347	7.96263e-05	0.000982058	0	0.00013271	7.74122e-05	0.000207907	4.85094e-05	9.90343e-05	0.253967	-	k__Bacteria;p__Proteobacteria;c__Gammaproteobacteria;o__Pseudomonadales;f__Moraxellaceae;g__Psychrobacter;
Paraprevotella	0	0	0	7.96263e-05	0	0	0	0	0.000424674	0	0	0	0	0	0	0	0	0	0	0	0	0	0	0	4.20228e-05	0	3.54081e-05	0	0.2603	-	k__Bacteria;p__Bacteroidota;c__Bacteroidia;o__Bacteroidales;f__Prevotellaceae;g__Paraprevotella;
Delftia	0.00013271	0	0	0	0	0	0	0	5.30842e-05	0	0	0	0	0.000610468	0	0	0	0	0	0	0	0	0.000371589	2.65421e-05	1.54842e-05	8.40464e-05	1.15321e-05	5.68548e-05	0.260337	-	k__Bacteria;p__Proteobacteria;c__Gammaproteobacteria;o__Burkholderiales;f__Comamonadaceae;g__Delftia;
Hyphomicrobium	0	0	0	0	0	0	0	0	0	0	0	0	0.00257458	0.000185795	0.000265421	0	0	0	0	0	0	0	0	0	0	0.00025215	0	0.000212676	0.260757	-	k__Bacteria;p__Proteobacteria;c__Alphaproteobacteria;o__Rhizobiales;f__Hyphomicrobiaceae;g__Hyphomicrobium;
Paludicola	0	0.000185795	0	0.000291963	0	0.000318505	5.30842e-05	0.000238879	5.30842e-05	0.000849347	7.96263e-05	0.000530842	0	0.0005043	0.000185795	0.000318505	0.000982058	5.30842e-05	0.000238879	0.000318505	0	0.000371589	0.000743179	0.000451216	0.000216761	0.000347261	7.43459e-05	8.54117e-05	0.261737	-	k__Bacteria;p__Firmicutes;c__Clostridia;o__Oscillospirales;f__Ruminococcaceae;g__Paludicola;
Jeotgalicoccus	0	0	0	0	0	0	0	0	0	0	0	0	0	0	0	0	0	0	0	0	0	0.000583926	0	0.000106168	0	5.75078e-05	0	4.86605e-05	0.262197	-	k__Bacteria;p__Firmicutes;c__Bacilli;o__Staphylococcales;f__Staphylococcaceae;g__Jeotgalicoccus;
Helicobacter	0	0.00172524	0.0316382	0.00260113	0	0	0	0	0.0018314	0	0	0	0.000106168	0.000185795	0.000398131	0	0	0	0	0	0	0	0.00013271	0.000238879	0.00314966	8.84736e-05	0.00260394	3.74413e-05	0.26461	-	k__Bacteria;p__Campilobacterota;c__Campylobacteria;o__Campylobacterales;f__Helicobacteraceae;g__Helicobacter;
Massilia	0.000583926	0	0.00111477	0	0	0	0	0	0	0.000212337	0	0	0.00225608	0.000477758	0.000345047	7.96263e-05	0	0.00358318	0	0	0	0	0	0	0.000159253	0.000561806	0.000100168	0.000331379	0.265816	-	k__Bacteria;p__Proteobacteria;c__Gammaproteobacteria;o__Burkholderiales;f__Oxalobacteraceae;g__Massilia;
OC31	0	0	7.96263e-05	0	0	0	0	0	0	0	0	0	0.000185795	0.000265421	0	0	0	0	0	0	0	0	0	0	6.63333e-06	3.76013e-05	6.63333e-06	2.58201e-05	0.267171	-	k__Bacteria;p__Bacteroidota;c__OC31;o__OC31;f__OC31;g__OC31;
Romboutsia	0.00355664	0.000743179	0.00469795	0.0048572	0.00246841	0.0232774	0.00217645	0.00260113	0.0133772	0.00682132	0.00629048	0.00148636	0.00573309	0.00209683	0.00114131	0.00652936	0.00498991	0.00167215	0.00650281	0.0088916	0.00191103	0.00175178	0.00127402	0.00222954	0.00602948	0.00372695	0.00184494	0.000763144	0.267267	-	k__Bacteria;p__Firmicutes;c__Clostridia;o__Peptostreptococcales-Tissierellales;f__Peptostreptococcaceae;g__Romboutsia;
Candidatus_Arthromitus	0	0.000238879	0.00212337	5.30842e-05	0	0	0	0	7.96263e-05	0	0	5.30842e-05	0	0	0	0	0	0	5.30842e-05	0	0	5.30842e-05	0	0	0.000212337	8.85e-06	0.000174874	5.96667e-06	0.269404	-	k__Bacteria;p__Firmicutes;c__Clostridia;o__Clostridiales;f__Clostridiaceae;g__Candidatus_Arthromitus;
Ramlibacter	0	0	0.000822805	0	0	0	0	0	0	0	0	0	0.0020172	0.000583926	0.000822805	0	0	0	0	0	0	0	0	0	6.85671e-05	0.000285327	6.85671e-05	0.000176458	0.271082	-	k__Bacteria;p__Proteobacteria;c__Gammaproteobacteria;o__Burkholderiales;f__Comamonadaceae;g__Ramlibacter;
Fimbriimonadaceae	0	0	0	0	0.000106168	0	0	0	0	0	0	0	0.000238879	0	0	0.000345047	0	0	0	0	0	0	0	0	8.84733e-06	4.86605e-05	8.84733e-06	3.34513e-05	0.271372	-	k__Bacteria;p__Armatimonadota;c__Fimbriimonadia;o__Fimbriimonadales;f__Fimbriimonadaceae;g__Fimbriimonadaceae;
Arthrobacter	0.0025215	0.000185795	0	0	0	0	0	0	0	0	0.000185795	0	0	0	0	0	0	0	0	0	0	0	0	0	0.000241091	0	0.000208339	0	0.271701	-	k__Bacteria;p__Actinobacteriota;c__Actinobacteria;o__Micrococcales;f__Micrococcaceae;g__Arthrobacter;
Eubacterium_brachy_group	0	0	0	5.30842e-05	0	0.000345047	0.00013271	0.000159253	2.65421e-05	0.000212337	0.000769721	0.000185795	0.000185795	0.000451216	0	7.96263e-05	0.000212337	0.000265421	0.000291963	0.000345047	0	0.000238879	0.000345047	0.000557384	0.000157039	0.000247724	6.40606e-05	4.88254e-05	0.273189	-	k__Bacteria;p__Firmicutes;c__Clostridia;o__Peptostreptococcales-Tissierellales;f__Anaerovoracaceae;g__Eubacterium_brachy_group;
Deferrisoma	0	0	0	0	0	0	0	0	0	0	0	0	0.000530842	7.96263e-05	0	0	0	0	0	0	0	0	0	0	0	5.08702e-05	0	4.4131e-05	0.273465	-	k__Bacteria;p__Deferrisomatota;c__Defferrisomatia;o__Defferrisomatales;f__Defferrisomataceae;g__Deferrisoma;
Oscillospira	0.00254804	0.000212337	0.000451216	0.000265421	7.96263e-05	0.00212337	0.000557384	0.000238879	0.000769721	0.000955515	0.000212337	0.000398131	0.000291963	0.000451216	0.000159253	0.000291963	0.00013271	0.000796263	0.000265421	0.000291963	0.000106168	0.000318505	0.000265421	0.0018314	0.000734329	0.000433521	0.000229172	0.000137309	0.274977	-	k__Bacteria;p__Firmicutes;c__Clostridia;o__Oscillospirales;f__Oscillospiraceae;g__Oscillospira;
Faecalibaculum	0	0	0	0.000822805	0	0.00575963	0	0	0	0	0	0	0	0	0	0	0	0	0	0	0	0	0	0	0.000548537	0	0.000478632	0	0.276094	-	k__Bacteria;p__Firmicutes;c__Bacilli;o__Erysipelotrichales;f__Erysipelotrichaceae;g__Faecalibaculum;
S0134_terrestrial_group	0.000212337	0	0.000106168	0	0	0	0	0	0	0	0	0	5.30842e-05	0	0	0	0	0	0	0	0	0	0	0	2.65421e-05	4.425e-06	1.90503e-05	4.425e-06	0.279878	-	k__Bacteria;p__Gemmatimonadota;c__S0134_terrestrial_group;o__S0134_terrestrial_group;f__S0134_terrestrial_group;g__S0134_terrestrial_group;
Coprococcus	0	0.000902431	0.000716637	0.000212337	0.000928973	0	0	0	0	0	0	7.96263e-05	0.00013271	0	0	0	0	0	0	0	0	0	0.000928973	0	0.000236665	8.84736e-05	0.000109068	7.71987e-05	0.280706	-	k__Bacteria;p__Firmicutes;c__Clostridia;o__Lachnospirales;f__Lachnospiraceae;g__Coprococcus;
AKYH767	0	0	0.000159253	0	0	0	0	0	0	0	0	0	0.00161907	0	0	0.000398131	0	0	0	0	0	0	0	0	1.32711e-05	0.0001681	1.32711e-05	0.000135981	0.280778	-	k__Bacteria;p__Bacteroidota;c__Bacteroidia;o__Sphingobacteriales;f__AKYH767;g__AKYH767;
Butyricimonas	0	0.000238879	0	0.000185795	0	0	0	0	7.96263e-05	0	0	0	0.000185795	0	0.000424674	0.000106168	0	0	0	0.00127402	0	0	0	0	4.20228e-05	0.000165888	2.41096e-05	0.000107275	0.281763	-	k__Bacteria;p__Bacteroidota;c__Bacteroidia;o__Bacteroidales;f__Marinifilaceae;g__Butyricimonas;
Aerococcus	0	0	0.000159253	0	0	0	0	0	0	0	0.000982058	0	0	0	0	0	0	0.00140673	0.000265421	0.000159253	0.00116785	7.96263e-05	0	0.000212337	9.51093e-05	0.000274266	8.17076e-05	0.000140004	0.283855	-	k__Bacteria;p__Firmicutes;c__Bacilli;o__Lactobacillales;f__Aerococcaceae;g__Aerococcus;
IMCC26207	0	0	5.30842e-05	0	0	0	0	0	0	0	0	0	0.000371589	0.000106168	0	0	0	0	0	0	0	0	0	0	4.425e-06	3.98131e-05	4.425e-06	3.1422e-05	0.287645	-	k__Bacteria;p__Actinobacteriota;c__Acidimicrobiia;o__Microtrichales;f__Microtrichaceae;g__IMCC26207;
Kapabacteriales	0.000212337	0	0.000185795	0	0	0	0	0	0	0	0	0	0.00063701	0.000557384	0	0.000106168	0	2.65421e-05	0	0	0	0	0	0	3.31777e-05	0.000110589	2.24279e-05	6.63824e-05	0.288585	-	k__Bacteria;p__Bacteroidota;c__Kapabacteria;o__Kapabacteriales;f__Kapabacteriales;g__Kapabacteriales;
Terrimonas	0	0	7.96263e-05	0	0	0	0	0	0	0	0	0	0.00339739	0	0.000238879	0.000159253	0	0	2.65421e-05	0	0	0	0	0	6.63333e-06	0.000318502	6.63333e-06	0.0002808	0.290513	-	k__Bacteria;p__Bacteroidota;c__Bacteroidia;o__Chitinophagales;f__Chitinophagaceae;g__Terrimonas;
PLTA13	0	0	0	0	0	0	0	0	0	0	0	0	0.00153944	0	0.000159253	0	0	0	0	0	0	0	0	0	0	0.000141558	0	0.000127766	0.291522	-	k__Bacteria;p__Proteobacteria;c__Gammaproteobacteria;o__PLTA13;f__PLTA13;g__PLTA13;
Rhizobacter	0	0	0	0	0	0	0	0	0	0	0	0	0.00207028	0	0.000212337	0	0	0	0	0	0	0	0	0	0	0.000190218	0	0.000171821	0.291884	-	k__Bacteria;p__Proteobacteria;c__Gammaproteobacteria;o__Burkholderiales;f__Comamonadaceae;g__Rhizobacter;
Leptotrichia	0	0	0	0	0	0	0.00063701	0	0	5.30842e-05	0.000159253	0	0	0	0	0	0	0	0	0	0	0	0	0.00013271	7.07803e-05	1.10592e-05	5.3218e-05	1.10592e-05	0.293535	-	k__Bacteria;p__Fusobacteriota;c__Fusobacteriia;o__Fusobacteriales;f__Leptotrichiaceae;g__Leptotrichia;
Incertae_Sedis	0.000185795	0.00278692	0.000530842	0.00236225	0.000982058	0.000530842	0.00244187	0.00291963	0.00366281	0.00236225	0.00159253	0.00130056	0.000345047	0.00138019	0.000928973	0.00270729	0.00459178	0.00209683	0.00299926	0.00281346	0.000663552	0.00228262	0.0045387	0.00289309	0.00180486	0.0023534	0.00032016	0.000396645	0.294046	-	k__Bacteria;p__Firmicutes;c__Clostridia;o__Oscillospirales;f__Ruminococcaceae;g__Incertae_Sedis;
Nocardia	0	0.000106168	0	0	0	0	0	0	0	0	0	0	0	0.000185795	0.0005043	0	0	0	0	0	0	0	0	0	8.84733e-06	5.75079e-05	8.84733e-06	4.34456e-05	0.294111	-	k__Bacteria;p__Actinobacteriota;c__Actinobacteria;o__Corynebacteriales;f__Nocardiaceae;g__Nocardia;
P3OB-42	0	0	0	0	0	0	0	0	0	0	0	0	0.000238879	0.00254804	0	0	0	0	0	0	0	0	0	0	0	0.000232243	0	0.000211458	0.295535	-	k__Bacteria;p__Myxococcota;c__Myxococcia;o__Myxococcales;f__Myxococcaceae;g__P3OB-42;
Ileibacterium	0	0	0	0.000159253	0	0	0	0	5.30842e-05	0	0	0	0	0	0	0	0	0	0	0	0	0.00013271	0.000238879	0.000238879	1.76961e-05	5.08723e-05	1.36024e-05	2.76178e-05	0.297133	-	k__Bacteria;p__Firmicutes;c__Bacilli;o__Erysipelotrichales;f__Erysipelotrichaceae;g__Ileibacterium;
Weissella	0.00108823	0	5.30842e-05	0.00928973	0	0	0	0	0	0	0	0	0	0	0	0	0	0	0	0.000318505	0	0	0	0	0.000869255	2.65421e-05	0.000770768	2.65421e-05	0.297827	-	k__Bacteria;p__Firmicutes;c__Bacilli;o__Lactobacillales;f__Leuconostocaceae;g__Weissella;
Howardella	0	0	0	0	0	0	0.000424674	0	0	7.96263e-05	0.00013271	0	0	0	0	0	0	0	5.30842e-05	5.30842e-05	0	0	5.30842e-05	0	5.3082e-05	1.3275e-05	3.5938e-05	6.93264e-06	0.298454	-	k__Bacteria;p__Firmicutes;c__Clostridia;o__Lachnospirales;f__Lachnospiraceae;g__Howardella;
Enteroscipio	0	0	0	0.000291963	0	0	0	0	0	0	0.00013271	0	0	0	0	0.000398131	0	0.00013271	0	0	0	0.000238879	0	0.000265421	3.53894e-05	8.62618e-05	2.57943e-05	4.02961e-05	0.301181	-	k__Bacteria;p__Actinobacteriota;c__Coriobacteriia;o__Coriobacteriales;f__Eggerthellaceae;g__Enteroscipio;
Roseburia	0	0.000716637	0.00982058	0.00461832	0.00106168	0.00276038	0	0.000106168	0.00138019	0.00122094	0.00204374	0.000212337	0.00294617	0.00156598	0.000291963	0	0	0	0.000159253	0.000849347	5.30842e-05	0.00496337	0.00106168	0.000345047	0.00199508	0.00101966	0.000811367	0.000438419	0.305077	-	k__Bacteria;p__Firmicutes;c__Clostridia;o__Lachnospirales;f__Lachnospiraceae;g__Roseburia;
UCG-007	0	0.000238879	0	0.0005043	0	0	0.000238879	7.96263e-05	0	0	0.000345047	0.00013271	0	0	0.000212337	0.000398131	0.000185795	0.000583926	0.000371589	0.000451216	0	0.000185795	0.000106168	0	0.000128285	0.000207913	4.87703e-05	5.82456e-05	0.306278	-	k__Bacteria;p__Firmicutes;c__Clostridia;o__Oscillospirales;f__Oscillospiraceae;g__UCG-007;
Subgroup_2	0	7.96263e-05	0	0	0	0	0	0	0	0	0	0	0	0.00013271	0.000716637	0	0	0	0	0	0	0	0	0	6.63333e-06	7.07789e-05	6.63333e-06	5.97384e-05	0.3082	-	k__Bacteria;p__Acidobacteriota;c__Acidobacteriae;o__Subgroup_2;f__Subgroup_2;g__Subgroup_2;
Terrisporobacter	0.0314789	0	0.00124748	0.00119439	0	0.00119439	0	0	0	0	0.000212337	0	0.000769721	0.000451216	0	0	0	0	0	0	0	0.000743179	0	7.96263e-05	0.00294396	0.00017031	0.00259862	8.73279e-05	0.308887	-	k__Bacteria;p__Firmicutes;c__Clostridia;o__Peptostreptococcales-Tissierellales;f__Peptostreptococcaceae;g__Terrisporobacter;
Pedomicrobium	0.000106168	7.96263e-05	0	0	0	0	0	0	0	0	0	0	0.00177832	7.96263e-05	0.000212337	0	0	0	0	0	0	0	0	0	1.54807e-05	0.000172521	1.05644e-05	0.000147111	0.309572	-	k__Bacteria;p__Proteobacteria;c__Alphaproteobacteria;o__Rhizobiales;f__Hyphomicrobiaceae;g__Pedomicrobium;
Phascolarctobacterium	0.000477758	0.000106168	0.0005043	0.0088916	0	0	0	0	0.000265421	0	0	0	0.000238879	0.000265421	0.00013271	0	0.000159253	0	0	0	0	7.96263e-05	0	0	0.000853771	7.29886e-05	0.000732771	2.92447e-05	0.309766	-	k__Bacteria;p__Firmicutes;c__Negativicutes;o__Acidaminococcales;f__Acidaminococcaceae;g__Phascolarctobacterium;
Bradyrhizobium	0	0.000451216	0.000106168	0	0	0	0	0	0	0	0	0	0.000902431	0	0.000902431	0	0	0	0	0	0	0	0	0.000106168	4.64487e-05	0.000159253	3.78371e-05	0.000100593	0.311622	-	k__Bacteria;p__Proteobacteria;c__Alphaproteobacteria;o__Rhizobiales;f__Xanthobacteraceae;g__Bradyrhizobium;
Woeseia	0	0	0	0	0	0	0	0	0	0	0	0	0.00013271	0.00241533	0	0	0	0	0	0	0	0	0	0	0	0.000212337	0	0.000200575	0.312457	-	k__Bacteria;p__Proteobacteria;c__Gammaproteobacteria;o__Steroidobacterales;f__Woeseiaceae;g__Woeseia;
Colidextribacter	0.000690094	0.000849347	0.00103514	0.0018314	0.00140673	0.0182079	0.00169869	0.0018314	0.0035301	0.00284	0.000716637	0.00313197	0.00167215	0.000424674	0.000345047	0.00106168	0.00106168	0.00204374	0.000477758	0.00156598	0.00103514	0.00379552	0.00337085	0.00289309	0.00314745	0.00164561	0.00139626	0.00033621	0.315851	-	k__Bacteria;p__Firmicutes;c__Clostridia;o__Oscillospirales;f__Oscillospiraceae;g__Colidextribacter;
Peptostreptococcaceae	0	0	0.00013271	0	0	0	0	0	0	0	0	0	0.000849347	0.000185795	0	0	0	0	0	0	0	0	0	0	1.10592e-05	8.62618e-05	1.10592e-05	7.10643e-05	0.317146	-	k__Bacteria;p__Firmicutes;c__Clostridia;o__Peptostreptococcales-Tissierellales;f__Peptostreptococcaceae;g__Peptostreptococcaceae;
Pseudohongiella	0	0	0	0	0	0	0	0	0	0	0	0	0	0	0	0.000610468	0	0	2.65421e-05	0	0	0	0	0	0	5.30807e-05	0	5.07193e-05	0.317756	-	k__Bacteria;p__Proteobacteria;c__Gammaproteobacteria;o__Oceanospirillales;f__Pseudohongiellaceae;g__Pseudohongiella;
Muribaculum	0	0	0	0	0	0	0	0	0	0	0	0	0.00249496	0	0	0	0	0	0	0	0	5.30842e-05	0	5.30842e-05	0	0.000216763	0	0.000207193	0.317918	-	k__Bacteria;p__Bacteroidota;c__Bacteroidia;o__Bacteroidales;f__Muribaculaceae;g__Muribaculum;
Nitrosomonas	0.000185795	0.000106168	0.000106168	0	0	0	0	5.30842e-05	0	0	0	0	0.000185795	0	0	0.000185795	0.000159253	0	0.000185795	5.30842e-05	0	5.30842e-05	0	0	3.76026e-05	6.85698e-05	1.8031e-05	2.43302e-05	0.318545	-	k__Bacteria;p__Proteobacteria;c__Gammaproteobacteria;o__Burkholderiales;f__Nitrosomonadaceae;g__Nitrosomonas;
Alistipes	0.0128198	0.11644	0.0623474	0.115617	0.01704	0.063356	0.0833687	0.0782992	0.158005	0.0325406	0.0343455	0.135736	0.063993	0.205834	0.223352	0.108982	0.0291167	0.140779	0.0631171	0.212921	0.0148105	0.0791485	0.0179955	0.068399	0.0758263	0.102371	0.0137608	0.022009	0.319697	-	k__Bacteria;p__Bacteroidota;c__Bacteroidia;o__Bacteroidales;f__Rikenellaceae;g__Alistipes;
OM27_clade	0	0	0	0	0	0	0	0	0	0	0	0	0	7.96263e-05	0	0.00257458	0	0	0	0	0	0	0	0	0	0.000221182	0	0.000214048	0.323633	-	k__Bacteria;p__Bdellovibrionota;c__Bdellovibrionia;o__Bdellovibrionales;f__Bdellovibrionaceae;g__OM27_clade;
Eubacterium_ventriosum_group	0	0.000291963	0.000212337	0.000238879	0	0	0.000530842	0.000345047	0.000690094	0.00013271	0	0.000212337	0.000185795	0.00013271	0	0.000291963	0.000451216	0.000451216	0.000477758	0.000318505	0.0164296	0.000398131	7.96263e-05	0.000159253	0.000221184	0.00161464	6.39663e-05	0.00134758	0.323739	-	k__Bacteria;p__Firmicutes;c__Clostridia;o__Lachnospirales;f__Lachnospiraceae;g__Eubacterium_ventriosum_group;
Geobacter	0	0	7.96263e-05	0	0	0	0	0	0	0	0	0	0.000849347	0.000106168	0	0	0	0	0	0	0	0	0	0	6.63333e-06	7.96263e-05	6.63333e-06	7.05271e-05	0.324564	-	k__Bacteria;p__Desulfobacterota;c__Desulfuromonadia;o__Geobacterales;f__Geobacteraceae;g__Geobacter;
Enorma	0	0.00013271	0	0	0	0	0.000291963	0.000159253	0	0	0.000557384	0	0	0	0	0.000345047	0.00241533	0.000212337	0.000398131	7.96263e-05	0.000185795	0	0	0	9.51092e-05	0.00030302	5.0026e-05	0.000196474	0.324691	-	k__Bacteria;p__Actinobacteriota;c__Coriobacteriia;o__Coriobacteriales;f__Coriobacteriaceae;g__Enorma;
FukuN57	0	0	0	0	0.000212337	0	0.000318505	7.96263e-05	0	0	0	5.30842e-05	0	0	0	0.00416711	0.000212337	0.00013271	0.000159253	0.00013271	7.96263e-05	0	0	0	5.52952e-05	0.000406977	3.00249e-05	0.000342553	0.328079	-	k__Bacteria;p__Proteobacteria;c__Alphaproteobacteria;o__Rhizobiales;f__Beijerinckiaceae;g__FukuN57;
UCG-009	0.000159253	0.00013271	0.000106168	7.96263e-05	0.000159253	0.000902431	0.000265421	0.000318505	0.000716637	0.00193757	0.00116785	0.000212337	0.000398131	0.000398131	0	0.000238879	0.000291963	0.000371589	0.000928973	0.000291963	0.000424674	0.000265421	0.00013271	0.000265421	0.000513145	0.000333988	0.000164895	6.43096e-05	0.328282	-	k__Bacteria;p__Firmicutes;c__Clostridia;o__Oscillospirales;f__Butyricicoccaceae;g__UCG-009;
Nitrospira	0.000557384	0.000583926	0.000398131	0	0	0	0	0	0	0	0	0	0.0134303	0.000716637	0.000928973	7.96263e-05	0	0	0	0	0	0	0	0	0.000128287	0.00126296	6.81278e-05	0.00110992	0.329307	-	k__Bacteria;p__Nitrospirota;c__Nitrospiria;o__Nitrospirales;f__Nitrospiraceae;g__Nitrospira;
Candidatus_Methylopumilus	0	0	0	0	0	0	0.000185795	7.96263e-05	0	0	0	0	0	0	0	0.00180486	0.00013271	0.00013271	2.65421e-05	0	0	0	0	0	2.21163e-05	0.000174732	1.62803e-05	0.000148912	0.329684	-	k__Bacteria;p__Proteobacteria;c__Gammaproteobacteria;o__Burkholderiales;f__Methylophilaceae;g__Candidatus_Methylopumilus;
Angelakisella	0	0	0	0	0	0	0	0	0	0.00013271	0	7.96263e-05	0	0	0	0	0	5.30842e-05	0	0	0	0	0	0	1.76925e-05	4.425e-06	1.2368e-05	4.425e-06	0.329901	-	k__Bacteria;p__Firmicutes;c__Clostridia;o__Oscillospirales;f__Ruminococcaceae;g__Angelakisella;
UCG-002	0.0172524	0.000265421	0.000318505	0	0	0.000185795	0.000106168	7.96263e-05	0.000159253	0.000371589	0.000345047	0.000106168	0.000424674	0.000265421	5.30842e-05	0	0	0.000159253	0.00013271	5.30842e-05	2.65421e-05	0	0.000424674	0.000238879	0.00159916	0.000148193	0.00142349	4.55596e-05	0.330147	-	k__Bacteria;p__Firmicutes;c__Clostridia;o__Oscillospirales;f__Oscillospiraceae;g__UCG-002;
Rubellimicrobium	0.00480412	7.96263e-05	0	0	0	0	0	0	0	0	0	0	0	0	0	0	0	0	0	0	0	0	0	0	0.000406977	0	0.000399795	0	0.330562	-	k__Bacteria;p__Proteobacteria;c__Alphaproteobacteria;o__Rhodobacterales;f__Rhodobacteraceae;g__Rubellimicrobium;
Cupriavidus	0	0	0	0	0	0.00013271	0	0	0	0	0	0	0.00013271	0.000159253	7.96263e-05	0	0	0	0	0	0	0	0	0	1.10592e-05	3.09636e-05	1.10592e-05	1.69233e-05	0.337245	-	k__Bacteria;p__Proteobacteria;c__Gammaproteobacteria;o__Burkholderiales;f__Burkholderiaceae;g__Cupriavidus;
Ellin6067	0.000583926	0.000291963	0.000982058	0	0	0	0	0	0	0	0	0	0.00538805	0.00124748	0.000716637	0	0	0	0	0	0	0	0	0	0.000154829	0.00061268	9.14109e-05	0.000448873	0.337432	-	k__Bacteria;p__Proteobacteria;c__Gammaproteobacteria;o__Burkholderiales;f__Nitrosomonadaceae;g__Ellin6067;
Proteus	0.00238879	0.00013271	0	0	0	0	0	0	0	0	0	0	0	0.00013271	0	0	0	0	0	0	0	0	0	0	0.000210125	1.10592e-05	0.000198366	1.10592e-05	0.33776	-	k__Bacteria;p__Proteobacteria;c__Gammaproteobacteria;o__Enterobacterales;f__Morganellaceae;g__Proteus;
SH3-11	0	0	0	0	7.96263e-05	0	0	0	0	0	0	0	0	0	0	0.00222954	0	0	0	0	7.96263e-05	0	0	0	6.63333e-06	0.000192428	6.63333e-06	0.000185309	0.337833	-	k__Bacteria;p__Verrucomicrobiota;c__Verrucomicrobiae;o__Pedosphaerales;f__Pedosphaeraceae;g__SH3-11;
Ferruginibacter	0	0	0.000106168	0	0	0	0	0	0	0	0	0	0.00398131	0.000106168	0	0	0	0	0	0	0	0	0	0	8.84733e-06	0.000340623	8.84733e-06	0.000331089	0.337977	-	k__Bacteria;p__Bacteroidota;c__Bacteroidia;o__Chitinophagales;f__Chitinophagaceae;g__Ferruginibacter;
Bradymonadales	0	0	0	0	2.65421e-05	0	0	0	0	0	0	0	0	0	0	0.0010086	0	0	0	2.65421e-05	0	0	0	0	2.20833e-06	8.62583e-05	2.20833e-06	8.38781e-05	0.337984	-	k__Bacteria;p__Desulfobacterota;c__Desulfuromonadia;o__Bradymonadales;f__Bradymonadales;g__Bradymonadales;
NB1-j	0	0	0.000159253	0	0	0	0	0	0	0	0	0	0.00191103	0.000159253	0	0	0	0	0	0	0	0	0	0	1.32711e-05	0.000172524	1.32711e-05	0.000158598	0.338218	-	k__Bacteria;p__NB1-j;c__NB1-j;o__NB1-j;f__NB1-j;g__NB1-j;
Vogesella	0.000265421	0	0	0	0.00743179	0	0.000265421	0	0	0.000238879	0.000345047	0.000212337	0	0	0	0.000557384	5.30842e-05	0.000106168	0.000106168	0	0	5.30842e-05	0.000318505	0.000212337	0.000729908	0.00011723	0.000610516	4.92733e-05	0.338398	-	k__Bacteria;p__Proteobacteria;c__Gammaproteobacteria;o__Burkholderiales;f__Chromobacteriaceae;g__Vogesella;
21551	0	0.000106168	0	0	0	0	0	0	0	0	0	0	0	0	0	0	0	0	0	0	0	0	0	0	8.84733e-06	0	8.84733e-06	0	0.338801	-	k__Bacteria;p__Chloroflexi;c__Ktedonobacteria;o__Ktedonobacterales;f__Ktedonobacteraceae;g__1959-1;
45254	0	0	0	0	0	0	0	0	0	0	0	0	0.000238879	0	0	0	0	0	0	0	0	0	0	0	0	1.99066e-05	0	1.99066e-05	0.338801	-	k__Bacteria;p__Acidobacteriota;c__Blastocatellia;o__11-24;f__11-24;g__11-24;
966-1	0.000212337	0	0	0	0	0	0	0	0	0	0	0	0	0	0	0	0	0	0	0	0	0	0	0	1.76947e-05	0	1.76947e-05	0	0.338801	-	k__Bacteria;p__Proteobacteria;c__Gammaproteobacteria;o__Burkholderiales;f__Nitrosomonadaceae;g__966-1;
A2	0	0	0	0	0	0.000238879	0	0	0	0	0	0	0	0	0	0	0	0	0	0	0	0	0	0	1.99066e-05	0	1.99066e-05	0	0.338801	-	k__Bacteria;p__Firmicutes;c__Clostridia;o__Lachnospirales;f__Lachnospiraceae;g__A2;
AAP99	0	0	0	0	0	0	0	0	0	0	0	0	0.000424674	0	0	0	0	0	0	0	0	0	0	0	0	3.53895e-05	0	3.53895e-05	0.338801	-	k__Bacteria;p__Proteobacteria;c__Gammaproteobacteria;o__Burkholderiales;f__Sutterellaceae;g__AAP99;
Acaryochloris_MBIC11017	0	0	0	0	0	0	0	0	0	0	0	0	0	0.000238879	0	0	0	0	0	0	0	0	0	0	0	1.99066e-05	0	1.99066e-05	0.338801	-	k__Bacteria;p__Cyanobacteria;c__Cyanobacteriia;o__Thermosynechococcales;f__Acaryochloridaceae;g__Acaryochloris_MBIC11017;
Acetatifactor	0	0	0	0	0	0.00307888	0	0	0	0	0	0	0	0	0	0	0	0	0	0	0	0	0	0	0.000256574	0	0.000256574	0	0.338801	-	k__Bacteria;p__Firmicutes;c__Clostridia;o__Lachnospirales;f__Lachnospiraceae;g__Acetatifactor;
Acetobacter	0.00238879	0	0	0	0	0	0	0	0	0	0	0	0	0	0	0	0	0	0	0	0	0	0	0	0.000199066	0	0.000199066	0	0.338801	-	k__Bacteria;p__Proteobacteria;c__Alphaproteobacteria;o__Acetobacterales;f__Acetobacteraceae;g__Acetobacter;
Acholeplasma	0	0	0	0	0	0	0.000185795	0	0	0	0	0	0	0	0	0	0	0	0	0	0	0	0	0	1.54829e-05	0	1.54829e-05	0	0.338801	-	k__Bacteria;p__Firmicutes;c__Bacilli;o__Acholeplasmatales;f__Acholeplasmataceae;g__Acholeplasma;
Acrophormium_PCC-7375	0	0	0	0	0	0	0	0	0	0	0	0	0	0.000345047	0	0	0	0	0	0	0	0	0	0	0	2.87539e-05	0	2.87539e-05	0.338801	-	k__Bacteria;p__Cyanobacteria;c__Cyanobacteriia;o__Phormidesmiales;f__Phormidesmiaceae;g__Acrophormium_PCC-7375;
Actinocorallia	0.00013271	0	0	0	0	0	0	0	0	0	0	0	0	0	0	0	0	0	0	0	0	0	0	0	1.10592e-05	0	1.10592e-05	0	0.338801	-	k__Bacteria;p__Actinobacteriota;c__Actinobacteria;o__Streptosporangiales;f__Thermomonosporaceae;g__Actinocorallia;
Actinomadura	0.00013271	0	0	0	0	0	0	0	0	0	0	0	0	0	0	0	0	0	0	0	0	0	0	0	1.10592e-05	0	1.10592e-05	0	0.338801	-	k__Bacteria;p__Actinobacteriota;c__Actinobacteria;o__Streptosporangiales;f__Thermomonosporaceae;g__Actinomadura;
Actinoplanes	0.000212337	0	0	0	0	0	0	0	0	0	0	0	0	0	0	0	0	0	0	0	0	0	0	0	1.76947e-05	0	1.76947e-05	0	0.338801	-	k__Bacteria;p__Actinobacteriota;c__Actinobacteria;o__Micromonosporales;f__Micromonosporaceae;g__Actinoplanes;
AEGEAN-169_marine_group	0.00013271	0	0	0	0	0	0	0	0	0	0	0	0	0	0	0	0	0	0	0	0	0	0	0	1.10592e-05	0	1.10592e-05	0	0.338801	-	k__Bacteria;p__Proteobacteria;c__Alphaproteobacteria;o__Rhodospirillales;f__AEGEAN-169_marine_group;g__AEGEAN-169_marine_group;
Aestuariibacter	0.000106168	0	0	0	0	0	0	0	0	0	0	0	0	0	0	0	0	0	0	0	0	0	0	0	8.84733e-06	0	8.84733e-06	0	0.338801	-	k__Bacteria;p__Proteobacteria;c__Gammaproteobacteria;o__Alteromonadales;f__Alteromonadaceae;g__Aestuariibacter;
Aestuariicoccus	0	0	0	0	0	0	0	0	0	0	0	0	0	0	0.000185795	0	0	0	0	0	0	0	0	0	0	1.54829e-05	0	1.54829e-05	0.338801	-	k__Bacteria;p__Proteobacteria;c__Alphaproteobacteria;o__Rhodobacterales;f__Rhodobacteraceae;g__Aestuariicoccus;
AKAU4049	0.000185795	0	0	0	0	0	0	0	0	0	0	0	0	0	0	0	0	0	0	0	0	0	0	0	1.54829e-05	0	1.54829e-05	0	0.338801	-	k__Bacteria;p__Gemmatimonadota;c__AKAU4049;o__AKAU4049;f__AKAU4049;g__AKAU4049;
AKIW781	0.00103514	0	0	0	0	0	0	0	0	0	0	0	0	0	0	0	0	0	0	0	0	0	0	0	8.62618e-05	0	8.62618e-05	0	0.338801	-	k__Bacteria;p__Chloroflexi;c__Chloroflexia;o__Kallotenuales;f__AKIW781;g__AKIW781;
AKYG1722	0.00103514	0	0	0	0	0	0	0	0	0	0	0	0	0	0	0	0	0	0	0	0	0	0	0	8.62618e-05	0	8.62618e-05	0	0.338801	-	k__Bacteria;p__Chloroflexi;c__Chloroflexia;o__Thermomicrobiales;f__AKYG1722;g__AKYG1722;
Alteromonas	0.000424674	0	0	0	0	0	0	0	0	0	0	0	0	0	0	0	0	0	0	0	0	0	0	0	3.53895e-05	0	3.53895e-05	0	0.338801	-	k__Bacteria;p__Proteobacteria;c__Gammaproteobacteria;o__Alteromonadales;f__Alteromonadaceae;g__Alteromonas;
Amb-16S-1323	0.000106168	0	0	0	0	0	0	0	0	0	0	0	0	0	0	0	0	0	0	0	0	0	0	0	8.84733e-06	0	8.84733e-06	0	0.338801	-	k__Bacteria;p__Proteobacteria;c__Alphaproteobacteria;o__Rhizobiales;f__Amb-16S-1323;g__Amb-16S-1323;
AMGG11	0	0	0	0	0	0	0	0	0	0	0	0	0.000159253	0	0	0	0	0	0	0	0	0	0	0	0	1.32711e-05	0	1.32711e-05	0.338801	-	k__Bacteria;p__Acidobacteriota;c__Acidobacteriae;o__AMGG11;f__AMGG11;g__AMGG11;
Ammoniphilus	0.000345047	0	0	0	0	0	0	0	0	0	0	0	0	0	0	0	0	0	0	0	0	0	0	0	2.87539e-05	0	2.87539e-05	0	0.338801	-	k__Bacteria;p__Firmicutes;c__Bacilli;o__Paenibacillales;f__Paenibacillaceae;g__Ammoniphilus;
Amphiplicatus	0	0	0	0	0	0	0	0	0	0	0	0	0.000238879	0	0	0	0	0	0	0	0	0	0	0	0	1.99066e-05	0	1.99066e-05	0.338801	-	k__Bacteria;p__Proteobacteria;c__Alphaproteobacteria;o__Caulobacterales;f__Parvularculaceae;g__Amphiplicatus;
Angustibacter	0	7.96263e-05	0	0	0	0	0	0	0	0	0	0	0	0	0	0	0	0	0	0	0	0	0	0	6.63333e-06	0	6.63333e-06	0	0.338801	-	k__Bacteria;p__Actinobacteriota;c__Actinobacteria;o__Kineosporiales;f__Kineosporiaceae;g__Angustibacter;
Anoxybacillus	0.00148636	0	0	0	0	0	0	0	0	0	0	0	0	0	0	0	0	0	0	0	0	0	0	0	0.000123863	0	0.000123863	0	0.338801	-	k__Bacteria;p__Firmicutes;c__Bacilli;o__Bacillales;f__Bacillaceae;g__Anoxybacillus;
Aquamicrobium	0	0	0	0	0	0	0	0	0	0	0.000291963	0	0	0	0	0	0	0	0	0	0	0	0	0	2.43302e-05	0	2.43302e-05	0	0.338801	-	k__Bacteria;p__Proteobacteria;c__Alphaproteobacteria;o__Rhizobiales;f__Rhizobiaceae;g__Aquamicrobium;
Aquaspirillum	0	0	0	0	0	0	0	0	0	0	0.000106168	0	0	0	0	0	0	0	0	0	0	0	0	0	8.84733e-06	0	8.84733e-06	0	0.338801	-	k__Bacteria;p__Proteobacteria;c__Gammaproteobacteria;o__Burkholderiales;f__Aquaspirillaceae;g__Aquaspirillum;
Aquicella	7.96263e-05	0	0	0	0	0	0	0	0	0	0	0	0	0	0	0	0	0	0	0	0	0	0	0	6.63333e-06	0	6.63333e-06	0	0.338801	-	k__Bacteria;p__Proteobacteria;c__Gammaproteobacteria;o__Diplorickettsiales;f__Diplorickettsiaceae;g__Aquicella;
Arcobacter	0	0	0	0	0	0	0	0	0	0	7.96263e-05	0	0	0	0	0	0	0	0	0	0	0	0	0	6.63333e-06	0	6.63333e-06	0	0.338801	-	k__Bacteria;p__Campilobacterota;c__Campylobacteria;o__Campylobacterales;f__Arcobacteraceae;g__Arcobacter;
Aridibacter	0	0	0	0	0	0	0	0	0	0	0	0	0.000265421	0	0	0	0	0	0	0	0	0	0	0	0	2.21184e-05	0	2.21184e-05	0.338801	-	k__Bacteria;p__Acidobacteriota;c__Blastocatellia;o__Blastocatellales;f__Blastocatellaceae;g__Aridibacter;
Armatimonas	0	0	0	0	0	0	0	0	0	0	0	0	0	0	0	0.000212337	0	0	0	0	0	0	0	0	0	1.76947e-05	0	1.76947e-05	0.338801	-	k__Bacteria;p__Armatimonadota;c__Armatimonadia;o__Armatimonadales;f__Armatimonadaceae;g__Armatimonas;
Ascidiimonas	0	0	0	0	0	0	0	0	0	0	0	0	0	0.000159253	0	0	0	0	0	0	0	0	0	0	0	1.32711e-05	0	1.32711e-05	0.338801	-	k__Bacteria;p__Bacteroidota;c__Bacteroidia;o__Flavobacteriales;f__Flavobacteriaceae;g__Ascidiimonas;
Atopostipes	0	0	0	0	0	0	0	0	0	0	0	0	0	0	0	0	0	0	0	0	0	0.000106168	0	0	0	8.84733e-06	0	8.84733e-06	0.338801	-	k__Bacteria;p__Firmicutes;c__Bacilli;o__Lactobacillales;f__Carnobacteriaceae;g__Atopostipes;
Aurantimonas	7.96263e-05	0	0	0	0	0	0	0	0	0	0	0	0	0	0	0	0	0	0	0	0	0	0	0	6.63333e-06	0	6.63333e-06	0	0.338801	-	k__Bacteria;p__Proteobacteria;c__Alphaproteobacteria;o__Rhizobiales;f__Rhizobiaceae;g__Aurantimonas;
Azospirillum	0	0	0	0	0	0	0	0	0	0	0	0	0.00013271	0	0	0	0	0	0	0	0	0	0	0	0	1.10592e-05	0	1.10592e-05	0.338801	-	k__Bacteria;p__Proteobacteria;c__Alphaproteobacteria;o__Azospirillales;f__Azospirillaceae;g__Azospirillum;
Bacteroidetes_BD2-2	0	0	0	0	0	0	0	0	0	0	0	0	0	0.000106168	0	0	0	0	0	0	0	0	0	0	0	8.84733e-06	0	8.84733e-06	0.338801	-	k__Bacteria;p__Bacteroidota;c__Bacteroidia;o__Bacteroidales;f__Bacteroidetes_BD2-2;g__Bacteroidetes_BD2-2;
BD2-11_terrestrial_group	0	0	0	0	0	0	0	0	0	0	0	0	0.000185795	0	0	0	0	0	0	0	0	0	0	0	0	1.54829e-05	0	1.54829e-05	0.338801	-	k__Bacteria;p__Gemmatimonadota;c__BD2-11_terrestrial_group;o__BD2-11_terrestrial_group;f__BD2-11_terrestrial_group;g__BD2-11_terrestrial_group;
Belnapia	0.000185795	0	0	0	0	0	0	0	0	0	0	0	0	0	0	0	0	0	0	0	0	0	0	0	1.54829e-05	0	1.54829e-05	0	0.338801	-	k__Bacteria;p__Proteobacteria;c__Alphaproteobacteria;o__Acetobacterales;f__Acetobacteraceae;g__Belnapia;
Blastocatella	0	0	0	0	0	0	0	0	0	0	0	0	0.000371589	0	0	0	0	0	0	0	0	0	0	0	0	3.09657e-05	0	3.09657e-05	0.338801	-	k__Bacteria;p__Acidobacteriota;c__Blastocatellia;o__Blastocatellales;f__Blastocatellaceae;g__Blastocatella;
Blfdi19	0.000106168	0	0	0	0	0	0	0	0	0	0	0	0	0	0	0	0	0	0	0	0	0	0	0	8.84733e-06	0	8.84733e-06	0	0.338801	-	k__Bacteria;p__Myxococcota;c__Polyangia;o__Blfdi19;f__Blfdi19;g__Blfdi19;
Blvii28_wastewater-sludge_group	0	0	7.96263e-05	0	0	0	0	0	0	0	0	0	0	0	0	0	0	0	0	0	0	0	0	0	6.63333e-06	0	6.63333e-06	0	0.338801	-	k__Bacteria;p__Bacteroidota;c__Bacteroidia;o__Bacteroidales;f__Williamwhitmaniaceae;g__Blvii28_wastewater-sludge_group;
BSV13	0	0	0	0	0	0	0	0	0	0	0	0	0.000185795	0	0	0	0	0	0	0	0	0	0	0	0	1.54829e-05	0	1.54829e-05	0.338801	-	k__Bacteria;p__Bacteroidota;c__Bacteroidia;o__Bacteroidales;f__Prolixibacteraceae;g__BSV13;
C0119	7.96263e-05	0	0	0	0	0	0	0	0	0	0	0	0	0	0	0	0	0	0	0	0	0	0	0	6.63333e-06	0	6.63333e-06	0	0.338801	-	k__Bacteria;p__Chloroflexi;c__Ktedonobacteria;o__C0119;f__C0119;g__C0119;
CAG-873	0.000106168	0	0	0	0	0	0	0	0	0	0	0	0	0	0	0	0	0	0	0	0	0	0	0	8.84733e-06	0	8.84733e-06	0	0.338801	-	k__Bacteria;p__Bacteroidota;c__Bacteroidia;o__Bacteroidales;f__Muribaculaceae;g__CAG-873;
Calorithrix	0	0	0	0	0	0	0	0	0	0	0	0	0	7.96263e-05	0	0	0	0	0	0	0	0	0	0	0	6.63333e-06	0	6.63333e-06	0.338801	-	k__Bacteria;p__Calditrichota;c__Calditrichia;o__Calditrichales;f__Calditrichaceae;g__Calorithrix;
Candidatus_Amoebophilus	0	0	0	0	0	0	0	0	0	0	0	0	0	0.000212337	0	0	0	0	0	0	0	0	0	0	0	1.76947e-05	0	1.76947e-05	0.338801	-	k__Bacteria;p__Bacteroidota;c__Bacteroidia;o__Cytophagales;f__Amoebophilaceae;g__Candidatus_Amoebophilus;
Candidatus_Aquiluna	0	0	0	0	5.30842e-05	0	0	0	0	0	0	0	0	0	0	0	0	0	0	0	0	0	0	0	4.425e-06	0	4.425e-06	0	0.338801	-	k__Bacteria;p__Actinobacteriota;c__Actinobacteria;o__Micrococcales;f__Microbacteriaceae;g__Candidatus_Aquiluna;
Candidatus_Aquirestis	0	0	0	0	0	0	0	0	0	0	0	0	0.00013271	0	0	0	0	0	0	0	0	0	0	0	0	1.10592e-05	0	1.10592e-05	0.338801	-	k__Bacteria;p__Bacteroidota;c__Bacteroidia;o__Chitinophagales;f__Saprospiraceae;g__Candidatus_Aquirestis;
Candidatus_Planktoluna	0	0	0	0	0	0	0	0	0	0	0	0	0	0	0	0.000106168	0	0	0	0	0	0	0	0	0	8.84733e-06	0	8.84733e-06	0.338801	-	k__Bacteria;p__Actinobacteriota;c__Actinobacteria;o__Micrococcales;f__Microbacteriaceae;g__Candidatus_Planktoluna;
Candidatus_Puniceispirillum	0.000663552	0	0	0	0	0	0	0	0	0	0	0	0	0	0	0	0	0	0	0	0	0	0	0	5.5296e-05	0	5.5296e-05	0	0.338801	-	k__Bacteria;p__Proteobacteria;c__Alphaproteobacteria;o__Puniceispirillales;f__SAR116_clade;g__Candidatus_Puniceispirillum;
Candidatus_Tenderia	0	0	0	0	0	0	0	0	0	0	0	0	0	0.000583926	0	0	0	0	0	0	0	0	0	0	0	4.86605e-05	0	4.86605e-05	0.338801	-	k__Bacteria;p__Proteobacteria;c__Gammaproteobacteria;o__Tenderiales;f__Tenderiaceae;g__Candidatus_Tenderia;
Candidatus_Thiosymbion	0	0	0	0	0	0	0	0	0	0	0	0	0	0.000106168	0	0	0	0	0	0	0	0	0	0	0	8.84733e-06	0	8.84733e-06	0.338801	-	k__Bacteria;p__Proteobacteria;c__Gammaproteobacteria;o__Arenicellales;f__Arenicellaceae;g__Candidatus_Thiosymbion;
Candidatus_Udaeobacter	0	0	0	0	0	0	0	0	0	0	0	0	0.000318505	0	0	0	0	0	0	0	0	0	0	0	0	2.65421e-05	0	2.65421e-05	0.338801	-	k__Bacteria;p__Verrucomicrobiota;c__Verrucomicrobiae;o__Chthoniobacterales;f__Chthoniobacteraceae;g__Candidatus_Udaeobacter;
Candidatus_Xiphinematobacter	0	0	0	0	0	0	0	0	0	0	0	0	0.000185795	0	0	0	0	0	0	0	0	0	0	0	0	1.54829e-05	0	1.54829e-05	0.338801	-	k__Bacteria;p__Verrucomicrobiota;c__Verrucomicrobiae;o__Chthoniobacterales;f__Xiphinematobacteraceae;g__Candidatus_Xiphinematobacter;
Catenibacterium	0	0	0	0	0	0	0	0	0	0	0	0	0	7.96263e-05	0	0	0	0	0	0	0	0	0	0	0	6.63333e-06	0	6.63333e-06	0.338801	-	k__Bacteria;p__Firmicutes;c__Bacilli;o__Erysipelotrichales;f__Erysipelatoclostridiaceae;g__Catenibacterium;
Catenisphaera	0.000159253	0	0	0	0	0	0	0	0	0	0	0	0	0	0	0	0	0	0	0	0	0	0	0	1.32711e-05	0	1.32711e-05	0	0.338801	-	k__Bacteria;p__Firmicutes;c__Bacilli;o__Erysipelotrichales;f__Erysipelotrichaceae;g__Catenisphaera;
Cavicella	0	0	0	0	0	0	0	0	0	0	0	0	0.00013271	0	0	0	0	0	0	0	0	0	0	0	0	1.10592e-05	0	1.10592e-05	0.338801	-	k__Bacteria;p__Proteobacteria;c__Gammaproteobacteria;o__Pseudomonadales;f__Moraxellaceae;g__Cavicella;
Cellulosimicrobium	0	0	0	0	0	0	0	0	0	0	7.96263e-05	0	0	0	0	0	0	0	0	0	0	0	0	0	6.63333e-06	0	6.63333e-06	0	0.338801	-	k__Bacteria;p__Actinobacteriota;c__Actinobacteria;o__Micrococcales;f__Promicromonosporaceae;g__Cellulosimicrobium;
Cellvibrio	0	0	0	0	0	0	0	0	0	0	0	0	0.000318505	0	0	0	0	0	0	0	0	0	0	0	0	2.65421e-05	0	2.65421e-05	0.338801	-	k__Bacteria;p__Proteobacteria;c__Gammaproteobacteria;o__Cellvibrionales;f__Cellvibrionaceae;g__Cellvibrio;
Cetobacterium	0	0	0	7.96263e-05	0	0	0	0	0	0	0	0	0	0	0	0	0	0	0	0	0	0	0	0	6.63333e-06	0	6.63333e-06	0	0.338801	-	k__Bacteria;p__Fusobacteriota;c__Fusobacteriia;o__Fusobacteriales;f__Fusobacteriaceae;g__Cetobacterium;
Chroococcidiopsis_PCC-6712	0	0	0	0	0	0	0	0	0	0	0	0	0	0.000716637	0	0	0	0	0	0	0	0	0	0	0	5.97198e-05	0	5.97198e-05	0.338801	-	k__Bacteria;p__Cyanobacteria;c__Cyanobacteriia;o__Cyanobacteriales;f__Xenococcaceae;g__Chroococcidiopsis_PCC-6712;
Chryseobacterium	0	0	0	0	0	0	0	0	0	0	0.0171993	0	0	0	0	0	0	0	0	0	0	0	0	0	0.00143327	0	0.00143327	0	0.338801	-	k__Bacteria;p__Bacteroidota;c__Bacteroidia;o__Flavobacteriales;f__Weeksellaceae;g__Chryseobacterium;
Chthonobacter	0	0	0	0	0	0	0	0	0	0	0	0	0.000185795	0	0	0	0	0	0	0	0	0	0	0	0	1.54829e-05	0	1.54829e-05	0.338801	-	k__Bacteria;p__Proteobacteria;c__Alphaproteobacteria;o__Rhizobiales;f__Pleomorphomonadaceae;g__Chthonobacter;
Clade_Ia	0.000583926	0	0	0	0	0	0	0	0	0	0	0	0	0	0	0	0	0	0	0	0	0	0	0	4.86605e-05	0	4.86605e-05	0	0.338801	-	k__Bacteria;p__Proteobacteria;c__Alphaproteobacteria;o__SAR11_clade;f__Clade_I;g__Clade_Ia;
Cloacibacillus	0.00013271	0	0	0	0	0	0	0	0	0	0	0	0	0	0	0	0	0	0	0	0	0	0	0	1.10592e-05	0	1.10592e-05	0	0.338801	-	k__Bacteria;p__Synergistota;c__Synergistia;o__Synergistales;f__Synergistaceae;g__Cloacibacillus;
Clostridium_sensu_stricto_5	0	0	0	0	0	0	0	0	0	0	0	0	0.000238879	0	0	0	0	0	0	0	0	0	0	0	0	1.99066e-05	0	1.99066e-05	0.338801	-	k__Bacteria;p__Firmicutes;c__Clostridia;o__Clostridiales;f__Clostridiaceae;g__Clostridium_sensu_stricto_5;
Clostridium_sensu_stricto_9	0	0	0.000265421	0	0	0	0	0	0	0	0	0	0	0	0	0	0	0	0	0	0	0	0	0	2.21184e-05	0	2.21184e-05	0	0.338801	-	k__Bacteria;p__Firmicutes;c__Clostridia;o__Clostridiales;f__Clostridiaceae;g__Clostridium_sensu_stricto_9;
Cohaesibacter	0	0	0	0	0	0	0	0	0	0	0	0	0	0.000212337	0	0	0	0	0	0	0	0	0	0	0	1.76947e-05	0	1.76947e-05	0.338801	-	k__Bacteria;p__Proteobacteria;c__Alphaproteobacteria;o__Rhizobiales;f__Rhizobiaceae;g__Cohaesibacter;
Cohnella	0.000106168	0	0	0	0	0	0	0	0	0	0	0	0	0	0	0	0	0	0	0	0	0	0	0	8.84733e-06	0	8.84733e-06	0	0.338801	-	k__Bacteria;p__Firmicutes;c__Bacilli;o__Paenibacillales;f__Paenibacillaceae;g__Cohnella;
Constrictibacter	0.000477758	0	0	0	0	0	0	0	0	0	0	0	0	0	0	0	0	0	0	0	0	0	0	0	3.98132e-05	0	3.98132e-05	0	0.338801	-	k__Bacteria;p__Proteobacteria;c__Alphaproteobacteria;o__Puniceispirillales;f__Puniceispirillales_Incertae_Sedis;g__Constrictibacter;
Craurococcus-Caldovatus	0	0	0	0	0	0	0	0	0	0	0	0	0	0	0.000106168	0	0	0	0	0	0	0	0	0	0	8.84733e-06	0	8.84733e-06	0.338801	-	k__Bacteria;p__Proteobacteria;c__Alphaproteobacteria;o__Acetobacterales;f__Acetobacteraceae;g__Craurococcus-Caldovatus;
Crocinitomix	0	0	0	0	0	0	0	0	0	0	0	0	0.000185795	0	0	0	0	0	0	0	0	0	0	0	0	1.54829e-05	0	1.54829e-05	0.338801	-	k__Bacteria;p__Bacteroidota;c__Bacteroidia;o__Flavobacteriales;f__Crocinitomicaceae;g__Crocinitomix;
Cystobacter	0	0	0	0	0	0	0	0	0	0	0	0	0	0	0.000106168	0	0	0	0	0	0	0	0	0	0	8.84733e-06	0	8.84733e-06	0.338801	-	k__Bacteria;p__Myxococcota;c__Myxococcia;o__Myxococcales;f__Myxococcaceae;g__Cystobacter;
Defluviimonas	0	0	0.000159253	0	0	0	0	0	0	0	0	0	0	0	0	0	0	0	0	0	0	0	0	0	1.32711e-05	0	1.32711e-05	0	0.338801	-	k__Bacteria;p__Proteobacteria;c__Alphaproteobacteria;o__Rhodobacterales;f__Rhodobacteraceae;g__Defluviimonas;
Desulfobacca	0	0	0	0	0	0	0	0	0	0	0	0	0.000291963	0	0	0	0	0	0	0	0	0	0	0	0	2.43302e-05	0	2.43302e-05	0.338801	-	k__Bacteria;p__Desulfobacterota;c__Desulfobaccia;o__Desulfobaccales;f__Desulfobaccaceae;g__Desulfobacca;
Desulfobulbus	0	0	0	0	0	0	0	0	0	0	0	0	0.000291963	0	0	0	0	0	0	0	0	0	0	0	0	2.43302e-05	0	2.43302e-05	0.338801	-	k__Bacteria;p__Desulfobacterota;c__Desulfobulbia;o__Desulfobulbales;f__Desulfobulbaceae;g__Desulfobulbus;
Desulfuromonas	0	0	0	0	0	0	0	0	0	0	0	0	0.000185795	0	0	0	0	0	0	0	0	0	0	0	0	1.54829e-05	0	1.54829e-05	0.338801	-	k__Bacteria;p__Desulfobacterota;c__Desulfuromonadia;o__Desulfuromonadia;f__Desulfuromonadaceae;g__Desulfuromonas;
DEV114	0	0	0	0	0	0	0	0	0	0	0	0	0.00013271	0	0	0	0	0	0	0	0	0	0	0	0	1.10592e-05	0	1.10592e-05	0.338801	-	k__Bacteria;p__Verrucomicrobiota;c__Verrucomicrobiae;o__Pedosphaerales;f__Pedosphaeraceae;g__DEV114;
Dielma	0	0	0	0	0	0	0	0	0	0	0	0	0	0	0	0	0	0	0.000238879	0	0	0	0	0	0	1.99066e-05	0	1.99066e-05	0.338801	-	k__Bacteria;p__Firmicutes;c__Bacilli;o__Erysipelotrichales;f__Erysipelotrichaceae;g__Dielma;
Dokdonella	0	0	0	0	0	0	0	0	0	0	7.96263e-05	0	0	0	0	0	0	0	0	0	0	0	0	0	6.63333e-06	0	6.63333e-06	0	0.338801	-	k__Bacteria;p__Proteobacteria;c__Gammaproteobacteria;o__Xanthomonadales;f__Rhodanobacteraceae;g__Dokdonella;
DSSD61	0	0	0	0	0	0	0	0	0	0	0	0	0.000185795	0	0	0	0	0	0	0	0	0	0	0	0	1.54829e-05	0	1.54829e-05	0.338801	-	k__Bacteria;p__Proteobacteria;c__Gammaproteobacteria;o__Burkholderiales;f__Nitrosomonadaceae;g__DSSD61;
Duganella	0.000185795	0	0	0	0	0	0	0	0	0	0	0	0	0	0	0	0	0	0	0	0	0	0	0	1.54829e-05	0	1.54829e-05	0	0.338801	-	k__Bacteria;p__Proteobacteria;c__Gammaproteobacteria;o__Burkholderiales;f__Oxalobacteraceae;g__Duganella;
EC3	0	0	0	0	0	0	0	0	0	0	0	0	0.00013271	0	0	0	0	0	0	0	0	0	0	0	0	1.10592e-05	0	1.10592e-05	0.338801	-	k__Bacteria;p__Proteobacteria;c__Gammaproteobacteria;o__EC3;f__EC3;g__EC3;
Eel-36e1D6	0	0	0	0	0	0	0	0	0	0	0	0	0	0.00013271	0	0	0	0	0	0	0	0	0	0	0	1.10592e-05	0	1.10592e-05	0.338801	-	k__Bacteria;p__Myxococcota;c__Polyangia;o__Polyangiales;f__Eel-36e1D6;g__Eel-36e1D6;
EF100-94H03	0	0	0	0	0	0	0	0	0	0	0	0	0	0.000106168	0	0	0	0	0	0	0	0	0	0	0	8.84733e-06	0	8.84733e-06	0.338801	-	k__Bacteria;p__Proteobacteria;c__Alphaproteobacteria;o__Puniceispirillales;f__EF100-94H03;g__EF100-94H03;
Elioraea	0.000106168	0	0	0	0	0	0	0	0	0	0	0	0	0	0	0	0	0	0	0	0	0	0	0	8.84733e-06	0	8.84733e-06	0	0.338801	-	k__Bacteria;p__Proteobacteria;c__Alphaproteobacteria;o__Acetobacterales;f__Elioraeaceae;g__Elioraea;
EMP-G18	0	0	0	0	0	0	0	0	0	0	7.96263e-05	0	0	0	0	0	0	0	0	0	0	0	0	0	6.63333e-06	0	6.63333e-06	0	0.338801	-	k__Bacteria;p__Firmicutes;c__Bacilli;o__Acholeplasmatales;f__Acholeplasmataceae;g__EMP-G18;
Emticicia	0	0	0	0	0	0	0	0	0	0	0	0	0.000238879	0	0	0	0	0	0	0	0	0	0	0	0	1.99066e-05	0	1.99066e-05	0.338801	-	k__Bacteria;p__Bacteroidota;c__Bacteroidia;o__Cytophagales;f__Spirosomaceae;g__Emticicia;
Entotheonellaceae	0	0	0	0	0	0	0	0	0	0	0	0	0.00013271	0	0	0	0	0	0	0	0	0	0	0	0	1.10592e-05	0	1.10592e-05	0.338801	-	k__Bacteria;p__Entotheonellaeota;c__Entotheonellia;o__Entotheonellales;f__Entotheonellaceae;g__Entotheonellaceae;
Epulopiscium	0	0	0	0	0	0.000424674	0	0	0	0	0	0	0	0	0	0	0	0	0	0	0	0	0	0	3.53895e-05	0	3.53895e-05	0	0.338801	-	k__Bacteria;p__Firmicutes;c__Clostridia;o__Lachnospirales;f__Lachnospiraceae;g__Epulopiscium;
Ercella	0	0	0.000291963	0	0	0	0	0	0	0	0	0	0	0	0	0	0	0	0	0	0	0	0	0	2.43302e-05	0	2.43302e-05	0	0.338801	-	k__Bacteria;p__Firmicutes;c__Clostridia;o__Clostridia;f__Hungateiclostridiaceae;g__Ercella;
Eubacterium	0	0	0	0	0	0.000185795	0	0	0	0	0	0	0	0	0	0	0	0	0	0	0	0	0	0	1.54829e-05	0	1.54829e-05	0	0.338801	-	k__Bacteria;p__Firmicutes;c__Clostridia;o__Eubacteriales;f__Eubacteriaceae;g__Eubacterium;
Ferribacterium	0	0	0	0	0	0	0	0	0	0	0	0	0.000398131	0	0	0	0	0	0	0	0	0	0	0	0	3.31776e-05	0	3.31776e-05	0.338801	-	k__Bacteria;p__Proteobacteria;c__Gammaproteobacteria;o__Burkholderiales;f__Rhodocyclaceae;g__Ferribacterium;
Filomicrobium	0	0	0	0	0	0	0	0	0	0	0	0	0	0.000159253	0	0	0	0	0	0	0	0	0	0	0	1.32711e-05	0	1.32711e-05	0.338801	-	k__Bacteria;p__Proteobacteria;c__Alphaproteobacteria;o__Rhizobiales;f__Hyphomicrobiaceae;g__Filomicrobium;
Flavihumibacter	0	0	0	0	0	0	0	0	0	0	0	0	0.000451216	0	0	0	0	0	0	0	0	0	0	0	0	3.76013e-05	0	3.76013e-05	0.338801	-	k__Bacteria;p__Bacteroidota;c__Bacteroidia;o__Chitinophagales;f__Chitinophagaceae;g__Flavihumibacter;
Fodinicurvata	0	0	0	0	0	0	0	0	0	0	0	0	0	0.000238879	0	0	0	0	0	0	0	0	0	0	0	1.99066e-05	0	1.99066e-05	0.338801	-	k__Bacteria;p__Proteobacteria;c__Alphaproteobacteria;o__Kiloniellales;f__Fodinicurvataceae;g__Fodinicurvata;
Formosa	0.00169869	0	0	0	0	0	0	0	0	0	0	0	0	0	0	0	0	0	0	0	0	0	0	0	0.000141558	0	0.000141558	0	0.338801	-	k__Bacteria;p__Bacteroidota;c__Bacteroidia;o__Flavobacteriales;f__Flavobacteriaceae;g__Formosa;
Francisella	0.00013271	0	0	0	0	0	0	0	0	0	0	0	0	0	0	0	0	0	0	0	0	0	0	0	1.10592e-05	0	1.10592e-05	0	0.338801	-	k__Bacteria;p__Proteobacteria;c__Gammaproteobacteria;o__Francisellales;f__Francisellaceae;g__Francisella;
Frateuria	0	0	0	0	0	0	0	0	0	0	0	0	0	0.00013271	0	0	0	0	0	0	0	0	0	0	0	1.10592e-05	0	1.10592e-05	0.338801	-	k__Bacteria;p__Proteobacteria;c__Gammaproteobacteria;o__Xanthomonadales;f__Rhodanobacteraceae;g__Frateuria;
Fulvivirga	0	0	0	0	0	0	0	0	0	0	0	0	0	0.000690094	0	0	0	0	0	0	0	0	0	0	0	5.75078e-05	0	5.75078e-05	0.338801	-	k__Bacteria;p__Bacteroidota;c__Bacteroidia;o__Cytophagales;f__Cyclobacteriaceae;g__Fulvivirga;
Gallicola	0	0	0	0	0	0	0	0	0	0	0	0	0	0	0	0	0	0	7.96263e-05	0	0	0	0	0	0	6.63333e-06	0	6.63333e-06	0.338801	-	k__Bacteria;p__Firmicutes;c__Clostridia;o__Peptostreptococcales-Tissierellales;f__Peptostreptococcales-Tissierellales;g__Gallicola;
Gemmobacter	0	0	0	0	0	0	0	0	0	0	0	0	0	0	0.000106168	0	0	0	0	0	0	0	0	0	0	8.84733e-06	0	8.84733e-06	0.338801	-	k__Bacteria;p__Proteobacteria;c__Alphaproteobacteria;o__Rhodobacterales;f__Rhodobacteraceae;g__Gemmobacter;
Geobacteraceae	0	0	0	0	0	0	0	0	0	0	0	0	0.000265421	0	0	0	0	0	0	0	0	0	0	0	0	2.21184e-05	0	2.21184e-05	0.338801	-	k__Bacteria;p__Desulfobacterota;c__Desulfuromonadia;o__Geobacterales;f__Geobacteraceae;g__Geobacteraceae;
Geothrix	0	0	0	0	0	0	0	0	0	0	0	0	0.000185795	0	0	0	0	0	0	0	0	0	0	0	0	1.54829e-05	0	1.54829e-05	0.338801	-	k__Bacteria;p__Acidobacteriota;c__Holophagae;o__Holophagales;f__Holophagaceae;g__Geothrix;
GIF9	0	0	0	0	0	0	0	0	0	0	0	0	0	0.000106168	0	0	0	0	0	0	0	0	0	0	0	8.84733e-06	0	8.84733e-06	0.338801	-	k__Bacteria;p__Chloroflexi;c__Dehalococcoidia;o__GIF9;f__GIF9;g__GIF9;
Gillisia	0	0	0.000106168	0	0	0	0	0	0	0	0	0	0	0	0	0	0	0	0	0	0	0	0	0	8.84733e-06	0	8.84733e-06	0	0.338801	-	k__Bacteria;p__Bacteroidota;c__Bacteroidia;o__Flavobacteriales;f__Flavobacteriaceae;g__Gillisia;
GKS98_freshwater_group	0	0	0	0	0	0	0	0	0	0	0	0	0	0	0	0.000291963	0	0	0	0	0	0	0	0	0	2.43302e-05	0	2.43302e-05	0.338801	-	k__Bacteria;p__Proteobacteria;c__Gammaproteobacteria;o__Burkholderiales;f__Alcaligenaceae;g__GKS98_freshwater_group;
Gluconobacter	0	0	0	0	0	0	0	0	0	0	0.00013271	0	0	0	0	0	0	0	0	0	0	0	0	0	1.10592e-05	0	1.10592e-05	0	0.338801	-	k__Bacteria;p__Proteobacteria;c__Alphaproteobacteria;o__Acetobacterales;f__Acetobacteraceae;g__Gluconobacter;
GOUTA6	0	0	0	0	0	0	0	0	0	0	0	0	0.00013271	0	0	0	0	0	0	0	0	0	0	0	0	1.10592e-05	0	1.10592e-05	0.338801	-	k__Bacteria;p__Proteobacteria;c__Gammaproteobacteria;o__Burkholderiales;f__Nitrosomonadaceae;g__GOUTA6;
Granulicella	0.000318505	0	0	0	0	0	0	0	0	0	0	0	0	0	0	0	0	0	0	0	0	0	0	0	2.65421e-05	0	2.65421e-05	0	0.338801	-	k__Bacteria;p__Acidobacteriota;c__Acidobacteriae;o__Acidobacteriales;f__Acidobacteriaceae_(Subgroup_1);g__Granulicella;
GWD2-49-16	0.000106168	0	0	0	0	0	0	0	0	0	0	0	0	0	0	0	0	0	0	0	0	0	0	0	8.84733e-06	0	8.84733e-06	0	0.338801	-	k__Bacteria;p__Chloroflexi;c__Anaerolineae;o__Anaerolineales;f__Anaerolineaceae;g__GWD2-49-16;
Hafnia-Obesumbacterium	0	0	0	0	0	0	0	0	0	0	0.00013271	0	0	0	0	0	0	0	0	0	0	0	0	0	1.10592e-05	0	1.10592e-05	0	0.338801	-	k__Bacteria;p__Proteobacteria;c__Gammaproteobacteria;o__Enterobacterales;f__Hafniaceae;g__Hafnia-Obesumbacterium;
Haliscomenobacter	0	0	0	0	0	0	0	0	0	0	0	0	0.000212337	0	0	0	0	0	0	0	0	0	0	0	0	1.76947e-05	0	1.76947e-05	0.338801	-	k__Bacteria;p__Bacteroidota;c__Bacteroidia;o__Chitinophagales;f__Saprospiraceae;g__Haliscomenobacter;
Halomicronema_TFEP1	0	0	0	0	0	0	0	0	0	0	0	0	0	0.00161907	0	0	0	0	0	0	0	0	0	0	0	0.000134922	0	0.000134922	0.338801	-	k__Bacteria;p__Cyanobacteria;c__Cyanobacteriia;o__Phormidesmiales;f__Nodosilineaceae;g__Halomicronema_TFEP1;
Henriciella	0.000106168	0	0	0	0	0	0	0	0	0	0	0	0	0	0	0	0	0	0	0	0	0	0	0	8.84733e-06	0	8.84733e-06	0	0.338801	-	k__Bacteria;p__Proteobacteria;c__Alphaproteobacteria;o__Caulobacterales;f__Hyphomonadaceae;g__Henriciella;
Histophilus	0	0	0	0	0	0	0	0	0	0	0	0	0	0	0	0	0	0	0	0	0	0	0	0.00124748	0	0.000103957	0	0.000103957	0.338801	-	k__Bacteria;p__Proteobacteria;c__Gammaproteobacteria;o__Pasteurellales;f__Pasteurellaceae;g__Histophilus;
Holophaga	0	0	0	0	0	0	0	0	0	0	0	0	0.000159253	0	0	0	0	0	0	0	0	0	0	0	0	1.32711e-05	0	1.32711e-05	0.338801	-	k__Bacteria;p__Acidobacteriota;c__Holophagae;o__Holophagales;f__Holophagaceae;g__Holophaga;
Hyphomonas	0	0	0	0	0	0	0	0	0	0	0	0	0.000371589	0	0	0	0	0	0	0	0	0	0	0	0	3.09657e-05	0	3.09657e-05	0.338801	-	k__Bacteria;p__Proteobacteria;c__Alphaproteobacteria;o__Caulobacterales;f__Hyphomonadaceae;g__Hyphomonas;
IheB3-7	0.000663552	0	0	0	0	0	0	0	0	0	0	0	0	0	0	0	0	0	0	0	0	0	0	0	5.5296e-05	0	5.5296e-05	0	0.338801	-	k__Bacteria;p__Bacteroidota;c__Ignavibacteria;o__Ignavibacteriales;f__Melioribacteraceae;g__IheB3-7;
IMCC26134	0	0	0	0	0	0	0	0	0	0	0	0	0	0	0	0.00013271	0	0	0	0	0	0	0	0	0	1.10592e-05	0	1.10592e-05	0.338801	-	k__Bacteria;p__Verrucomicrobiota;c__Verrucomicrobiae;o__Opitutales;f__Opitutaceae;g__IMCC26134;
Inquilinus	0	0	0	0	0	0	0	0	0	0	0	0	0	0	0.000159253	0	0	0	0	0	0	0	0	0	0	1.32711e-05	0	1.32711e-05	0.338801	-	k__Bacteria;p__Proteobacteria;c__Alphaproteobacteria;o__Azospirillales;f__Inquilinaceae;g__Inquilinus;
Isoptericola	0.000106168	0	0	0	0	0	0	0	0	0	0	0	0	0	0	0	0	0	0	0	0	0	0	0	8.84733e-06	0	8.84733e-06	0	0.338801	-	k__Bacteria;p__Actinobacteriota;c__Actinobacteria;o__Micrococcales;f__Promicromonosporaceae;g__Isoptericola;
Janthinobacterium	0	0	0	0	0	0	0	0	0	0	0.00063701	0	0	0	0	0	0	0	0	0	0	0	0	0	5.30842e-05	0	5.30842e-05	0	0.338801	-	k__Bacteria;p__Proteobacteria;c__Gammaproteobacteria;o__Burkholderiales;f__Oxalobacteraceae;g__Janthinobacterium;
JGI_0001001-H03	0	0	0	0	0	0	0	0	0	0	0	0	0.00161907	0	0	0	0	0	0	0	0	0	0	0	0	0.000134922	0	0.000134922	0.338801	-	k__Bacteria;p__Acidobacteriota;c__Blastocatellia;o__Blastocatellales;f__Blastocatellaceae;g__JGI_0001001-H03;
Jiangella	0	0	0	0	0	0	0	0	0	0	0	0	0	0	0.000159253	0	0	0	0	0	0	0	0	0	0	1.32711e-05	0	1.32711e-05	0.338801	-	k__Bacteria;p__Actinobacteriota;c__Actinobacteria;o__Propionibacteriales;f__Propionibacteriaceae;g__Jiangella;
Johnsonella	0	0	0	0	0	0	0.000106168	0	0	0	0	0	0	0	0	0	0	0	0	0	0	0	0	0	8.84733e-06	0	8.84733e-06	0	0.338801	-	k__Bacteria;p__Firmicutes;c__Clostridia;o__Lachnospirales;f__Lachnospiraceae;g__Johnsonella;
JS1	0	0	0	0	0.000238879	0	0	0	0	0	0	0	0	0	0	0	0	0	0	0	0	0	0	0	1.99066e-05	0	1.99066e-05	0	0.338801	-	k__Bacteria;p__Caldatribacteriota;c__JS1;o__JS1;f__JS1;g__JS1;
JTB255_marine_benthic_group	0	0	0	0	0	0	0	0	0	0	0	0	0.000159253	0	0	0	0	0	0	0	0	0	0	0	0	1.32711e-05	0	1.32711e-05	0.338801	-	k__Bacteria;p__Proteobacteria;c__Gammaproteobacteria;o__Steroidobacterales;f__Woeseiaceae;g__JTB255_marine_benthic_group;
Kibdelosporangium	0	0	0	0	0	0	0	0	0	0	0	0	0	0	0.000185795	0	0	0	0	0	0	0	0	0	0	1.54829e-05	0	1.54829e-05	0.338801	-	k__Bacteria;p__Actinobacteriota;c__Actinobacteria;o__Pseudonocardiales;f__Pseudonocardiaceae;g__Kibdelosporangium;
Kineosporia	0.000690094	0	0	0	0	0	0	0	0	0	0	0	0	0	0	0	0	0	0	0	0	0	0	0	5.75078e-05	0	5.75078e-05	0	0.338801	-	k__Bacteria;p__Actinobacteriota;c__Actinobacteria;o__Kineosporiales;f__Kineosporiaceae;g__Kineosporia;
Kitasatospora	0	0	0	0	0	0	0	0	0	0	0	0	0	0	0.000159253	0	0	0	0	0	0	0	0	0	0	1.32711e-05	0	1.32711e-05	0.338801	-	k__Bacteria;p__Actinobacteriota;c__Actinobacteria;o__Streptomycetales;f__Streptomycetaceae;g__Kitasatospora;
Kocuria	0	0	0	0	0	0	0	0	0	0	0.000822805	0	0	0	0	0	0	0	0	0	0	0	0	0	6.85671e-05	0	6.85671e-05	0	0.338801	-	k__Bacteria;p__Actinobacteriota;c__Actinobacteria;o__Micrococcales;f__Micrococcaceae;g__Kocuria;
Labrenzia	0	0	0	0	0	0	0	0	0	0	0	0	0	0.000106168	0	0	0	0	0	0	0	0	0	0	0	8.84733e-06	0	8.84733e-06	0.338801	-	k__Bacteria;p__Proteobacteria;c__Alphaproteobacteria;o__Rhizobiales;f__Stappiaceae;g__Labrenzia;
Labrys	0	0	0	0	0	0	0	0	0	0	0	0	0	0	0.000106168	0	0	0	0	0	0	0	0	0	0	8.84733e-06	0	8.84733e-06	0.338801	-	k__Bacteria;p__Proteobacteria;c__Alphaproteobacteria;o__Rhizobiales;f__Labraceae;g__Labrys;
Lachnospiraceae_UCG-007	0	0	0	0	0	0	0	0	0	0	0	0	0.000185795	0	0	0	0	0	0	0	0	0	0	0	0	1.54829e-05	0	1.54829e-05	0.338801	-	k__Bacteria;p__Firmicutes;c__Clostridia;o__Lachnospirales;f__Lachnospiraceae;g__Lachnospiraceae_UCG-007;
Lacibacter	0	0	0	0	0	0	0	0	0	0	0	0	0.000291963	0	0	0	0	0	0	0	0	0	0	0	0	2.43302e-05	0	2.43302e-05	0.338801	-	k__Bacteria;p__Bacteroidota;c__Bacteroidia;o__Chitinophagales;f__Chitinophagaceae;g__Lacibacter;
Lacihabitans	0	0	0	0	0	0	0	0	0	0	0	0	0.000185795	0	0	0	0	0	0	0	0	0	0	0	0	1.54829e-05	0	1.54829e-05	0.338801	-	k__Bacteria;p__Bacteroidota;c__Bacteroidia;o__Cytophagales;f__Spirosomaceae;g__Lacihabitans;
Lacunisphaera	0	0	0	0	0	0	0	0	0	0	0	0	0.000398131	0	0	0	0	0	0	0	0	0	0	0	0	3.31776e-05	0	3.31776e-05	0.338801	-	k__Bacteria;p__Verrucomicrobiota;c__Verrucomicrobiae;o__Opitutales;f__Opitutaceae;g__Lacunisphaera;
LD29	0	0	0	0	0	0	0	0	0	0	0	0	0.00013271	0	0	0	0	0	0	0	0	0	0	0	0	1.10592e-05	0	1.10592e-05	0.338801	-	k__Bacteria;p__Verrucomicrobiota;c__Verrucomicrobiae;o__Chthoniobacterales;f__Chthoniobacteraceae;g__LD29;
Leeuwenhoekiella	0.00013271	0	0	0	0	0	0	0	0	0	0	0	0	0	0	0	0	0	0	0	0	0	0	0	1.10592e-05	0	1.10592e-05	0	0.338801	-	k__Bacteria;p__Bacteroidota;c__Bacteroidia;o__Flavobacteriales;f__Flavobacteriaceae;g__Leeuwenhoekiella;
Legionella	0	0	0.00013271	0	0	0	0	0	0	0	0	0	0	0	0	0	0	0	0	0	0	0	0	0	1.10592e-05	0	1.10592e-05	0	0.338801	-	k__Bacteria;p__Proteobacteria;c__Gammaproteobacteria;o__Legionellales;f__Legionellaceae;g__Legionella;
Leptothrix	0	0	0	0	0	0	0	0	0	0	0	0	0.000796263	0	0	0	0	0	0	0	0	0	0	0	0	6.63553e-05	0	6.63553e-05	0.338801	-	k__Bacteria;p__Proteobacteria;c__Gammaproteobacteria;o__Burkholderiales;f__Comamonadaceae;g__Leptothrix;
Leucobacter	0	0	0	0	0	0	0	0	0	0	0.000318505	0	0	0	0	0	0	0	0	0	0	0	0	0	2.65421e-05	0	2.65421e-05	0	0.338801	-	k__Bacteria;p__Actinobacteriota;c__Actinobacteria;o__Micrococcales;f__Microbacteriaceae;g__Leucobacter;
Leuconostoc	0	0	0	0.00148636	0	0	0	0	0	0	0	0	0	0	0	0	0	0	0	0	0	0	0	0	0.000123863	0	0.000123863	0	0.338801	-	k__Bacteria;p__Firmicutes;c__Bacilli;o__Lactobacillales;f__Leuconostocaceae;g__Leuconostoc;
Lineage_IIa	0	0	0	0	0	0	0	0	0	0	0	0	0	0	7.96263e-05	0	0	0	0	0	0	0	0	0	0	6.63333e-06	0	6.63333e-06	0.338801	-	k__Bacteria;p__Elusimicrobiota;c__Lineage_IIa;o__Lineage_IIa;f__Lineage_IIa;g__Lineage_IIa;
Listeria	0	0	0	0.0143062	0	0	0	0	0	0	0	0	0	0	0	0	0	0	0	0	0	0	0	0	0.00119218	0	0.00119218	0	0.338801	-	k__Bacteria;p__Firmicutes;c__Bacilli;o__Lactobacillales;f__Listeriaceae;g__Listeria;
Longivirga	0	0	0	0	0	0	0	0	0	0	0	0	0.000185795	0	0	0	0	0	0	0	0	0	0	0	0	1.54829e-05	0	1.54829e-05	0.338801	-	k__Bacteria;p__Actinobacteriota;c__Actinobacteria;o__Frankiales;f__Sporichthyaceae;g__Longivirga;
Lysinibacillus	0.000291963	0	0	0	0	0	0	0	0	0	0	0	0	0	0	0	0	0	0	0	0	0	0	0	2.43302e-05	0	2.43302e-05	0	0.338801	-	k__Bacteria;p__Firmicutes;c__Bacilli;o__Bacillales;f__Planococcaceae;g__Lysinibacillus;
Macrococcus	0	0	0.000212337	0	0	0	0	0	0	0	0	0	0	0	0	0	0	0	0	0	0	0	0	0	1.76947e-05	0	1.76947e-05	0	0.338801	-	k__Bacteria;p__Firmicutes;c__Bacilli;o__Staphylococcales;f__Staphylococcaceae;g__Macrococcus;
Mailhella	0	0	0	0	0	0	0	0	0	0	0.000185795	0	0	0	0	0	0	0	0	0	0	0	0	0	1.54829e-05	0	1.54829e-05	0	0.338801	-	k__Bacteria;p__Desulfobacterota;c__Desulfovibrionia;o__Desulfovibrionales;f__Desulfovibrionaceae;g__Mailhella;
Marinomonas	0.000185795	0	0	0	0	0	0	0	0	0	0	0	0	0	0	0	0	0	0	0	0	0	0	0	1.54829e-05	0	1.54829e-05	0	0.338801	-	k__Bacteria;p__Proteobacteria;c__Gammaproteobacteria;o__Oceanospirillales;f__Marinomonadaceae;g__Marinomonas;
MBIC10086	0	0	0	0	0	0	0	0	0	0	0	0	0	0.00167215	0	0	0	0	0	0	0	0	0	0	0	0.000139346	0	0.000139346	0.338801	-	k__Bacteria;p__Cyanobacteria;c__Cyanobacteriia;o__Phormidesmiales;f__Nodosilineaceae;g__MBIC10086;
Methanoculleus	0	0	0	0	0.000106168	0	0	0	0	0	0	0	0	0	0	0	0	0	0	0	0	0	0	0	8.84733e-06	0	8.84733e-06	0	0.338801	-	k__Archaea;p__Halobacterota;c__Methanomicrobia;o__Methanomicrobiales;f__Methanomicrobiaceae;g__Methanoculleus;
Methanomassiliicoccus	0	0	0	0	0	0	0	0	0	0	0	0	0	0	0	0	0	0	0	0	0	0.000106168	0	0	0	8.84733e-06	0	8.84733e-06	0.338801	-	k__Archaea;p__Thermoplasmatota;c__Thermoplasmata;o__Methanomassiliicoccales;f__Methanomassiliicoccaceae;g__Methanomassiliicoccus;
Methanosaeta	0	0	0	0	0.00148636	0	0	0	0	0	0	0	0	0	0	0	0	0	0	0	0	0	0	0	0.000123863	0	0.000123863	0	0.338801	-	k__Archaea;p__Halobacterota;c__Methanosarcinia;o__Methanosarciniales;f__Methanosaetaceae;g__Methanosaeta;
Methylocaldum	0	0	0	0	0	0	0	0	0	0	0	0	0	7.96263e-05	0	0	0	0	0	0	0	0	0	0	0	6.63333e-06	0	6.63333e-06	0.338801	-	k__Bacteria;p__Proteobacteria;c__Gammaproteobacteria;o__Methylococcales;f__Methylococcaceae;g__Methylocaldum;
Methylocella	0	0	0	0	0	0	0	0	0	0	0	0	0.000185795	0	0	0	0	0	0	0	0	0	0	0	0	1.54829e-05	0	1.54829e-05	0.338801	-	k__Bacteria;p__Proteobacteria;c__Alphaproteobacteria;o__Rhizobiales;f__Beijerinckiaceae;g__Methylocella;
Methyloparacoccus	0	0	0.000106168	0	0	0	0	0	0	0	0	0	0	0	0	0	0	0	0	0	0	0	0	0	8.84733e-06	0	8.84733e-06	0	0.338801	-	k__Bacteria;p__Proteobacteria;c__Gammaproteobacteria;o__Methylococcales;f__Methylococcaceae;g__Methyloparacoccus;
Methylophaga	0.000716637	0	0	0	0	0	0	0	0	0	0	0	0	0	0	0	0	0	0	0	0	0	0	0	5.97198e-05	0	5.97198e-05	0	0.338801	-	k__Bacteria;p__Proteobacteria;c__Gammaproteobacteria;o__Nitrosococcales;f__Methylophagaceae;g__Methylophaga;
Methyloversatilis	0	0	0	0	0	0	0	0	0	0	0	0	0	0.000451216	0	0	0	0	0	0	0	0	0	0	0	3.76013e-05	0	3.76013e-05	0.338801	-	k__Bacteria;p__Proteobacteria;c__Gammaproteobacteria;o__Burkholderiales;f__Rhodocyclaceae;g__Methyloversatilis;
Microlunatus	7.96263e-05	0	0	0	0	0	0	0	0	0	0	0	0	0	0	0	0	0	0	0	0	0	0	0	6.63333e-06	0	6.63333e-06	0	0.338801	-	k__Bacteria;p__Actinobacteriota;c__Actinobacteria;o__Propionibacteriales;f__Propionibacteriaceae;g__Microlunatus;
Micromonospora	0	0	0	0	0	0	0	0	0	0	0	0	0	0.000159253	0	0	0	0	0	0	0	0	0	0	0	1.32711e-05	0	1.32711e-05	0.338801	-	k__Bacteria;p__Actinobacteriota;c__Actinobacteria;o__Micromonosporales;f__Micromonosporaceae;g__Micromonospora;
Micropepsis	0	0	0	0	0	0	0	0	0	0	0	0	0	0	0.00013271	0	0	0	0	0	0	0	0	0	0	1.10592e-05	0	1.10592e-05	0.338801	-	k__Bacteria;p__Proteobacteria;c__Alphaproteobacteria;o__Micropepsales;f__Micropepsaceae;g__Micropepsis;
Mizugakiibacter	0	0	0	0	0	0	0	0	0	0	0	0	0	0	0.000451216	0	0	0	0	0	0	0	0	0	0	3.76013e-05	0	3.76013e-05	0.338801	-	k__Bacteria;p__Proteobacteria;c__Gammaproteobacteria;o__Xanthomonadales;f__Rhodanobacteraceae;g__Mizugakiibacter;
mle1-27	0	0	0	0	0	0	0	0	0	0	0.000159253	0	0	0	0	0	0	0	0	0	0	0	0	0	1.32711e-05	0	1.32711e-05	0	0.338801	-	k__Bacteria;p__Myxococcota;c__Polyangia;o__mle1-27;f__mle1-27;g__mle1-27;
mle1-7	0.00013271	0	0	0	0	0	0	0	0	0	0	0	0	0	0	0	0	0	0	0	0	0	0	0	1.10592e-05	0	1.10592e-05	0	0.338801	-	k__Bacteria;p__Proteobacteria;c__Gammaproteobacteria;o__Burkholderiales;f__Nitrosomonadaceae;g__mle1-7;
MM2	0	0	0.000106168	0	0	0	0	0	0	0	0	0	0	0	0	0	0	0	0	0	0	0	0	0	8.84733e-06	0	8.84733e-06	0	0.338801	-	k__Bacteria;p__Proteobacteria;c__Gammaproteobacteria;o__Burkholderiales;f__Methylophilaceae;g__MM2;
Muricauda	0	0	0	0	0	0	0	0	0	0	0	0	0	0.000291963	0	0	0	0	0	0	0	0	0	0	0	2.43302e-05	0	2.43302e-05	0.338801	-	k__Bacteria;p__Bacteroidota;c__Bacteroidia;o__Flavobacteriales;f__Flavobacteriaceae;g__Muricauda;
Myroides	0	0	0	0	0	0	0	0	0	0	0.000159253	0	0	0	0	0	0	0	0	0	0	0	0	0	1.32711e-05	0	1.32711e-05	0	0.338801	-	k__Bacteria;p__Bacteroidota;c__Bacteroidia;o__Flavobacteriales;f__Flavobacteriaceae;g__Myroides;
Nakamurella	0	0	0	0	0	0	0	0	0	0	0.000212337	0	0	0	0	0	0	0	0	0	0	0	0	0	1.76947e-05	0	1.76947e-05	0	0.338801	-	k__Bacteria;p__Actinobacteriota;c__Actinobacteria;o__Frankiales;f__Nakamurellaceae;g__Nakamurella;
Nannocystaceae	0	0	0	0	0	0	0	0	0	0	0	0	0	0.00013271	0	0	0	0	0	0	0	0	0	0	0	1.10592e-05	0	1.10592e-05	0.338801	-	k__Bacteria;p__Myxococcota;c__Polyangia;o__Nannocystales;f__Nannocystaceae;g__Nannocystaceae;
Nannocystis	0	0	0	0	0	0	0	0	0	0	0	0	0.000238879	0	0	0	0	0	0	0	0	0	0	0	0	1.99066e-05	0	1.99066e-05	0.338801	-	k__Bacteria;p__Myxococcota;c__Polyangia;o__Nannocystales;f__Nannocystaceae;g__Nannocystis;
Nitrolancea	0	0	0	0	0	0	0	0	0	0	0	0	0	0	0.000106168	0	0	0	0	0	0	0	0	0	0	8.84733e-06	0	8.84733e-06	0.338801	-	k__Bacteria;p__Chloroflexi;c__Chloroflexia;o__Thermomicrobiales;f__Thermomicrobiaceae;g__Nitrolancea;
Nitrososphaeraceae	0	0	0	0	0	0	0	0	0	0	0	0	0	0	0.000212337	0	0	0	0	0	0	0	0	0	0	1.76947e-05	0	1.76947e-05	0.338801	-	k__Archaea;p__Crenarchaeota;c__Nitrososphaeria;o__Nitrososphaerales;f__Nitrososphaeraceae;g__Nitrososphaeraceae;
Nitrosospira	0.000159253	0	0	0	0	0	0	0	0	0	0	0	0	0	0	0	0	0	0	0	0	0	0	0	1.32711e-05	0	1.32711e-05	0	0.338801	-	k__Bacteria;p__Proteobacteria;c__Gammaproteobacteria;o__Burkholderiales;f__Nitrosomonadaceae;g__Nitrosospira;
Noviherbaspirillum	0	0	0	0	0	0	0	0	0	0	0	0	0	0	0.000106168	0	0	0	0	0	0	0	0	0	0	8.84733e-06	0	8.84733e-06	0.338801	-	k__Bacteria;p__Proteobacteria;c__Gammaproteobacteria;o__Burkholderiales;f__Oxalobacteraceae;g__Noviherbaspirillum;
NS2b_marine_group	0.000159253	0	0	0	0	0	0	0	0	0	0	0	0	0	0	0	0	0	0	0	0	0	0	0	1.32711e-05	0	1.32711e-05	0	0.338801	-	k__Bacteria;p__Bacteroidota;c__Bacteroidia;o__Flavobacteriales;f__Flavobacteriaceae;g__NS2b_marine_group;
NS4_marine_group	0.00119439	0	0	0	0	0	0	0	0	0	0	0	0	0	0	0	0	0	0	0	0	0	0	0	9.95328e-05	0	9.95328e-05	0	0.338801	-	k__Bacteria;p__Bacteroidota;c__Bacteroidia;o__Flavobacteriales;f__Flavobacteriaceae;g__NS4_marine_group;
NS5_marine_group	0.0005043	0	0	0	0	0	0	0	0	0	0	0	0	0	0	0	0	0	0	0	0	0	0	0	4.2025e-05	0	4.2025e-05	0	0.338801	-	k__Bacteria;p__Bacteroidota;c__Bacteroidia;o__Flavobacteriales;f__Flavobacteriaceae;g__NS5_marine_group;
NS7_marine_group	0.000106168	0	0	0	0	0	0	0	0	0	0	0	0	0	0	0	0	0	0	0	0	0	0	0	8.84733e-06	0	8.84733e-06	0	0.338801	-	k__Bacteria;p__Bacteroidota;c__Bacteroidia;o__Flavobacteriales;f__NS7_marine_group;g__NS7_marine_group;
oc32	0	0	0	0	0	0	0	0	0	0	0	0	0.000185795	0	0	0	0	0	0	0	0	0	0	0	0	1.54829e-05	0	1.54829e-05	0.338801	-	k__Bacteria;p__Proteobacteria;c__Gammaproteobacteria;o__Burkholderiales;f__Nitrosomonadaceae;g__oc32;
Oceanobacillus	0.00013271	0	0	0	0	0	0	0	0	0	0	0	0	0	0	0	0	0	0	0	0	0	0	0	1.10592e-05	0	1.10592e-05	0	0.338801	-	k__Bacteria;p__Firmicutes;c__Bacilli;o__Bacillales;f__Bacillaceae;g__Oceanobacillus;
Oceanobacter	0	0	0	0	0	0	0	0	0	0	0.000185795	0	0	0	0	0	0	0	0	0	0	0	0	0	1.54829e-05	0	1.54829e-05	0	0.338801	-	k__Bacteria;p__Proteobacteria;c__Gammaproteobacteria;o__Oceanospirillales;f__Saccharospirillaceae;g__Oceanobacter;
Ochrobactrum	0	0	0	0	0	0	0	0	0	0	0.00013271	0	0	0	0	0	0	0	0	0	0	0	0	0	1.10592e-05	0	1.10592e-05	0	0.338801	-	k__Bacteria;p__Proteobacteria;c__Alphaproteobacteria;o__Rhizobiales;f__Rhizobiaceae;g__Ochrobactrum;
OM43_clade	0.000398131	0	0	0	0	0	0	0	0	0	0	0	0	0	0	0	0	0	0	0	0	0	0	0	3.31776e-05	0	3.31776e-05	0	0.338801	-	k__Bacteria;p__Proteobacteria;c__Gammaproteobacteria;o__Burkholderiales;f__Methylophilaceae;g__OM43_clade;
OM75_clade	0.000106168	0	0	0	0	0	0	0	0	0	0	0	0	0	0	0	0	0	0	0	0	0	0	0	8.84733e-06	0	8.84733e-06	0	0.338801	-	k__Bacteria;p__Proteobacteria;c__Alphaproteobacteria;o__Thalassobaculales;f__Nisaeaceae;g__OM75_clade;
Oscillatoria_SAG8.92	0	0	0	0	0	0	0	0	0	0	0	0	0	0.000530842	0	0	0	0	0	0	0	0	0	0	0	4.42368e-05	0	4.42368e-05	0.338801	-	k__Bacteria;p__Cyanobacteria;c__Cyanobacteriia;o__Cyanobacteriales;f__Desertifilaceae;g__Oscillatoria_SAG8.92;
Paenarthrobacter	0.00281346	0	0	0	0	0	0	0	0	0	0	0	0	0	0	0	0	0	0	0	0	0	0	0	0.000234455	0	0.000234455	0	0.338801	-	k__Bacteria;p__Actinobacteriota;c__Actinobacteria;o__Micrococcales;f__Micrococcaceae;g__Paenarthrobacter;
Paludibacter	0	0	0	0	0	0	0	0	0	0	0.00013271	0	0	0	0	0	0	0	0	0	0	0	0	0	1.10592e-05	0	1.10592e-05	0	0.338801	-	k__Bacteria;p__Bacteroidota;c__Bacteroidia;o__Bacteroidales;f__Paludibacteraceae;g__Paludibacter;
Panacagrimonas	0	0	0	0	0	0	0	0	0	0	0	0	0.000185795	0	0	0	0	0	0	0	0	0	0	0	0	1.54829e-05	0	1.54829e-05	0.338801	-	k__Bacteria;p__Proteobacteria;c__Gammaproteobacteria;o__Salinisphaerales;f__Solimonadaceae;g__Panacagrimonas;
Paramaledivibacter	0	0	0	0	0	0	0	0	0	0	0	0	0	0.000159253	0	0	0	0	0	0	0	0	0	0	0	1.32711e-05	0	1.32711e-05	0.338801	-	k__Bacteria;p__Firmicutes;c__Clostridia;o__Peptostreptococcales-Tissierellales;f__Caminicellaceae;g__Paramaledivibacter;
Parcubacteria	0	0	0	0	0.000106168	0	0	0	0	0	0	0	0	0	0	0	0	0	0	0	0	0	0	0	8.84733e-06	0	8.84733e-06	0	0.338801	-	k__Bacteria;p__Patescibacteria;c__Parcubacteria;o__Parcubacteria;f__Parcubacteria;g__Parcubacteria;
Parvibacter	0	0	0	0.00013271	0	0	0	0	0	0	0	0	0	0	0	0	0	0	0	0	0	0	0	0	1.10592e-05	0	1.10592e-05	0	0.338801	-	k__Bacteria;p__Actinobacteriota;c__Coriobacteriia;o__Coriobacteriales;f__Eggerthellaceae;g__Parvibacter;
Pasteurella	0	0	0	0	0	0	0	0	0	0	0	0	0	0.000106168	0	0	0	0	0	0	0	0	0	0	0	8.84733e-06	0	8.84733e-06	0.338801	-	k__Bacteria;p__Proteobacteria;c__Gammaproteobacteria;o__Pasteurellales;f__Pasteurellaceae;g__Pasteurella;
PB19	0	0	0	0	0	0	0	0	0	0	0	0	0	0	0	0.000875889	0	0	0	0	0	0	0	0	0	7.29908e-05	0	7.29908e-05	0.338801	-	k__Bacteria;p__Desulfobacterota;c__Desulfuromonadia;o__PB19;f__PB19;g__PB19;
Pelagibius	0	0	0	0	0	0	0	0	0	0	0	0	0	0.00305234	0	0	0	0	0	0	0	0	0	0	0	0.000254362	0	0.000254362	0.338801	-	k__Bacteria;p__Proteobacteria;c__Alphaproteobacteria;o__Kiloniellales;f__Kiloniellaceae;g__Pelagibius;
Pelolinea	0	0	0	0	0	0	0	0	0	0	0	0	0.000185795	0	0	0	0	0	0	0	0	0	0	0	0	1.54829e-05	0	1.54829e-05	0.338801	-	k__Bacteria;p__Chloroflexi;c__Anaerolineae;o__Anaerolineales;f__Anaerolineaceae;g__Pelolinea;
Pelomonas	0	0	0	0	0	0	0	0	0	0	0	0	0	0	0	0.00013271	0	0	0	0	0	0	0	0	0	1.10592e-05	0	1.10592e-05	0.338801	-	k__Bacteria;p__Proteobacteria;c__Gammaproteobacteria;o__Burkholderiales;f__Comamonadaceae;g__Pelomonas;
Phaeodactylibacter	0	0	0	0	0	0	0	0	0	0	0	0	0.000955515	0	0	0	0	0	0	0	0	0	0	0	0	7.96263e-05	0	7.96263e-05	0.338801	-	k__Bacteria;p__Bacteroidota;c__Bacteroidia;o__Chitinophagales;f__Saprospiraceae;g__Phaeodactylibacter;
Phaselicystis	0	0	0	0	0	0	0	0	0	0	0	0	0.000238879	0	0	0	0	0	0	0	0	0	0	0	0	1.99066e-05	0	1.99066e-05	0.338801	-	k__Bacteria;p__Myxococcota;c__Polyangia;o__Polyangiales;f__Phaselicystidaceae;g__Phaselicystis;
Phormidesmis_ANT.LACV5.1	0	0	0	0	0	0	0	0	0	0	0	0	0	0.000451216	0	0	0	0	0	0	0	0	0	0	0	3.76013e-05	0	3.76013e-05	0.338801	-	k__Bacteria;p__Cyanobacteria;c__Cyanobacteriia;o__Phormidesmiales;f__Phormidesmiaceae;g__Phormidesmis_ANT.LACV5.1;
Phreatobacter	0	0	0	0	0	0	0	0	0	0	0	0	0.000159253	0	0	0	0	0	0	0	0	0	0	0	0	1.32711e-05	0	1.32711e-05	0.338801	-	k__Bacteria;p__Proteobacteria;c__Alphaproteobacteria;o__Rhizobiales;f__Rhizobiales_Incertae_Sedis;g__Phreatobacter;
pItb-vmat-80	0	0	0	0	0	0	0	0	0	0	0	0	0	0.000371589	0	0	0	0	0	0	0	0	0	0	0	3.09657e-05	0	3.09657e-05	0.338801	-	k__Bacteria;p__Proteobacteria;c__Gammaproteobacteria;o__pItb-vmat-80;f__pItb-vmat-80;g__pItb-vmat-80;
Pleurocapsa_PCC-7319	0	0	0	0	0	0	0	0	0	0	0	0	0	0.00013271	0	0	0	0	0	0	0	0	0	0	0	1.10592e-05	0	1.10592e-05	0.338801	-	k__Bacteria;p__Cyanobacteria;c__Cyanobacteriia;o__Cyanobacteriales;f__Xenococcaceae;g__Pleurocapsa_PCC-7319;
Polaromonas	0	0	0	0	0	0	0	0	0	0	0	0	0	0	0.000159253	0	0	0	0	0	0	0	0	0	0	1.32711e-05	0	1.32711e-05	0.338801	-	k__Bacteria;p__Proteobacteria;c__Gammaproteobacteria;o__Burkholderiales;f__Comamonadaceae;g__Polaromonas;
Pontibacter	0	0	0	0	0	0	0	0	0	0	0	0	0	0.000106168	0	0	0	0	0	0	0	0	0	0	0	8.84733e-06	0	8.84733e-06	0.338801	-	k__Bacteria;p__Bacteroidota;c__Bacteroidia;o__Cytophagales;f__Hymenobacteraceae;g__Pontibacter;
Porphyrobacter	0	0	0	0	0	0	0	0	0	0	0	0	0.000345047	0	0	0	0	0	0	0	0	0	0	0	0	2.87539e-05	0	2.87539e-05	0.338801	-	k__Bacteria;p__Proteobacteria;c__Alphaproteobacteria;o__Sphingomonadales;f__Sphingomonadaceae;g__Porphyrobacter;
Portibacter	0	0	0	0	0	0	0	0	0	0	0	0	0.000265421	0	0	0	0	0	0	0	0	0	0	0	0	2.21184e-05	0	2.21184e-05	0.338801	-	k__Bacteria;p__Bacteroidota;c__Bacteroidia;o__Chitinophagales;f__Saprospiraceae;g__Portibacter;
Porticoccus	0	0	0	0	0	0	0	0	0	0	0	0	0	0.000106168	0	0	0	0	0	0	0	0	0	0	0	8.84733e-06	0	8.84733e-06	0.338801	-	k__Bacteria;p__Proteobacteria;c__Gammaproteobacteria;o__Cellvibrionales;f__Porticoccaceae;g__Porticoccus;
possible_genus_04	0	0	0	0	0	0	0	0	0	0	0	0	0.00013271	0	0	0	0	0	0	0	0	0	0	0	0	1.10592e-05	0	1.10592e-05	0.338801	-	k__Bacteria;p__Fibrobacterota;c__Fibrobacteria;o__Fibrobacterales;f__Fibrobacteraceae;g__possible_genus_04;
Prevotellaceae_Ga6A1_group	0	0	0	0	0	0	0	0	0	0	7.96263e-05	0	0	0	0	0	0	0	0	0	0	0	0	0	6.63333e-06	0	6.63333e-06	0	0.338801	-	k__Bacteria;p__Bacteroidota;c__Bacteroidia;o__Bacteroidales;f__Prevotellaceae;g__Prevotellaceae_Ga6A1_group;
Proteiniclasticum	0	0	0.000106168	0	0	0	0	0	0	0	0	0	0	0	0	0	0	0	0	0	0	0	0	0	8.84733e-06	0	8.84733e-06	0	0.338801	-	k__Bacteria;p__Firmicutes;c__Clostridia;o__Clostridiales;f__Clostridiaceae;g__Proteiniclasticum;
PS-B29	0	0	0.000106168	0	0	0	0	0	0	0	0	0	0	0	0	0	0	0	0	0	0	0	0	0	8.84733e-06	0	8.84733e-06	0	0.338801	-	k__Bacteria;p__Myxococcota;c__Polyangia;o__PS-B29;f__PS-B29;g__PS-B29;
Pseudochrobactrum	0	0	0	0	0	0	0	0	0	0	0.000690094	0	0	0	0	0	0	0	0	0	0	0	0	0	5.75078e-05	0	5.75078e-05	0	0.338801	-	k__Bacteria;p__Proteobacteria;c__Alphaproteobacteria;o__Rhizobiales;f__Rhizobiaceae;g__Pseudochrobactrum;
Pseudoglutamicibacter	0	0	0	0	0	0	0	0	0	0	0	0	0	0	0	0	0	0.000875889	0	0	0	0	0	0	0	7.29908e-05	0	7.29908e-05	0.338801	-	k__Bacteria;p__Actinobacteriota;c__Actinobacteria;o__Micrococcales;f__Micrococcaceae;g__Pseudoglutamicibacter;
Pseudolabrys	0.000185795	0	0	0	0	0	0	0	0	0	0	0	0	0	0	0	0	0	0	0	0	0	0	0	1.54829e-05	0	1.54829e-05	0	0.338801	-	k__Bacteria;p__Proteobacteria;c__Alphaproteobacteria;o__Rhizobiales;f__Xanthobacteraceae;g__Pseudolabrys;
Pseudorhodobacter	0	0	0	0	0	0	0	0	0	0	0	0	0	0	0	0.000159253	0	0	0	0	0	0	0	0	0	1.32711e-05	0	1.32711e-05	0.338801	-	k__Bacteria;p__Proteobacteria;c__Alphaproteobacteria;o__Rhodobacterales;f__Rhodobacteraceae;g__Pseudorhodobacter;
Quinella	0	0.0005043	0	0	0	0	0	0	0	0	0	0	0	0	0	0	0	0	0	0	0	0	0	0	4.2025e-05	0	4.2025e-05	0	0.338801	-	k__Bacteria;p__Firmicutes;c__Negativicutes;o__Veillonellales-Selenomonadales;f__Selenomonadaceae;g__Quinella;
R7C24	0	0	0	0	0	0	0	0	0	0	0	0	0.000663552	0	0	0	0	0	0	0	0	0	0	0	0	5.5296e-05	0	5.5296e-05	0.338801	-	k__Bacteria;p__Proteobacteria;c__Gammaproteobacteria;o__R7C24;f__R7C24;g__R7C24;
RBG-13-54-9	0	0	0	0	0	0	0	0	0	0	0	0	0.000185795	0	0	0	0	0	0	0	0	0	0	0	0	1.54829e-05	0	1.54829e-05	0.338801	-	k__Bacteria;p__Chloroflexi;c__Anaerolineae;o__RBG-13-54-9;f__RBG-13-54-9;g__RBG-13-54-9;
RCP2-54	0	0	0	0	0	0	0	0	0	0	0	0	0.000318505	0	0	0	0	0	0	0	0	0	0	0	0	2.65421e-05	0	2.65421e-05	0.338801	-	k__Bacteria;p__RCP2-54;c__RCP2-54;o__RCP2-54;f__RCP2-54;g__RCP2-54;
Rhodovulum	0.00013271	0	0	0	0	0	0	0	0	0	0	0	0	0	0	0	0	0	0	0	0	0	0	0	1.10592e-05	0	1.10592e-05	0	0.338801	-	k__Bacteria;p__Proteobacteria;c__Alphaproteobacteria;o__Rhodobacterales;f__Rhodobacteraceae;g__Rhodovulum;
Rivibacter	0.000265421	0	0	0	0	0	0	0	0	0	0	0	0	0	0	0	0	0	0	0	0	0	0	0	2.21184e-05	0	2.21184e-05	0	0.338801	-	k__Bacteria;p__Proteobacteria;c__Gammaproteobacteria;o__Burkholderiales;f__Comamonadaceae;g__Rivibacter;
Rivicola	0	0	0	0	0	0	0	0	0	0	0	0	0	0	0	0.000371589	0	0	0	0	0	0	0	0	0	3.09657e-05	0	3.09657e-05	0.338801	-	k__Bacteria;p__Proteobacteria;c__Gammaproteobacteria;o__Burkholderiales;f__Aquaspirillaceae;g__Rivicola;
Rodentibacter	0	0	0.000849347	0	0	0	0	0	0	0	0	0	0	0	0	0	0	0	0	0	0	0	0	0	7.07789e-05	0	7.07789e-05	0	0.338801	-	k__Bacteria;p__Proteobacteria;c__Gammaproteobacteria;o__Pasteurellales;f__Pasteurellaceae;g__Rodentibacter;
Roseibacillus	0.000106168	0	0	0	0	0	0	0	0	0	0	0	0	0	0	0	0	0	0	0	0	0	0	0	8.84733e-06	0	8.84733e-06	0	0.338801	-	k__Bacteria;p__Verrucomicrobiota;c__Verrucomicrobiae;o__Verrucomicrobiales;f__Rubritaleaceae;g__Roseibacillus;
Run-SP154	0.000185795	0	0	0	0	0	0	0	0	0	0	0	0	0	0	0	0	0	0	0	0	0	0	0	1.54829e-05	0	1.54829e-05	0	0.338801	-	k__Bacteria;p__Proteobacteria;c__Gammaproteobacteria;o__Run-SP154;f__Run-SP154;g__Run-SP154;
Salana	0	0	0.000106168	0	0	0	0	0	0	0	0	0	0	0	0	0	0	0	0	0	0	0	0	0	8.84733e-06	0	8.84733e-06	0	0.338801	-	k__Bacteria;p__Actinobacteriota;c__Actinobacteria;o__Micrococcales;f__Beutenbergiaceae;g__Salana;
Sandaracinobacter	0	0	0	0	0	0	0	0	0	0	0	0	0.00013271	0	0	0	0	0	0	0	0	0	0	0	0	1.10592e-05	0	1.10592e-05	0.338801	-	k__Bacteria;p__Proteobacteria;c__Alphaproteobacteria;o__Sphingomonadales;f__Sphingomonadaceae;g__Sandaracinobacter;
Sandaracinus	0	0	0	0	0	0	0	0	0	0	0	0	0.000265421	0	0	0	0	0	0	0	0	0	0	0	0	2.21184e-05	0	2.21184e-05	0.338801	-	k__Bacteria;p__Myxococcota;c__Polyangia;o__Polyangiales;f__Sandaracinaceae;g__Sandaracinus;
Sanguibacter	0	0	0.000106168	0	0	0	0	0	0	0	0	0	0	0	0	0	0	0	0	0	0	0	0	0	8.84733e-06	0	8.84733e-06	0	0.338801	-	k__Bacteria;p__Actinobacteriota;c__Actinobacteria;o__Micrococcales;f__Sanguibacteraceae;g__Sanguibacter;
SAR116_clade	0.000530842	0	0	0	0	0	0	0	0	0	0	0	0	0	0	0	0	0	0	0	0	0	0	0	4.42368e-05	0	4.42368e-05	0	0.338801	-	k__Bacteria;p__Proteobacteria;c__Alphaproteobacteria;o__Puniceispirillales;f__SAR116_clade;g__SAR116_clade;
SAR202_clade	0.000424674	0	0	0	0	0	0	0	0	0	0	0	0	0	0	0	0	0	0	0	0	0	0	0	3.53895e-05	0	3.53895e-05	0	0.338801	-	k__Bacteria;p__Chloroflexi;c__Dehalococcoidia;o__SAR202_clade;f__SAR202_clade;g__SAR202_clade;
SAR86_clade	0.000212337	0	0	0	0	0	0	0	0	0	0	0	0	0	0	0	0	0	0	0	0	0	0	0	1.76947e-05	0	1.76947e-05	0	0.338801	-	k__Bacteria;p__Proteobacteria;c__Gammaproteobacteria;o__SAR86_clade;f__SAR86_clade;g__SAR86_clade;
SBR1031	0.000106168	0	0	0	0	0	0	0	0	0	0	0	0	0	0	0	0	0	0	0	0	0	0	0	8.84733e-06	0	8.84733e-06	0	0.338801	-	k__Bacteria;p__Chloroflexi;c__Anaerolineae;o__SBR1031;f__SBR1031;g__SBR1031;
Segetibacter	0.0013271	0	0	0	0	0	0	0	0	0	0	0	0	0	0	0	0	0	0	0	0	0	0	0	0.000110592	0	0.000110592	0	0.338801	-	k__Bacteria;p__Bacteroidota;c__Bacteroidia;o__Chitinophagales;f__Chitinophagaceae;g__Segetibacter;
Selenomonas	0	0	0	0	0	0	0	0	0	0	0	0	0	0	0	0	0	0	0	0	0	0	0	7.96263e-05	0	6.63333e-06	0	6.63333e-06	0.338801	-	k__Bacteria;p__Firmicutes;c__Negativicutes;o__Veillonellales-Selenomonadales;f__Selenomonadaceae;g__Selenomonas;
Shimia	0	0	0	0	0	0	0	0	0	0	0	0	0	0	0.000265421	0	0	0	0	0	0	0	0	0	0	2.21184e-05	0	2.21184e-05	0.338801	-	k__Bacteria;p__Proteobacteria;c__Alphaproteobacteria;o__Rhodobacterales;f__Rhodobacteraceae;g__Shimia;
Sideroxydans	0	0	0	0	0	0	0	0	0	0	0	0	0.000530842	0	0	0	0	0	0	0	0	0	0	0	0	4.42368e-05	0	4.42368e-05	0.338801	-	k__Bacteria;p__Proteobacteria;c__Gammaproteobacteria;o__Burkholderiales;f__Gallionellaceae;g__Sideroxydans;
Silvanigrella	0	0	0	0	0	0	0	0	0	0	0	0	0	0	0	7.96263e-05	0	0	0	0	0	0	0	0	0	6.63333e-06	0	6.63333e-06	0.338801	-	k__Bacteria;p__Bdellovibrionota;c__Oligoflexia;o__Silvanigrellales;f__Silvanigrellaceae;g__Silvanigrella;
SJA-28	0	0	0	0	0	0	0	0	0	0	0	0	0.00013271	0	0	0	0	0	0	0	0	0	0	0	0	1.10592e-05	0	1.10592e-05	0.338801	-	k__Bacteria;p__Bacteroidota;c__SJA-28;o__SJA-28;f__SJA-28;g__SJA-28;
Slackia	0	0	0	0	0	0	0	0	0	0	0	0	0	0	7.96263e-05	0	0	0	0	0	0	0	0	0	0	6.63333e-06	0	6.63333e-06	0.338801	-	k__Bacteria;p__Actinobacteriota;c__Coriobacteriia;o__Coriobacteriales;f__Eggerthellaceae;g__Slackia;
SM1A02	0	0	0	0	0	0	0	0	0	0	0	0	0	7.96263e-05	0	0	0	0	0	0	0	0	0	0	0	6.63333e-06	0	6.63333e-06	0.338801	-	k__Bacteria;p__Planctomycetota;c__Phycisphaerae;o__Phycisphaerales;f__Phycisphaeraceae;g__SM1A02;
Sneathia	0	0	0	0	0	0	0	0	0	0	0.000477758	0	0	0	0	0	0	0	0	0	0	0	0	0	3.98132e-05	0	3.98132e-05	0	0.338801	-	k__Bacteria;p__Fusobacteriota;c__Fusobacteriia;o__Fusobacteriales;f__Leptotrichiaceae;g__Sneathia;
Solibacillus	0	0	0	0	0	0	0	0	0.00103514	0	0	0	0	0	0	0	0	0	0	0	0	0	0	0	8.62618e-05	0	8.62618e-05	0	0.338801	-	k__Bacteria;p__Firmicutes;c__Bacilli;o__Bacillales;f__Planococcaceae;g__Solibacillus;
Soonwooa	0	0	0	0	0	0	0	0	0	0	0.00013271	0	0	0	0	0	0	0	0	0	0	0	0	0	1.10592e-05	0	1.10592e-05	0	0.338801	-	k__Bacteria;p__Bacteroidota;c__Bacteroidia;o__Flavobacteriales;f__Weeksellaceae;g__Soonwooa;
Sphingorhabdus	0	0	0	0	0	0	0	0	0	0	0	0	0.00156598	0	0	0	0	0	0	0	0	0	0	0	0	0.000130499	0	0.000130499	0.338801	-	k__Bacteria;p__Proteobacteria;c__Alphaproteobacteria;o__Sphingomonadales;f__Sphingomonadaceae;g__Sphingorhabdus;
Sporichthya	0	0	0	0	0	0	0	0	0	0	0	0	0.000159253	0	0	0	0	0	0	0	0	0	0	0	0	1.32711e-05	0	1.32711e-05	0.338801	-	k__Bacteria;p__Actinobacteriota;c__Actinobacteria;o__Frankiales;f__Sporichthyaceae;g__Sporichthya;
Sporosarcina	0	0	0	0	0	0	0	0	0	0	0	0	0	0	0.00063701	0	0	0	0	0	0	0	0	0	0	5.30842e-05	0	5.30842e-05	0.338801	-	k__Bacteria;p__Firmicutes;c__Bacilli;o__Bacillales;f__Planococcaceae;g__Sporosarcina;
ST-12K33	0	0	0	0	0	0	0	0	0	0	0	0	0	0	0	0.000106168	0	0	0	0	0	0	0	0	0	8.84733e-06	0	8.84733e-06	0.338801	-	k__Bacteria;p__Bacteroidota;c__Bacteroidia;o__Sphingobacteriales;f__ST-12K33;g__ST-12K33;
Subgroup_23	0.000212337	0	0	0	0	0	0	0	0	0	0	0	0	0	0	0	0	0	0	0	0	0	0	0	1.76947e-05	0	1.76947e-05	0	0.338801	-	k__Bacteria;p__Acidobacteriota;c__Thermoanaerobaculia;o__Thermoanaerobaculales;f__Thermoanaerobaculaceae;g__Subgroup_23;
Succinivibrionaceae_UCG-001	0	0	0	0	0	0	0	0	7.96263e-05	0	0	0	0	0	0	0	0	0	0	0	0	0	0	0	6.63333e-06	0	6.63333e-06	0	0.338801	-	k__Bacteria;p__Proteobacteria;c__Gammaproteobacteria;o__Aeromonadales;f__Succinivibrionaceae;g__Succinivibrionaceae_UCG-001;
Sva0996_marine_group	0	0	0	0	0	0	0	0	0	0	0	0	0	0.000451216	0	0	0	0	0	0	0	0	0	0	0	3.76013e-05	0	3.76013e-05	0.338801	-	k__Bacteria;p__Actinobacteriota;c__Acidimicrobiia;o__Microtrichales;f__Microtrichaceae;g__Sva0996_marine_group;
Synechococcus_CC9902	0.0761493	0	0	0	0	0	0	0	0	0	0	0	0	0	0	0	0	0	0	0	0	0	0	0	0.00634577	0	0.00634577	0	0.338801	-	k__Bacteria;p__Cyanobacteria;c__Cyanobacteriia;o__Synechococcales;f__Cyanobiaceae;g__Synechococcus_CC9902;
Synergistes	0	0	0	0	0	0	0	0	0	0	0	0	0	0	0.000583926	0	0	0	0	0	0	0	0	0	0	4.86605e-05	0	4.86605e-05	0.338801	-	k__Bacteria;p__Synergistota;c__Synergistia;o__Synergistales;f__Synergistaceae;g__Synergistes;
Syntrophococcus	0	0	0	0	0	0	0	0	0	0	0.000106168	0	0	0	0	0	0	0	0	0	0	0	0	0	8.84733e-06	0	8.84733e-06	0	0.338801	-	k__Bacteria;p__Firmicutes;c__Clostridia;o__Lachnospirales;f__Lachnospiraceae;g__Syntrophococcus;
SZB30	0	0	7.96263e-05	0	0	0	0	0	0	0	0	0	0	0	0	0	0	0	0	0	0	0	0	0	6.63333e-06	0	6.63333e-06	0	0.338801	-	k__Bacteria;p__Proteobacteria;c__Gammaproteobacteria;o__SZB30;f__SZB30;g__SZB30;
SZB85	7.96263e-05	0	0	0	0	0	0	0	0	0	0	0	0	0	0	0	0	0	0	0	0	0	0	0	6.63333e-06	0	6.63333e-06	0	0.338801	-	k__Bacteria;p__Proteobacteria;c__Gammaproteobacteria;o__Nitrosococcales;f__Nitrosococcaceae;g__SZB85;
TA06	0	0	0	0	0.000557384	0	0	0	0	0	0	0	0	0	0	0	0	0	0	0	0	0	0	0	4.64487e-05	0	4.64487e-05	0	0.338801	-	k__Bacteria;p__TA06;c__TA06;o__TA06;f__TA06;g__TA06;
Tagaea	0	0	0	0	0	0	0	0	0	0	0	0	0	0	0.000159253	0	0	0	0	0	0	0	0	0	0	1.32711e-05	0	1.32711e-05	0.338801	-	k__Bacteria;p__Proteobacteria;c__Alphaproteobacteria;o__Kiloniellales;f__Kiloniellaceae;g__Tagaea;
Taibaiella	0.000238879	0	0	0	0	0	0	0	0	0	0	0	0	0	0	0	0	0	0	0	0	0	0	0	1.99066e-05	0	1.99066e-05	0	0.338801	-	k__Bacteria;p__Bacteroidota;c__Bacteroidia;o__Chitinophagales;f__Chitinophagaceae;g__Taibaiella;
Tardiphaga	0	0	0	0	0	0.000398131	0	0	0	0	0	0	0	0	0	0	0	0	0	0	0	0	0	0	3.31776e-05	0	3.31776e-05	0	0.338801	-	k__Bacteria;p__Proteobacteria;c__Alphaproteobacteria;o__Rhizobiales;f__Xanthobacteraceae;g__Tardiphaga;
Tepidamorphus	0	0	0	0	0	0	0	0	0	0	0	0	0	0.00013271	0	0	0	0	0	0	0	0	0	0	0	1.10592e-05	0	1.10592e-05	0.338801	-	k__Bacteria;p__Proteobacteria;c__Alphaproteobacteria;o__Rhizobiales;f__Rhodobiaceae;g__Tepidamorphus;
Tepidimicrobium	0.000159253	0	0	0	0	0	0	0	0	0	0	0	0	0	0	0	0	0	0	0	0	0	0	0	1.32711e-05	0	1.32711e-05	0	0.338801	-	k__Bacteria;p__Firmicutes;c__Clostridia;o__Peptostreptococcales-Tissierellales;f__Peptostreptococcales-Tissierellales;g__Tepidimicrobium;
Thauera	0.00191103	0	0	0	0	0	0	0	0	0	0	0	0	0	0	0	0	0	0	0	0	0	0	0	0.000159253	0	0.000159253	0	0.338801	-	k__Bacteria;p__Proteobacteria;c__Gammaproteobacteria;o__Burkholderiales;f__Rhodocyclaceae;g__Thauera;
Thioalkalispira-Sulfurivermis	0.000106168	0	0	0	0	0	0	0	0	0	0	0	0	0	0	0	0	0	0	0	0	0	0	0	8.84733e-06	0	8.84733e-06	0	0.338801	-	k__Bacteria;p__Proteobacteria;c__Gammaproteobacteria;o__Ectothiorhodospirales;f__Thioalkalispiraceae;g__Thioalkalispira-Sulfurivermis;
Tistlia	0	0	0	0	0	0	0	0	0	0	0	0	0	0.00398131	0	0	0	0	0	0	0	0	0	0	0	0.000331776	0	0.000331776	0.338801	-	k__Bacteria;p__Proteobacteria;c__Alphaproteobacteria;o__Kiloniellales;f__Kiloniellaceae;g__Tistlia;
UA-50	0	0	0	0	0	0	0	0	0	0	0	0	0	0.000106168	0	0	0	0	0	0	0	0	0	0	0	8.84733e-06	0	8.84733e-06	0.338801	-	k__Bacteria;p__Bacteroidota;c__Ignavibacteria;o__Ignavibacteriales;f__UA-50;g__UA-50;
UCG-008	0.000345047	0	0	0	0	0	0	0	0	0	0	0	0	0	0	0	0	0	0	0	0	0	0	0	2.87539e-05	0	2.87539e-05	0	0.338801	-	k__Bacteria;p__Firmicutes;c__Clostridia;o__Oscillospirales;f__Butyricicoccaceae;g__UCG-008;
Unknown_Family	0.00013271	0	0	0	0	0	0	0	0	0	0	0	0	0	0	0	0	0	0	0	0	0	0	0	1.10592e-05	0	1.10592e-05	0	0.338801	-	k__Bacteria;p__Proteobacteria;c__Gammaproteobacteria;o__Gammaproteobacteria_Incertae_Sedis;f__Unknown_Family;g__Unknown_Family;
UTBCD1	0	0	0	0	0	0	0	0	0	0	0	0	0	0	0.000185795	0	0	0	0	0	0	0	0	0	0	1.54829e-05	0	1.54829e-05	0.338801	-	k__Bacteria;p__Bacteroidota;c__Bacteroidia;o__Chitinophagales;f__Chitinophagaceae;g__UTBCD1;
Vicingus	0.000159253	0	0	0	0	0	0	0	0	0	0	0	0	0	0	0	0	0	0	0	0	0	0	0	1.32711e-05	0	1.32711e-05	0	0.338801	-	k__Bacteria;p__Bacteroidota;c__Bacteroidia;o__Flavobacteriales;f__Cryomorphaceae;g__Vicingus;
Victivallis	0	0	0	0	0	0	0	0	0.000106168	0	0	0	0	0	0	0	0	0	0	0	0	0	0	0	8.84733e-06	0	8.84733e-06	0	0.338801	-	k__Bacteria;p__Verrucomicrobiota;c__Lentisphaeria;o__Victivallales;f__Victivallaceae;g__Victivallis;
Vitreoscilla	0	0	0	0	0	0	0	0	0	0	0.000238879	0	0	0	0	0	0	0	0	0	0	0	0	0	1.99066e-05	0	1.99066e-05	0	0.338801	-	k__Bacteria;p__Proteobacteria;c__Gammaproteobacteria;o__Burkholderiales;f__Neisseriaceae;g__Vitreoscilla;
Vulgatibacter	0	0	0	0	0	0	0	0	0	0	0	0	0	0.000106168	0	0	0	0	0	0	0	0	0	0	0	8.84733e-06	0	8.84733e-06	0.338801	-	k__Bacteria;p__Myxococcota;c__Myxococcia;o__Myxococcales;f__Vulgatibacteraceae;g__Vulgatibacter;
wb1-A12	0	0	0	0	0	0	0	0	0	0	0	0	0.00013271	0	0	0	0	0	0	0	0	0	0	0	0	1.10592e-05	0	1.10592e-05	0.338801	-	k__Bacteria;p__Methylomirabilota;c__Methylomirabilia;o__Methylomirabilales;f__Methylomirabilaceae;g__wb1-A12;
WCHB1-41	0.00013271	0	0	0	0	0	0	0	0	0	0	0	0	0	0	0	0	0	0	0	0	0	0	0	1.10592e-05	0	1.10592e-05	0	0.338801	-	k__Bacteria;p__Verrucomicrobiota;c__Kiritimatiellae;o__WCHB1-41;f__WCHB1-41;g__WCHB1-41;
Winogradskyella	0.000318505	0	0	0	0	0	0	0	0	0	0	0	0	0	0	0	0	0	0	0	0	0	0	0	2.65421e-05	0	2.65421e-05	0	0.338801	-	k__Bacteria;p__Bacteroidota;c__Bacteroidia;o__Flavobacteriales;f__Flavobacteriaceae;g__Winogradskyella;
Zoogloea	0	0	0	0	0	0	0	0	0	0	0.000265421	0	0	0	0	0	0	0	0	0	0	0	0	0	2.21184e-05	0	2.21184e-05	0	0.338801	-	k__Bacteria;p__Proteobacteria;c__Gammaproteobacteria;o__Burkholderiales;f__Rhodocyclaceae;g__Zoogloea;
Zymomonas	0	0	0	0	0	0	0	0	0	0	0	0	0.000265421	0	0	0	0	0	0	0	0	0	0	0	0	2.21184e-05	0	2.21184e-05	0.338801	-	k__Bacteria;p__Proteobacteria;c__Alphaproteobacteria;o__Sphingomonadales;f__Sphingomonadaceae;g__Zymomonas;
Filifactor	0	0	0	0	0	0	0.000530842	0	0	5.30842e-05	0	0	0	0	0	0	0	0	0	0	0	0	0	5.30842e-05	4.86618e-05	4.425e-06	4.40555e-05	4.425e-06	0.338808	-	k__Bacteria;p__Firmicutes;c__Clostridia;o__Peptostreptococcales-Tissierellales;f__Peptostreptococcaceae;g__Filifactor;
Rokubacteriales	0.00013271	0.000238879	0	0	0	0	0	0	0	0	0	0	0.000663552	0	0.000583926	0	0	0	0	0	0	0	0	0	3.09657e-05	0.000103956	2.18758e-05	7.02586e-05	0.339189	-	k__Bacteria;p__Methylomirabilota;c__Methylomirabilia;o__Rokubacteriales;f__Rokubacteriales;g__Rokubacteriales;
Caenimonas	7.96263e-05	0	0.000106168	0	0	0	0	0	0	0	0	0	0.000371589	0	0.000265421	0	0	0	0	0	0	0	0	0	1.54807e-05	5.30842e-05	1.05644e-05	3.63809e-05	0.339239	-	k__Bacteria;p__Proteobacteria;c__Gammaproteobacteria;o__Burkholderiales;f__Comamonadaceae;g__Caenimonas;
Photobacterium	5.30842e-05	0.000106168	0	0	0	0	0	0	0	0	0	0	0	0	0.0480412	0	0	0	0	0	0	0	0	0	1.32723e-05	0.00400343	9.52564e-06	0.00400343	0.340338	-	k__Bacteria;p__Proteobacteria;c__Gammaproteobacteria;o__Vibrionales;f__Vibrionaceae;g__Photobacterium;
KI89A_clade	0	0	0.000106168	0	0	0	0	0	0	0	0	0	0.000769721	0.000106168	0	0	0	0	0	0	0	0	0	0	8.84733e-06	7.29908e-05	8.84733e-06	6.3949e-05	0.341014	-	k__Bacteria;p__Proteobacteria;c__Gammaproteobacteria;o__KI89A_clade;f__KI89A_clade;g__KI89A_clade;
Mucispirillum	0	0	0	0.00307888	0	0.00013271	0	0	0	0	0	0	0	0	0.000159253	0	0	0	0	0	0	0	0	0	0.000267633	1.32711e-05	0.000255805	1.32711e-05	0.34193	-	k__Bacteria;p__Deferribacterota;c__Deferribacteres;o__Deferribacterales;f__Deferribacteraceae;g__Mucispirillum;
CCM19a	0	0	0.000265421	0	0	0	0	0	0	0	0	0	0.00169869	0.000265421	0	0	0	0	0	0	0	0	0	0	2.21184e-05	0.000163676	2.21184e-05	0.000141275	0.342506	-	k__Bacteria;p__Proteobacteria;c__Gammaproteobacteria;o__CCM19a;f__CCM19a;g__CCM19a;
Rubrobacter	0.00427328	0.000291963	0	0	0	0	0	0	0	0	0	0	0	0	0.000345047	0	0	0	0	0	0	0	0	0	0.000380437	2.87539e-05	0.000354723	2.87539e-05	0.34403	-	k__Bacteria;p__Actinobacteriota;c__Rubrobacteria;o__Rubrobacterales;f__Rubrobacteriaceae;g__Rubrobacter;
Fluviicola	0	0	0.000159253	0	0.000318505	0	0	0	0	0	0	0	0.000185795	0.000159253	0	0.0043529	0	5.30842e-05	0	0	0	0	0	0	3.98132e-05	0.000395921	2.85755e-05	0.000360234	0.345325	-	k__Bacteria;p__Bacteroidota;c__Bacteroidia;o__Flavobacteriales;f__Crocinitomicaceae;g__Fluviicola;
MWH-UniP1_aquatic_group	0	0	0	0	0	0	7.96263e-05	0	0	0	0	0	0	0	0	0.00363627	0	0	0	0	2.65421e-05	0	0	0	6.63333e-06	0.000305231	6.63333e-06	0.000302829	0.345404	-	k__Bacteria;p__Proteobacteria;c__Gammaproteobacteria;o__Burkholderiales;f__MWH-UniP1_aquatic_group;g__MWH-UniP1_aquatic_group;
Finegoldia	0	0	0	0	0	0	0.00222954	0.000265421	0	7.96263e-05	0.000238879	0.000106168	0	0	0	0.000530842	0.000185795	0.000159253	0.0025215	0.00063701	0.0025215	0	0.000159253	0	0.0002433	0.000559596	0.000182691	0.000271513	0.345764	-	k__Bacteria;p__Firmicutes;c__Clostridia;o__Peptostreptococcales-Tissierellales;f__Peptostreptococcales-Tissierellales;g__Finegoldia;
Shuttleworthia	0	0.00111477	0.000238879	0.000345047	0.00106168	0.000106168	0.000477758	0.000530842	0.000424674	0.000318505	0.000238879	0.000106168	0	0.000769721	0.000769721	0.000530842	0.000610468	0.000318505	0.000583926	0.000530842	0.000291963	0.000557384	0.00143327	0.000238879	0.000413614	0.00055296	0.000101673	0.000103048	0.34622	-	k__Bacteria;p__Firmicutes;c__Clostridia;o__Lachnospirales;f__Lachnospiraceae;g__Shuttleworthia;
Skermanella	0.00220299	0.000690094	5.30842e-05	0	0	0	0	0	0	0	7.96263e-05	0	0	5.30842e-05	0.000690094	0	0	0	0	0	0	0	0	0	0.000252149	6.19328e-05	0.000186182	5.72753e-05	0.346552	-	k__Bacteria;p__Proteobacteria;c__Alphaproteobacteria;o__Azospirillales;f__Azospirillaceae;g__Skermanella;
Serratia	0.000265421	0.000106168	0.000345047	0	0	0	5.30842e-05	0	0	0	0.000849347	0	0.000212337	0	0	2.65421e-05	0	0	0	0	0	0	0.000424674	0	0.000134924	5.52926e-05	7.3161e-05	3.78844e-05	0.347727	-	k__Bacteria;p__Proteobacteria;c__Gammaproteobacteria;o__Enterobacterales;f__Yersiniaceae;g__Serratia;
SL56_marine_group	0	0	0	0	0.000106168	0	0	2.65421e-05	0	0	0	0	0	0	0	0.000557384	0	0.00013271	0	0	0	0	0	0	1.10557e-05	5.75078e-05	8.92187e-06	4.67588e-05	0.348727	-	k__Bacteria;p__Chloroflexi;c__SL56_marine_group;o__SL56_marine_group;f__SL56_marine_group;g__SL56_marine_group;
Sulfuritalea	0	0	0.000398131	0	0	0	0	0	0	0	0	0	0.00249496	0.000345047	0	0	0	0	0	0	0	0	0	0	3.31776e-05	0.000236667	3.31776e-05	0.000207286	0.352213	-	k__Bacteria;p__Proteobacteria;c__Gammaproteobacteria;o__Burkholderiales;f__Rhodocyclaceae;g__Sulfuritalea;
Subgroup_22	0.000159253	0	0	0	0	0	0	0	0	0	0	0	0.00108823	0.00013271	0	0	0	0	0	0	0	0	0	0	1.32711e-05	0.000101745	1.32711e-05	9.03539e-05	0.352625	-	k__Bacteria;p__Acidobacteriota;c__Subgroup_22;o__Subgroup_22;f__Subgroup_22;g__Subgroup_22;
Variovorax	0	0	7.96263e-05	0	0	0.00597197	0	0	0	0	0.000345047	0	0	0	0.000610468	0	0	0	0	0	0	0	0	0	0.000533052	5.08723e-05	0.000495282	5.08723e-05	0.353211	-	k__Bacteria;p__Proteobacteria;c__Gammaproteobacteria;o__Burkholderiales;f__Comamonadaceae;g__Variovorax;
Clostridium_sensu_stricto_12	0	0	0.000530842	0	0	0	0	0	0	0	0	0	0.00143327	0.00063701	0	0	0	0	0	0	0	0	0	0	4.42368e-05	0.000172524	4.42368e-05	0.000126218	0.354133	-	k__Bacteria;p__Firmicutes;c__Clostridia;o__Clostridiales;f__Clostridiaceae;g__Clostridium_sensu_stricto_12;
Lysobacter	0.000106168	0.00111477	0.000238879	0	0	0	0	0	0	0	0	0	0.000982058	0.00127402	0.00124748	0	0	0	0	0	0	0	0	0	0.000121651	0.000291963	9.26648e-05	0.000153762	0.35531	-	k__Bacteria;p__Proteobacteria;c__Gammaproteobacteria;o__Xanthomonadales;f__Xanthomonadaceae;g__Lysobacter;
Polynucleobacter	0	0	0	0	0.00013271	0	0.000291963	0.000185795	0	0	0	0.000185795	0	0	0	0.00703366	0.000212337	0.000212337	0	0	7.96263e-05	0	0	0	6.63553e-05	0.000628161	3.00325e-05	0.000582795	0.356274	-	k__Bacteria;p__Proteobacteria;c__Gammaproteobacteria;o__Burkholderiales;f__Burkholderiaceae;g__Polynucleobacter;
Pseudarcicella	0	0	0	0	5.30842e-05	0	0	0	0	0	0	0	0	0	0	0.000690094	0	0	0	0	2.65421e-05	0	0	0	4.425e-06	5.97162e-05	4.425e-06	5.73493e-05	0.35684	-	k__Bacteria;p__Bacteroidota;c__Bacteroidia;o__Cytophagales;f__Spirosomaceae;g__Pseudarcicella;
Pajaroellobacter	0	0	0	0	0	0	0	0	0	0	7.96263e-05	0	0.000291963	7.96263e-05	0	0	0	0	0	0	0	0	0	0	6.63333e-06	3.09636e-05	6.63333e-06	2.46296e-05	0.358116	-	k__Bacteria;p__Myxococcota;c__Polyangia;o__Polyangiales;f__Polyangiaceae;g__Pajaroellobacter;
Sodalis	0.00716637	0	0	0	0	0	0	0	0	0	0	0	0.000318505	0	0	0	0	0	0	0	0	0	0	0	0.000597197	2.65421e-05	0.000597197	2.65421e-05	0.360203	-	k__Bacteria;p__Proteobacteria;c__Gammaproteobacteria;o__Enterobacterales;f__Pectobacteriaceae;g__Sodalis;
Phyllobacterium	0	0.000318505	0	0	0	0.00801571	0	0	0	0	0	0	0	0	0.000318505	0	0	0	0	0	0	0	0.000398131	0	0.000694518	5.97197e-05	0.000666088	4.05601e-05	0.361758	-	k__Bacteria;p__Proteobacteria;c__Alphaproteobacteria;o__Rhizobiales;f__Rhizobiaceae;g__Phyllobacterium;
Enterobacter	0.00217645	0.0025215	0.00124748	0	0	0	0	0	0	0.00063701	0.000424674	0	0.00323814	0.00254804	0.00623739	0.000557384	0	0	0	0.000159253	0	0.00124748	0	0	0.000583926	0.00116564	0.00026322	0.000560511	0.361819	-	k__Bacteria;p__Proteobacteria;c__Gammaproteobacteria;o__Enterobacterales;f__Enterobacteriaceae;g__Enterobacter;
Cyanobium_PCC-6307	0	0	0	0	0.000265421	0	0	0	0	0	0	0	0	0	0	0.00161907	0.000106168	7.96263e-05	0	0	0	0	0	0	2.21184e-05	0.000150403	2.21184e-05	0.000133925	0.363888	-	k__Bacteria;p__Cyanobacteria;c__Cyanobacteriia;o__Synechococcales;f__Cyanobiaceae;g__Cyanobium_PCC-6307;
Clade_III	0	0	0	0	2.65421e-05	0	0	0	0	0	0	0	0	0	0	0.0005043	0	0	0	0	0	0	0	0	2.20833e-06	4.2025e-05	2.20833e-06	4.2025e-05	0.364285	-	k__Bacteria;p__Proteobacteria;c__Alphaproteobacteria;o__SAR11_clade;f__Clade_III;g__Clade_III;
NS11-12_marine_group	0.00013271	0	0	0	0.000318505	0	0.000212337	7.96263e-05	0	0	7.96263e-05	0	0.000424674	0	0	0.00387515	0	0.000106168	0	5.30842e-05	0	0	0	0	6.85627e-05	0.000371591	3.02022e-05	0.000320443	0.36633	-	k__Bacteria;p__Bacteroidota;c__Bacteroidia;o__Sphingobacteriales;f__NS11-12_marine_group;g__NS11-12_marine_group;
Desulfobacterium_catecholicum_group	0	0	7.96263e-05	0	0	0	0	0	0	0	0	0	0.0005043	5.30842e-05	0	0	0	0	0	0	0	0	0	0	6.63333e-06	4.645e-05	6.63333e-06	4.18553e-05	0.366671	-	k__Bacteria;p__Desulfobacterota;c__Desulfobulbia;o__Desulfobulbales;f__Desulfocapsaceae;g__Desulfobacterium_catecholicum_group;
Defluviitaleaceae_UCG-011	7.96263e-05	5.30842e-05	0	0.000796263	0	0.000159253	0.00124748	0.000769721	0.000345047	0.000345047	0.000345047	0.000371589	0	0	0.000106168	0.000955515	0.00106168	0.000557384	0.000875889	0.000875889	0.000371589	0.000265421	0.000875889	0.000318505	0.000376012	0.000521994	0.000110641	0.000113615	0.367292	-	k__Bacteria;p__Firmicutes;c__Clostridia;o__Lachnospirales;f__Defluviitaleaceae;g__Defluviitaleaceae_UCG-011;
Acetothermiia	0	0	7.96263e-05	0	0.000238879	0	0	0	0	0	0	0	0	7.96263e-05	0	0	0	0	0	0	0	0	0	0	2.65399e-05	6.63333e-06	2.04026e-05	6.63333e-06	0.370003	-	k__Bacteria;p__Acetothermia;c__Acetothermiia;o__Acetothermiia;f__Acetothermiia;g__Acetothermiia;
Ignavibacterium	0	0	0.000318505	0	0	0	0	0	0	0	0	0	0.000743179	0.000371589	0	0	0	0	0	0	0	0	0	0	2.65421e-05	9.28973e-05	2.65421e-05	6.66762e-05	0.370399	-	k__Bacteria;p__Bacteroidota;c__Ignavibacteria;o__Ignavibacteriales;f__Ignavibacteriaceae;g__Ignavibacterium;
A0839	0.000159253	0	0.000185795	0	0	0	0	0	0	0	0	0	0.00313197	0.00013271	0	0	0	0	0	0	0	0	0	0	2.8754e-05	0.000272056	1.94546e-05	0.000260225	0.370943	-	k__Bacteria;p__Proteobacteria;c__Alphaproteobacteria;o__Rhizobiales;f__A0839;g__A0839;
IS-44	0.000265421	0.000185795	0	0	0	0	0	0	0	0	0	0	0.0010086	0	0.000477758	0	0	0	0	0	0	0	0	0	3.76013e-05	0.000123863	2.58201e-05	8.9672e-05	0.372356	-	k__Bacteria;p__Proteobacteria;c__Gammaproteobacteria;o__Burkholderiales;f__Nitrosomonadaceae;g__IS-44;
Frankiales	0.000185795	0	0.000185795	0	0	0	0	0	0	0	0	0	0.000663552	0.000451216	0	0	0	0	0	0	0	0	0	0	3.09658e-05	9.28973e-05	2.08772e-05	6.39802e-05	0.373825	-	k__Bacteria;p__Actinobacteriota;c__Actinobacteria;o__Frankiales;f__Frankiales;g__Frankiales;
Adhaeribacter	0.00145982	0	0	0	0	0	0	0	0	0	0	0	0	0	0.000106168	0	0	0	0	0	0	0	0	0	0.000121651	8.84733e-06	0.000121651	8.84733e-06	0.374694	-	k__Bacteria;p__Bacteroidota;c__Bacteroidia;o__Cytophagales;f__Hymenobacteraceae;g__Adhaeribacter;
Fusobacterium	0	0	0	0	0	0.00013271	0.00767067	0	0	0.000610468	0.00161907	0	0	0	0	0	0	0	0	0	0	0	0	0.00262767	0.000836076	0.000218972	0.000636411	0.000218972	0.375202	-	k__Bacteria;p__Fusobacteriota;c__Fusobacteriia;o__Fusobacteriales;f__Fusobacteriaceae;g__Fusobacterium;
Zixibacteria	0.000159253	0	0	0	0	0	0	0	0	0	0	0	0.000822805	0.000106168	0	0	0	0	0	0	0	0	0	0	1.32711e-05	7.74144e-05	1.32711e-05	6.83332e-05	0.375218	-	k__Bacteria;p__Zixibacteria;c__Zixibacteria;o__Zixibacteria;f__Zixibacteria;g__Zixibacteria;
Ahniella	0	0	0.000212337	0	0	0	0	0	0	0	0	0	0.00145982	0.000106168	0	0	0	0	0	0	0	0	0	0	1.76947e-05	0.000130499	1.76947e-05	0.000121168	0.375916	-	k__Bacteria;p__Proteobacteria;c__Gammaproteobacteria;o__Xanthomonadales;f__Rhodanobacteraceae;g__Ahniella;
Agromyces	0.000238879	0.000159253	0.000106168	0	0	0	0	0	0	0	0	0	2.65421e-05	0.000371589	0.00164561	0	0	0	0	0	0	0	0	0	4.2025e-05	0.000170308	2.34364e-05	0.000137586	0.376677	-	k__Bacteria;p__Actinobacteriota;c__Actinobacteria;o__Micrococcales;f__Microbacteriaceae;g__Agromyces;
Erythrobacter	0.00116785	0.000212337	0	0	0	0	0	0	0	0	0	0	0	0.000159253	0.00013271	0	0	0	0	0	0	0	0	0	0.000115016	2.43302e-05	9.7321e-05	1.64846e-05	0.376896	-	k__Bacteria;p__Proteobacteria;c__Alphaproteobacteria;o__Sphingomonadales;f__Sphingomonadaceae;g__Erythrobacter;
Aliihoeflea	0	0	0.000477758	0	0	0	0	0	0	0	0	0	0.000982058	0.000583926	0	0	0	0	0	0	0	0	0	0	3.98132e-05	0.000130499	3.98132e-05	9.13306e-05	0.377072	-	k__Bacteria;p__Proteobacteria;c__Alphaproteobacteria;o__Rhizobiales;f__Rhizobiaceae;g__Aliihoeflea;
Exiguobacterium	0.0023357	0	0	0	0	0	0	0	0	0	0	0	0	0	0.00013271	5.30842e-05	0	0	0	0	0	0	0	0	0.000194642	1.54842e-05	0.000194642	1.15321e-05	0.377755	-	k__Bacteria;p__Firmicutes;c__Bacilli;o__Exiguobacterales;f__Exiguobacteraceae;g__Exiguobacterium;
Luteimonas	0	0.00063701	0	0	0	0	0	0	0	0	0.000106168	0	0	0.00140673	0.000902431	0	0	0	0	0	0	0	0	0	6.19315e-05	0.00019243	5.30171e-05	0.000133397	0.378271	-	k__Bacteria;p__Proteobacteria;c__Gammaproteobacteria;o__Xanthomonadales;f__Xanthomonadaceae;g__Luteimonas;
Subgroup_17	0.000424674	0.00013271	0.000424674	0	0	0	0	5.30842e-05	0	0	0	0	0.00286655	0.000398131	0.000424674	0	0	0	0	0	0	0	0	0	8.62632e-05	0.000307446	4.70196e-05	0.000237118	0.378423	-	k__Bacteria;p__Acidobacteriota;c__Vicinamibacteria;o__Subgroup_17;f__Subgroup_17;g__Subgroup_17;
Arenimonas	0.000530842	0.000212337	0.00185795	0	7.96263e-05	0	2.65421e-05	0	0	0	0	0	0.00671515	0.00169869	0.0005043	0.00013271	0	0	0	0	0	0	0	0	0.000225602	0.000754238	0.000155094	0.000560196	0.380079	-	k__Bacteria;p__Proteobacteria;c__Gammaproteobacteria;o__Xanthomonadales;f__Xanthomonadaceae;g__Arenimonas;
Roseisolibacter	0.00119439	0.000477758	0	0	0	0	0	0	0	0	0	0	0	0	0.000477758	0	0	0	0	0	0	0	0	0	0.000139346	3.98132e-05	0.000103785	3.98132e-05	0.38553	-	k__Bacteria;p__Gemmatimonadota;c__Gemmatimonadetes;o__Gemmatimonadales;f__Gemmatimonadaceae;g__Roseisolibacter;
SCADC1-2-3	0	0	0	0	0.000557384	0	0	0	0	0	0	0	0	0	0	0	0	0	0	5.30842e-05	0	0	0	0	4.64487e-05	4.425e-06	4.64487e-05	4.425e-06	0.386729	-	k__Bacteria;p__Firmicutes;c__Desulfotomaculia;o__Desulfotomaculales;f__SCADC1-2-3;g__SCADC1-2-3;
Absconditabacteriales_(SR1)	0	0	0	0	0	0	0.00140673	0	0	0	7.96263e-05	0	0	0	0	0	0	0	0	0	0	0	0	0.000212337	0.000123861	1.76947e-05	0.000116811	1.76947e-05	0.387278	-	k__Bacteria;p__Patescibacteria;c__Gracilibacteria;o__Absconditabacteriales_(SR1);f__Absconditabacteriales_(SR1);g__Absconditabacteriales_(SR1);
GAL15	0	0.000106168	0	0	0	0	0	0	0	0	0	0	0	0	0.00103514	0	0	0	0	0	0	0	0	0	8.84733e-06	8.62618e-05	8.84733e-06	8.62618e-05	0.390717	-	k__Bacteria;p__GAL15;c__GAL15;o__GAL15;f__GAL15;g__GAL15;
Aggregatibacter	0	0	0	0	0	0	0.00111477	0	0	0.000159253	7.96263e-05	0	0.000238879	0	0	0	0	0	0	0	0	0	0	0.000106168	0.000112802	2.87539e-05	9.21837e-05	2.10363e-05	0.391331	-	k__Bacteria;p__Proteobacteria;c__Gammaproteobacteria;o__Pasteurellales;f__Pasteurellaceae;g__Aggregatibacter;
Sellimonas	0.00368935	0.00976749	0.0023357	0.00297271	0.00116785	0.00602506	0.00798917	0.0117581	0.00944899	0.00979403	0.00899777	0.00979403	0.0018314	0.00270729	0.00339739	0.00854655	0.0174116	0.0048572	0.0191899	0.00833422	0.00238879	0.00761758	0.0234898	0.00849347	0.00697836	0.0090221	0.0010327	0.00207912	0.3916	-	k__Bacteria;p__Firmicutes;c__Clostridia;o__Lachnospirales;f__Lachnospiraceae;g__Sellimonas;
Luteolibacter	0	2.65421e-05	0.000610468	0	0	0	0	0	0	0	0	0	0.00140673	0.00013271	5.30842e-05	0.000398131	0	0	0	0	0	0	0	0	5.30807e-05	0.000165889	5.07193e-05	0.000117667	0.392571	-	k__Bacteria;p__Verrucomicrobiota;c__Verrucomicrobiae;o__Verrucomicrobiales;f__Rubritaleaceae;g__Luteolibacter;
Algoriphagus	0	0	0	0	5.30842e-05	0	5.30842e-05	0	0	0	0	0	0	0	0	0.000982058	0	0	0	0	0	0	0	0	8.85e-06	8.18382e-05	5.96667e-06	8.18382e-05	0.392577	-	k__Bacteria;p__Bacteroidota;c__Bacteroidia;o__Cytophagales;f__Cyclobacteriaceae;g__Algoriphagus;
Methylotenera	0	0	0.00013271	0	0	0	0	0	0	0	0	0	0.00124748	0	0	0	0	0	0	0	0	0	0	0	1.10592e-05	0.000103957	1.10592e-05	0.000103957	0.392821	-	k__Bacteria;p__Proteobacteria;c__Gammaproteobacteria;o__Burkholderiales;f__Methylophilaceae;g__Methylotenera;
Geodermatophilus	0.000769721	0.000185795	0	0	0	0	0	0	0	0	0	0	0	0	0.000238879	0	0	0	0	0	0	0	0	0	7.96263e-05	1.99066e-05	6.46029e-05	1.99066e-05	0.392967	-	k__Bacteria;p__Actinobacteriota;c__Actinobacteria;o__Frankiales;f__Geodermatophilaceae;g__Geodermatophilus;
Pseudoflavonifractor	0.000796263	0	0	0	0	0.000451216	0.000238879	0.000265421	0.00167215	0.0015129	0	0.00106168	0	0.00116785	0	0	0.000557384	0.000902431	0.000398131	0.000238879	0	0	0.000238879	0.000291963	0.000499876	0.000316293	0.000177925	0.000111679	0.393367	-	k__Bacteria;p__Firmicutes;c__Clostridia;o__Oscillospirales;f__Oscillospiraceae;g__Pseudoflavonifractor;
Oscillospiraceae	0.000716637	0.00270729	0.000159253	0.00103514	0.00522879	0	0.00644973	0.00615777	0.0145185	0.00329122	0.051067	0.00140673	0	0.000212337	0.0060516	0.00307888	0.00647627	0.00395477	0.0025215	0.00477758	0.00345047	0.00594543	0.0095817	0.00228262	0.00772817	0.00402776	0.00411072	0.00079062	0.394341	-	k__Bacteria;p__Firmicutes;c__Clostridia;o__Oscillospirales;f__Oscillospiraceae;g__Oscillospiraceae;
KF-JG30-C25	2.65421e-05	0	0	0	0	0	0	0	0	0	0	0	0.000238879	0	0	0	0	0	0	0	0	0	0	0	2.20833e-06	1.99066e-05	2.20833e-06	1.99066e-05	0.395346	-	k__Bacteria;p__Proteobacteria;c__Gammaproteobacteria;o__KF-JG30-C25;f__KF-JG30-C25;g__KF-JG30-C25;
Aeromonas	0	0	0	0.000159253	0.00114131	0	0.000159253	0	0	0	0.00342393	0	0.000928973	0	0	0.000424674	0.000106168	0.000106168	0	5.30842e-05	0	0	0	0.000106168	0.000406979	0.000143771	0.000289841	7.93884e-05	0.397449	-	k__Bacteria;p__Proteobacteria;c__Gammaproteobacteria;o__Aeromonadales;f__Aeromonadaceae;g__Aeromonas;
Bergeyella	0	0	0	0	0	0	0.000345047	0	0	5.30842e-05	5.30842e-05	0	0	0	0	0	0	0	0	0	0	0	0	0.00013271	3.76039e-05	1.10592e-05	2.85678e-05	1.10592e-05	0.400586	-	k__Bacteria;p__Bacteroidota;c__Bacteroidia;o__Flavobacteriales;f__Weeksellaceae;g__Bergeyella;
Ilumatobacter	0.000291963	0	0.000875889	0	0	0	0	0	0	0	0	0	0.00193757	0.00130056	0	0	0	0	0	0	0	0	0	0	9.7321e-05	0.000269845	7.48112e-05	0.000186106	0.40375	-	k__Bacteria;p__Actinobacteriota;c__Acidimicrobiia;o__Microtrichales;f__Ilumatobacteraceae;g__Ilumatobacter;
Corynebacterium	0.000345047	0	0.00374244	0	0	0	0.000212337	0.00013271	0	0	0.000291963	7.96263e-05	0	0	0	0.000928973	0.00140673	0.0122094	0.000185795	0.000212337	0.000530842	0	0	0.000106168	0.000400341	0.00129835	0.00030595	0.00100021	0.40609	-	k__Bacteria;p__Actinobacteriota;c__Actinobacteria;o__Corynebacteriales;f__Corynebacteriaceae;g__Corynebacterium;
Erysipelotrichaceae_UCG-003	0	0	0.000477758	0.000265421	0	0	0	0	0.000212337	0.000159253	7.96263e-05	0	0.000238879	7.96263e-05	0	0	0	0	0	0	0	0.000265421	7.96263e-05	0	9.95308e-05	5.52917e-05	4.40909e-05	2.80013e-05	0.40775	-	k__Bacteria;p__Firmicutes;c__Bacilli;o__Erysipelotrichales;f__Erysipelatoclostridiaceae;g__Erysipelotrichaceae_UCG-003;
Anaerostipes	0	0.000610468	0.00289309	0.00135365	0.00220299	0.00103514	0.00106168	0.000955515	0.00140673	0.00114131	0.00124748	0.00111477	0.00289309	0.00103514	0.000106168	0.00175178	0.00212337	0.0013271	0.00273384	0.000557384	0.000345047	0.00196412	0.00318505	0.000716637	0.0012519	0.00156156	0.000209855	0.000300872	0.408744	-	k__Bacteria;p__Firmicutes;c__Clostridia;o__Lachnospirales;f__Lachnospiraceae;g__Anaerostipes;
SWB02	0.000291963	0	0	0	0	0	0	0	0	0	0	0	0.00214991	0	0	0	0	0	0	0	0	0	0	0	2.43302e-05	0.000179159	2.43302e-05	0.000179159	0.409442	-	k__Bacteria;p__Proteobacteria;c__Alphaproteobacteria;o__Caulobacterales;f__Hyphomonadaceae;g__SWB02;
Vagococcus	0	0.000477758	0	0.000159253	0	0	0	0	0	0	0.000398131	0	0	0	0.00732562	0	0	0	0	0	0	0	0	0	8.62618e-05	0.000610468	4.94538e-05	0.000610468	0.410083	-	k__Bacteria;p__Firmicutes;c__Bacilli;o__Lactobacillales;f__Vagococcaceae;g__Vagococcus;
Nordella	0.00013271	0.000291963	0.000106168	0	0.00013271	0	0	0	0	0	0	0	0.000424674	0	0.000769721	0.000238879	0	0	0	0	0	0	0	0	5.52959e-05	0.00011944	2.68337e-05	7.06406e-05	0.410137	-	k__Bacteria;p__Proteobacteria;c__Alphaproteobacteria;o__Rhizobiales;f__Rhizobiales_Incertae_Sedis;g__Nordella;
MIZ17	0	0.000185795	0	0	0	0	0	0	0	0	0	0	0	0	0.00135365	0	0	0	0	0	0	0	0	0	1.54829e-05	0.000112804	1.54829e-05	0.000112804	0.410281	-	k__Bacteria;p__Methylomirabilota;c__Methylomirabilia;o__Methylomirabilales;f__Methylomirabilaceae;g__MIZ17;
Prevotellaceae_UCG-001	0.000663552	0.000106168	0	5.30842e-05	0	0	0	0	0.000159253	0.00013271	0.00013271	0	0.00398131	0	0.000318505	0	0	0	0	0	0.000238879	0.000106168	0	0	0.000103958	0.000387072	5.40266e-05	0.00032825	0.411974	-	k__Bacteria;p__Bacteroidota;c__Bacteroidia;o__Bacteroidales;f__Prevotellaceae;g__Prevotellaceae_UCG-001;
Dyadobacter	0	0	5.30842e-05	0	0	0	0	0	0	0	0	0	0.000106168	5.30842e-05	0	0	0	0	0	0	0	0	0	0	4.425e-06	1.32723e-05	4.425e-06	9.52564e-06	0.412377	-	k__Bacteria;p__Bacteroidota;c__Bacteroidia;o__Cytophagales;f__Spirosomaceae;g__Dyadobacter;
Defluviicoccus	0.000185795	0	0	0	0	0	0	0	0	0	0	0	0	0.00127402	0	0	0	0	0	0	0	0	0	0	1.54829e-05	0.000106168	1.54829e-05	0.000106168	0.415272	-	k__Bacteria;p__Proteobacteria;c__Alphaproteobacteria;o__Defluviicoccales;f__Defluviicoccaceae;g__Defluviicoccus;
Mobiluncus	0	0	0	0	0	0	0.00013271	2.65421e-05	0	5.30842e-05	0	0	0	0	0	0	0.000345047	5.30842e-05	0	0	0.00013271	0	0	0	1.76925e-05	4.42381e-05	1.14738e-05	2.9645e-05	0.417478	-	k__Bacteria;p__Actinobacteriota;c__Actinobacteria;o__Actinomycetales;f__Actinomycetaceae;g__Mobiluncus;
Erysipelatoclostridiaceae	0	0	0	0	0	0.000530842	0	0	0	0	0	0	0	0	7.96263e-05	0	0	0	0	0	0	0	0	0	4.42368e-05	6.63333e-06	4.42368e-05	6.63333e-06	0.417688	-	k__Bacteria;p__Firmicutes;c__Bacilli;o__Erysipelotrichales;f__Erysipelatoclostridiaceae;g__Erysipelatoclostridiaceae;
Dechloromonas	0	0	0.000955515	0	5.30842e-05	0	0	0	0	0	0	0	0.00164561	0.0005043	0	0.000451216	0	0	0	0	0	0	0	0	8.40513e-05	0.000216761	7.93464e-05	0.000140403	0.421723	-	k__Bacteria;p__Proteobacteria;c__Gammaproteobacteria;o__Burkholderiales;f__Rhodocyclaceae;g__Dechloromonas;
Alsobacter	0	0	0	0	0	0	0.000106168	0.000159253	0	0	0	5.30842e-05	0	0	0	0.000477758	0.000159253	5.30842e-05	0	5.30842e-05	0	0	0	0	2.65434e-05	6.19342e-05	1.53243e-05	4.01911e-05	0.424297	-	k__Bacteria;p__Proteobacteria;c__Alphaproteobacteria;o__Rhizobiales;f__Rhizobiales_Incertae_Sedis;g__Alsobacter;
Holdemania	0	0.000106168	0.000159253	5.30842e-05	0.000557384	0.000530842	0.000185795	0	0.000318505	0.000106168	0.000106168	0.000106168	0	0.000159253	0	0	0	0.000265421	0.000212337	0.000398131	0.000398131	0	0	0.000106168	0.000185796	0.000128287	5.41785e-05	4.53685e-05	0.424734	-	k__Bacteria;p__Firmicutes;c__Bacilli;o__Erysipelotrichales;f__Erysipelotrichaceae;g__Holdemania;
Sporichthyaceae	0	0	0	0	7.96263e-05	0	0	0	0	0	0	0	0	0	0	0.000477758	0	0	0	0	0	0	0	0	6.63333e-06	3.98132e-05	6.63333e-06	3.98132e-05	0.427605	-	k__Bacteria;p__Actinobacteriota;c__Actinobacteria;o__Frankiales;f__Sporichthyaceae;g__Sporichthyaceae;
Candidatus_Koribacter	0	0.000185795	0	0	0	0	0	0	0	0	0	0	0	0.000212337	0.000291963	0	0	0	0	0	0	0	0	0	1.54829e-05	4.2025e-05	1.54829e-05	2.87539e-05	0.427678	-	k__Bacteria;p__Acidobacteriota;c__Acidobacteriae;o__Acidobacteriales;f__Koribacteraceae;g__Candidatus_Koribacter;
Sporacetigenium	0.000477758	0	0.000769721	0	0	0	0	0	0	0	0	0	0.00230916	0.00106168	0	0	0	0	0	0	0	0	0	0	0.000103957	0.000280904	7.23543e-05	0.000204356	0.42832	-	k__Bacteria;p__Firmicutes;c__Clostridia;o__Peptostreptococcales-Tissierellales;f__Peptostreptococcaceae;g__Sporacetigenium;
Merdibacter	0.0020172	0.00276038	0.00477758	0.00387515	0.00013271	0.00509608	0.00236225	0.00414057	0.000982058	0.00276038	0.00246841	0.0106965	0.0005043	0.000451216	0.0005043	0.00265421	0.00506954	0.0128729	0.00469795	0.00212337	0.00175178	0.00597197	0.00952861	0.00984712	0.00350577	0.00466477	0.000777767	0.00120328	0.428661	-	k__Bacteria;p__Firmicutes;c__Bacilli;o__Erysipelotrichales;f__Erysipelotrichaceae;g__Merdibacter;
OPB41	0	0	0.000583926	0	0	0	0	0	0	0	0	0	0.00204374	0.000265421	0	0	0	0	0	0	0	0	0	0	4.86605e-05	0.00019243	4.86605e-05	0.000169736	0.430412	-	k__Bacteria;p__Actinobacteriota;c__Coriobacteriia;o__OPB41;f__OPB41;g__OPB41;
Aminicenantales	7.96263e-05	0	0.00116785	0	0	0	0	0	0	0	0	0	0.00180486	0.00145982	0	0	0	0	0	0	0	0	0	0	0.000103954	0.000272057	9.69433e-05	0.000184646	0.431579	-	k__Bacteria;p__Acidobacteriota;c__Aminicenantia;o__Aminicenantales;f__Aminicenantales;g__Aminicenantales;
Leptolinea	0	0	0.000159253	0	0	0	0	0	0	0	0	0	0.000238879	0.000185795	0	0	0	0	0	0	0	0	0	0	1.32711e-05	3.53895e-05	1.32711e-05	2.40822e-05	0.432198	-	k__Bacteria;p__Chloroflexi;c__Anaerolineae;o__Anaerolineales;f__Anaerolineaceae;g__Leptolinea;
Subgroup_10	0.000371589	0.00013271	0.00013271	0	0	0	0	0	0	0	0	0	0.000185795	0.000690094	0.000477758	0	0	0	0	0	0	0	0	0	5.30841e-05	0.000112804	3.25073e-05	6.66461e-05	0.432443	-	k__Bacteria;p__Acidobacteriota;c__Thermoanaerobaculia;o__Thermoanaerobaculales;f__Thermoanaerobaculaceae;g__Subgroup_10;
Pseudoxanthomonas	0.000212337	0	0	0	0	0	0	0	0	0	0.000610468	0	0.00013271	0	0	0	0	0	0	0	0.000159253	0	0	0	6.85671e-05	2.43302e-05	5.23205e-05	1.64846e-05	0.434331	-	k__Bacteria;p__Proteobacteria;c__Gammaproteobacteria;o__Xanthomonadales;f__Xanthomonadaceae;g__Pseudoxanthomonas;
MND1	0.000716637	0.00122094	0.00013271	0	0	0	0	0	0	0	0	0	0.00193757	7.96263e-05	0.00230916	0	0	0	0	0	0	0	0.000265421	0	0.000172524	0.000382646	0.0001123	0.00023687	0.434767	-	k__Bacteria;p__Proteobacteria;c__Gammaproteobacteria;o__Burkholderiales;f__Nitrosomonadaceae;g__MND1;
Flavobacterium	0	0	0.00764412	0	0.000185795	0	0	0	0	0	0.000159253	7.96263e-05	0.0139346	0.0048572	0	0.00193757	7.96263e-05	5.30842e-05	0	0	0	2.65421e-05	0	0	0.000672398	0.00174071	0.000634091	0.0011844	0.437569	-	k__Bacteria;p__Bacteroidota;c__Bacteroidia;o__Flavobacteriales;f__Flavobacteriaceae;g__Flavobacterium;
Dubosiella	0	0	0	0.000982058	0	0	0	0	0.00127402	0	0	0	0.0025215	0	0	0	0	0	0	5.30842e-05	0	0.000345047	0.000902431	0.000822805	0.000188007	0.000387073	0.000128021	0.000216258	0.438685	-	k__Bacteria;p__Firmicutes;c__Bacilli;o__Erysipelotrichales;f__Erysipelotrichaceae;g__Dubosiella;
Haemophilus	0	5.30842e-05	0.00188449	0.000424674	0.000716637	0	0.0195615	0	0	0.00581272	0.00859964	0	0.00339739	0.00103514	5.30842e-05	2.65421e-05	0	0	0	0	5.30842e-05	0.000185795	0.000424674	0.0128729	0.00308773	0.00150405	0.00169722	0.00107097	0.440001	-	k__Bacteria;p__Proteobacteria;c__Gammaproteobacteria;o__Pasteurellales;f__Pasteurellaceae;g__Haemophilus;
Agathobacter	0	0.000451216	0.00140673	0.00222954	0	0	0	0	0.000345047	0.000371589	0	0	0.00111477	0.00063701	0.000371589	0	0	0	0	0	0	0	0.0005043	0	0.000400343	0.000218972	0.000203886	0.000105367	0.440587	-	k__Bacteria;p__Firmicutes;c__Clostridia;o__Lachnospirales;f__Lachnospiraceae;g__Agathobacter;
CPR2	0	0	7.96263e-05	0	0	0	0	0	0	0	0	0	0.00013271	7.96263e-05	0	0	0	0	0	0	0	0	0	0	6.63333e-06	1.76925e-05	6.63333e-06	1.2368e-05	0.441649	-	k__Bacteria;p__Patescibacteria;c__CPR2;o__CPR2;f__CPR2;g__CPR2;
Bacillus	0.00865272	0.00013271	0.0185529	0.0038486	0.00204374	0.00222954	0.00119439	0.00745833	0.0265952	0.00936936	0.000769721	0.000583926	0.0217114	0.0122624	0.00167215	0.00106168	0.0015129	0.000928973	0.00119439	0.0102718	0.0018314	0	5.30842e-05	0	0.00678593	0.00437502	0.00237338	0.00196452	0.442539	-	k__Bacteria;p__Firmicutes;c__Bacilli;o__Bacillales;f__Bacillaceae;g__Bacillus;
Domibacillus	0.00347701	0	0	0	0	0	0	0	0	0	0	0	0.000345047	0.000345047	0	0	0	0	0	0	0	0	0	0	0.000289751	5.75078e-05	0.000289751	3.87718e-05	0.443169	-	k__Bacteria;p__Firmicutes;c__Bacilli;o__Bacillales;f__Planococcaceae;g__Domibacillus;
Rhodobacter	0.000185795	0	0.000185795	0	0.000106168	0	0	0	0	0	0	0	0.000982058	0	0.000212337	7.96263e-05	0	0	0	0	0	0	0	0	3.98132e-05	0.000106166	2.15481e-05	8.16778e-05	0.446767	-	k__Bacteria;p__Proteobacteria;c__Alphaproteobacteria;o__Rhodobacterales;f__Rhodobacteraceae;g__Rhodobacter;
Amnipila	0	0	0	0	0	0	2.65421e-05	0	0	0	0	0	0	0	0	0	0	0	0	0	0	0	0	0.00013271	2.20833e-06	1.10592e-05	2.20833e-06	1.10592e-05	0.447931	-	k__Bacteria;p__Firmicutes;c__Clostridia;o__Peptostreptococcales-Tissierellales;f__Anaerovoracaceae;g__Amnipila;
Tibeticola	0	0	0	0	0	0	0.00013271	0	0	0	0	0	0	0	0	0.000212337	0	0	0.00013271	0	0	0	0	0	1.10592e-05	2.87539e-05	1.10592e-05	1.99957e-05	0.44925	-	k__Bacteria;p__Proteobacteria;c__Gammaproteobacteria;o__Burkholderiales;f__Comamonadaceae;g__Tibeticola;
Hirschia	0.000185795	0.000185795	0.000238879	0	0	0	0	0	0	0	0	0	0.00175178	7.96263e-05	0.000159253	0	0	0	0	0	0	0	0	0	5.08724e-05	0.000165886	2.68338e-05	0.000144867	0.450447	-	k__Bacteria;p__Proteobacteria;c__Alphaproteobacteria;o__Caulobacterales;f__Hyphomonadaceae;g__Hirschia;
Sphingobium	0	0	0.000185795	5.30842e-05	0	0	0	0	0	0	0.000185795	0	0.000849347	0.000212337	0	0	0	0	0	0	0	0	5.30842e-05	0	3.53908e-05	9.28987e-05	2.0749e-05	7.10172e-05	0.451053	-	k__Bacteria;p__Proteobacteria;c__Alphaproteobacteria;o__Sphingomonadales;f__Sphingomonadaceae;g__Sphingobium;
Novosphingobium	0.000610468	0.000185795	0.000212337	0	0.000159253	0.0133241	0	0	0	0	0	0	0.00262767	0.000106168	0.000716637	0.000530842	0	5.30842e-05	0	0	0	0	0	0	0.00120767	0.000336201	0.00110271	0.000219464	0.453451	-	k__Bacteria;p__Proteobacteria;c__Alphaproteobacteria;o__Sphingomonadales;f__Sphingomonadaceae;g__Novosphingobium;
Sphingopyxis	0.000106168	0	0	0	0	0	0	0	0	0	0	0	0.0005043	0	0	0	0	0	0	0	0	0	0	0	8.84733e-06	4.2025e-05	8.84733e-06	4.2025e-05	0.454775	-	k__Bacteria;p__Proteobacteria;c__Alphaproteobacteria;o__Sphingomonadales;f__Sphingomonadaceae;g__Sphingopyxis;
Gordonibacter	0	0.000451216	7.96263e-05	0	0	0.000822805	0.000345047	0.000796263	0	0.000159253	0.00013271	0.000106168	0.00013271	0	0	0.000398131	0.000238879	0.000902431	0.000318505	0.00106168	0.000212337	0	0.000477758	0.000345047	0.000241088	0.000340623	8.68992e-05	9.83303e-05	0.456322	-	k__Bacteria;p__Actinobacteriota;c__Coriobacteriia;o__Coriobacteriales;f__Eggerthellaceae;g__Gordonibacter;
Ferritrophicum	0	0	0.000159253	0	0	0	0	0	0	0	0	0	0.000291963	0.00013271	0	0	0	0	0	0	0	0	0	0	1.32711e-05	3.53894e-05	1.32711e-05	2.57943e-05	0.456568	-	k__Bacteria;p__Proteobacteria;c__Gammaproteobacteria;o__Burkholderiales;f__Sulfuricellaceae;g__Ferritrophicum;
Solitalea	0	0	0	0	7.96263e-05	0	0.000106168	0	0	0	0	0	0	0	0	0.000610468	0	0	5.30842e-05	0	0	0	0	0	1.54807e-05	5.52973e-05	1.05644e-05	5.06621e-05	0.456602	-	k__Bacteria;p__Bacteroidota;c__Bacteroidia;o__Sphingobacteriales;f__Sphingobacteriaceae;g__Solitalea;
Luedemannella	0	0	7.96263e-05	0	0	0	0	0	0	0	0	0	0.000371589	0	0	0	0	0	0	0	0	0	0	0	6.63333e-06	3.09657e-05	6.63333e-06	3.09657e-05	0.457123	-	k__Bacteria;p__Actinobacteriota;c__Actinobacteria;o__Micromonosporales;f__Micromonosporaceae;g__Luedemannella;
Frisingicoccus	0.000265421	2.65421e-05	0	0.000530842	5.30842e-05	0.000875889	0.000291963	0.000875889	0.000159253	0.000106168	0.000345047	0.000928973	0.000185795	0.00013271	0	0.000477758	0.000398131	0.00199066	0.000663552	0.000557384	0.00013271	0.000451216	0.000185795	0.000928973	0.000371587	0.000508723	0.000100647	0.000154863	0.46692	-	k__Bacteria;p__Firmicutes;c__Clostridia;o__Lachnospirales;f__Lachnospiraceae;g__Frisingicoccus;
Oscillibacter	0.000875889	0.00326468	0.000291963	0.00212337	0.00790954	0.00719291	0.0033443	0.00400786	0.0043529	0.00406094	0.00122094	0.00175178	0.00145982	0.00124748	0.00185795	0.00345047	0.00363627	0.00416711	0.0035301	0.00406094	0.00135365	0.00236225	0.00501646	0.00127402	0.00336642	0.00278471	0.000682965	0.000386617	0.468448	-	k__Bacteria;p__Firmicutes;c__Clostridia;o__Oscillospirales;f__Oscillospiraceae;g__Oscillibacter;
Desulfatirhabdium	0	0	0.000557384	0	0	0	0	0	0	0	0	0	0.000583926	0.000769721	0	0	0	0	0	0	0	0	0	0	4.64487e-05	0.000112804	4.64487e-05	7.69072e-05	0.469659	-	k__Bacteria;p__Desulfobacterota;c__Desulfobacteria;o__Desulfobacterales;f__Desulfosarcinaceae;g__Desulfatirhabdium;
ADurb.Bin063-1	0	0	0.000159253	0	0	0	0	0	0	0	0	0	0.000477758	5.30842e-05	0	0	0	0	0	0	0	0	0	0	1.32711e-05	4.42382e-05	1.32711e-05	3.96565e-05	0.471732	-	k__Bacteria;p__Verrucomicrobiota;c__Verrucomicrobiae;o__Pedosphaerales;f__Pedosphaeraceae;g__ADurb.Bin063-1;
Hungatella	0	0	5.30842e-05	0	0	0.000583926	0	0	0	0	0	0	0.000185795	0	0	0	0	0	0	0	0	0	0	0	5.30855e-05	1.54829e-05	4.8459e-05	1.54829e-05	0.472731	-	k__Bacteria;p__Firmicutes;c__Clostridia;o__Lachnospirales;f__Lachnospiraceae;g__Hungatella;
MBNT15	0.000106168	0	0.000106168	0	0	0	0	0	0	0	0	0	0.000398131	0	0.00013271	0	0	0	0	0	0	0	0	0	1.76947e-05	4.42367e-05	1.19297e-05	3.40051e-05	0.473866	-	k__Bacteria;p__MBNT15;c__MBNT15;o__MBNT15;f__MBNT15;g__MBNT15;
PS1_clade	0.000185795	0	0	0	0	0	0	0	0	0	0	0	0	0.000769721	0	0	0	0	0	0	0	0	0	0	1.54829e-05	6.41434e-05	1.54829e-05	6.41434e-05	0.474713	-	k__Bacteria;p__Proteobacteria;c__Alphaproteobacteria;o__Parvibaculales;f__PS1_clade;g__PS1_clade;
Luteitalea	0	0	0.00013271	0	0	0	0	0	0	0	0	0	0.00013271	0.000185795	0	0	0	0	0	0	0	0	0	0	1.10592e-05	2.65421e-05	1.10592e-05	1.81905e-05	0.476323	-	k__Bacteria;p__Acidobacteriota;c__Vicinamibacteria;o__Vicinamibacterales;f__Vicinamibacteraceae;g__Luteitalea;
Sva0485	0.000238879	0	0.000530842	0	0	0	0	0	0	0	0	0	0.000769721	0.000928973	0	0	0	0	0	0	0	0	0	0	6.41434e-05	0.000141558	4.68301e-05	9.59402e-05	0.478871	-	k__Bacteria;p__Sva0485;c__Sva0485;o__Sva0485;f__Sva0485;g__Sva0485;
Bosea	0	0.000106168	0.000451216	0	0	0	0	0	0	0	0.000371589	0	0.00103514	0.000318505	0.000238879	0	0	0	7.96263e-05	0	0.000106168	0	0	0	7.74144e-05	0.000148191	4.61413e-05	8.63444e-05	0.47965	-	k__Bacteria;p__Proteobacteria;c__Alphaproteobacteria;o__Rhizobiales;f__Beijerinckiaceae;g__Bosea;
Tsukamurella	0	0	0	0	0	0	0	0	0	0	0.000106168	0	0	0	0	0	0	0	0	0	0	0	2.65421e-05	0	8.84733e-06	2.20833e-06	8.84733e-06	2.20833e-06	0.480138	-	k__Bacteria;p__Actinobacteriota;c__Actinobacteria;o__Corynebacteriales;f__Tsukamurellaceae;g__Tsukamurella;
Pseudomonas	0.0040344	0.0020172	0.00140673	0.00228262	0.00145982	0.0240737	0.0045387	0.00108823	0.000955515	0.0162968	0.0053615	0.00145982	0.00289309	0.000955515	0.00297271	0.00599851	0.00249496	0.00159253	0.00143327	0.0018314	0.111238	0.000159253	0.0142	0.000530842	0.00541459	0.0121917	0.00208994	0.00907062	0.480351	-	k__Bacteria;p__Proteobacteria;c__Gammaproteobacteria;o__Pseudomonadales;f__Pseudomonadaceae;g__Pseudomonas;
PMMR1	0.000424674	0	0	0	0	0	0	0	0	0	0	0	0	0	0.000106168	0	0	0	0	0	0	0	0	0	3.53895e-05	8.84733e-06	3.53895e-05	8.84733e-06	0.4804	-	k__Bacteria;p__Proteobacteria;c__Alphaproteobacteria;o__Caulobacterales;f__Caulobacteraceae;g__PMMR1;
Hyphomicrobiaceae	0	0	5.30842e-05	0	0	0	0	0	0	0	0	0	0.000212337	0	0	0	0	0	0	0	0	0	0	0	4.425e-06	1.76947e-05	4.425e-06	1.76947e-05	0.48045	-	k__Bacteria;p__Proteobacteria;c__Alphaproteobacteria;o__Rhizobiales;f__Hyphomicrobiaceae;g__Hyphomicrobiaceae;
Klebsiella	0.0811392	0.000451216	0.000743179	0	0	0	0	0	0	0	0	0.000185795	0	0	0.00297271	0.0180221	0.000769721	0.00013271	0.000345047	0	0.000185795	0	0.00013271	0	0.00687661	0.00188007	0.00675149	0.00148732	0.483617	-	k__Bacteria;p__Proteobacteria;c__Gammaproteobacteria;o__Enterobacterales;f__Enterobacteriaceae;g__Klebsiella;
Lachnoclostridium	0.000690094	0.0106434	0.00432636	0.00496337	0.00111477	0.0136692	0.00525533	0.00509608	0.0045387	0.00225608	0.00392823	0.00613122	0.00180486	0.00626393	0.00498991	0.00376898	0.00451216	0.0075645	0.00408748	0.00419365	0.00124748	0.00371589	0.00708674	0.00305234	0.00521773	0.00435733	0.00106886	0.000554194	0.484816	-	k__Bacteria;p__Firmicutes;c__Clostridia;o__Lachnospirales;f__Lachnospiraceae;g__Lachnoclostridium;
Rhodoferax	0.000106168	0	0.000159253	0	0	0	0	0	0	0	0.000371589	0	0.00236225	0	0	0	0	0	0	0	0	0	0	0	5.30842e-05	0.000196854	3.2671e-05	0.000196854	0.485488	-	k__Bacteria;p__Proteobacteria;c__Gammaproteobacteria;o__Burkholderiales;f__Comamonadaceae;g__Rhodoferax;
Sulfuricella	0	0	0.000265421	0	0	0	0	0	0	0	0	0	0.000477758	0.000185795	0	0	0	0	0	0	0	0	0	0	2.21184e-05	5.52961e-05	2.21184e-05	4.13852e-05	0.48923	-	k__Bacteria;p__Proteobacteria;c__Gammaproteobacteria;o__Burkholderiales;f__Sulfuricellaceae;g__Sulfuricella;
Microvirga	0.000663552	0.000716637	0.00122094	0	0	0	0	0	0	0	0	0	0.00236225	0.000875889	0.00153944	0	0	0	0	0	0	0	0	0	0.00021676	0.000398131	0.000119365	0.000227223	0.489568	-	k__Bacteria;p__Proteobacteria;c__Alphaproteobacteria;o__Rhizobiales;f__Beijerinckiaceae;g__Microvirga;
Tumebacillus	0.000398131	0	0	0	0	0	0	0	0	0	0	0	0	0	0.000106168	0	0	0	0	0	0	0	0	0	3.31776e-05	8.84733e-06	3.31776e-05	8.84733e-06	0.491535	-	k__Bacteria;p__Firmicutes;c__Bacilli;o__Alicyclobacillales;f__Alicyclobacillaceae;g__Tumebacillus;
Allorhizobium-Neorhizobium-Pararhizobium-Rhizobium	0.00106168	0.000424674	0.0161111	0	0	0.00286655	0	0	0	0	0.000185795	0	0.0334165	0.0135365	0.000583926	0	0	0	0	0	0	0	0	7.96263e-05	0.00172081	0.00396804	0.00133027	0.00290154	0.491905	-	k__Bacteria;p__Proteobacteria;c__Alphaproteobacteria;o__Rhizobiales;f__Rhizobiaceae;g__Allorhizobium-Neorhizobium-Pararhizobium-Rhizobium;
Dinghuibacter	0.000212337	0	0.0005043	0	0.00013271	0	0	0	0	0	0	0	0.000716637	0.000557384	0	0.000291963	0	0	0	0	0	0	0	0	7.07789e-05	0.000130499	4.4116e-05	7.30882e-05	0.493121	-	k__Bacteria;p__Bacteroidota;c__Bacteroidia;o__Chitinophagales;f__Chitinophagaceae;g__Dinghuibacter;
Devosia	0.00148636	0.000265421	0.000106168	0	0	0.00167215	0	0	0	0	0.00013271	0	0.000875889	0.000690094	0.000451216	0	0	0	0	0	0	0	0	0	0.000305234	0.0001681	0.000173787	9.1615e-05	0.494774	-	k__Bacteria;p__Proteobacteria;c__Alphaproteobacteria;o__Rhizobiales;f__Devosiaceae;g__Devosia;
Blastococcus	0.00315851	0.00103514	0	0	0	0	0	0	0	0	0	0	0.000345047	0.000159253	0.00127402	0	0	0	0	0	0	0	0	0	0.000349471	0.000148193	0.000269429	0.000106743	0.498425	-	k__Bacteria;p__Actinobacteriota;c__Actinobacteria;o__Frankiales;f__Geodermatophilaceae;g__Blastococcus;
Streptomyces	0.00180486	0.00185795	0.000583926	0	0	0	0	0	0	0	7.96263e-05	0	0.000663552	0.000955515	0.000796263	0	0	0	0	0	0	0	0	0	0.000360528	0.000201278	0.000204069	0.000106643	0.498735	-	k__Bacteria;p__Actinobacteriota;c__Actinobacteria;o__Streptomycetales;f__Streptomycetaceae;g__Streptomyces;
Izemoplasmatales	0	0	0	0	0	0	0.000291963	7.96263e-05	0	0	0	0	0	0	0	2.65421e-05	0.000106168	0.000345047	5.30842e-05	0	0	0	0	0.000159253	3.09636e-05	5.75057e-05	2.46296e-05	3.0092e-05	0.502288	-	k__Bacteria;p__Firmicutes;c__Bacilli;o__Izemoplasmatales;f__Izemoplasmatales;g__Izemoplasmatales;
Eubacterium_coprostanoligenes_group	0.0210213	0.00260113	0.00241533	0.019535	0.00111477	0.0233836	0.00711328	0.0113866	0.00822805	0.00913048	0.00753796	0.00422019	0.00568001	0.00220299	0.00262767	0.0198535	0.0088916	0.00429982	0.0125013	0.00339739	0.00268075	0.0188449	0.00833422	0.00525533	0.0098073	0.00788079	0.00219486	0.0017788	0.502714	-	k__Bacteria;p__Firmicutes;c__Clostridia;o__Oscillospirales;f__Eubacterium_coprostanoligenes_group;g__Eubacterium_coprostanoligenes_group;
Neisseria	0	0	5.30842e-05	0	7.96263e-05	0	0.0149697	5.30842e-05	0	0.00631702	0.00578618	0	0.000185795	0	0	0.000159253	2.65421e-05	0	0	0	0	0	0.000185795	0.0127667	0.00227156	0.00111034	0.0013359	0.00105991	0.503372	-	k__Bacteria;p__Proteobacteria;c__Gammaproteobacteria;o__Burkholderiales;f__Neisseriaceae;g__Neisseria;
Fusibacter	0	0	5.30842e-05	0	0	0	0	0	0	0	0	0	0.000185795	0	0	0	0	0	0	0	0	0	0	0	4.425e-06	1.54829e-05	4.425e-06	1.54829e-05	0.504533	-	k__Bacteria;p__Firmicutes;c__Clostridia;o__Peptostreptococcales-Tissierellales;f__Fusibacteraceae;g__Fusibacter;
Anaeromyxobacter	0	0	0.00013271	0	0.000159253	0	0	0	0	0	0	0	0.000238879	0	0	0.000371589	0	0	0	0	0	0	0	0	2.43302e-05	5.08723e-05	1.64846e-05	3.52572e-05	0.505274	-	k__Bacteria;p__Myxococcota;c__Myxococcia;o__Myxococcales;f__Anaeromyxobacteraceae;g__Anaeromyxobacter;
Subdoligranulum	0.00246841	0.00395477	0.00294617	0.0040344	0.00214991	0.0264359	0.00716637	0.0123686	0.0151025	0.0261705	0.0379021	0.0421754	0.00278692	0.00294617	0.0025215	0.00828113	0.0287185	0.00668861	0.0216053	0.00923665	0.00491029	0.00963478	0.0150759	0.0294883	0.0152396	0.0118245	0.0041705	0.00281895	0.505549	-	k__Bacteria;p__Firmicutes;c__Clostridia;o__Oscillospirales;f__Ruminococcaceae;g__Subdoligranulum;
Altererythrobacter	0.000849347	0.000557384	0	0	0	0	0	0	0	0	0	0	0	0	0.00063701	0	0	0	0	0	0	0	0	0	0.000117228	5.30842e-05	8.10518e-05	5.30842e-05	0.515911	-	k__Bacteria;p__Proteobacteria;c__Alphaproteobacteria;o__Sphingomonadales;f__Sphingomonadaceae;g__Altererythrobacter;
TRA3-20	0.000716637	0.00124748	5.30842e-05	0	7.96263e-05	0	0	0	0	0	0	0	0.00387515	5.30842e-05	0.000716637	0.000159253	0	0	0	0	0	0	0	0	0.000174735	0.000400345	0.000113903	0.000321398	0.519159	-	k__Bacteria;p__Proteobacteria;c__Gammaproteobacteria;o__Burkholderiales;f__TRA3-20;g__TRA3-20;
Gaiella	0.000955515	0.000451216	0.000106168	0	0	0	0	0	0	0	0	0	0.00164561	0.000106168	0.00119439	0	0	0	0	0	0	0	0	0	0.000126075	0.000245514	8.42587e-05	0.000161023	0.52005	-	k__Bacteria;p__Actinobacteriota;c__Thermoleophilia;o__Gaiellales;f__Gaiellaceae;g__Gaiella;
Smithella	0	0	0.000159253	0	7.96263e-05	0	0	0	0	0	0	0	0.000238879	0.000238879	0	0	0	0	0	0	0	0	0	0	1.99044e-05	3.98132e-05	1.4287e-05	2.6842e-05	0.521519	-	k__Bacteria;p__Desulfobacterota;c__Syntrophia;o__Syntrophales;f__Smithellaceae;g__Smithella;
OLB12	0.000106168	0	0.00199066	0	0	0	0	0	0	0	0	0	0.00265421	0.0018314	0	0	0	0	0	0	0	0	0	0	0.000174735	0.000373801	0.000165319	0.000257054	0.522723	-	k__Bacteria;p__Bacteroidota;c__Bacteroidia;o__Cytophagales;f__Microscillaceae;g__OLB12;
ASF356	2.65421e-05	0	0	7.96263e-05	0	0.000318505	0.000238879	0.00153944	0.000477758	0.000424674	5.30842e-05	0.000212337	0	0	0	0.000185795	0.000238879	0	0.00013271	0.00013271	0.000185795	0.000875889	0.000318505	0.000185795	0.0002809	0.000188007	0.000124471	6.96483e-05	0.523438	-	k__Bacteria;p__Firmicutes;c__Clostridia;o__Lachnospirales;f__Lachnospiraceae;g__ASF356;
Mitochondria	0.00191103	0	0.000238879	0	0	0	0	0	0	0	0	0	0	0	0	0.000663552	0	0	0	0	0	0	0.000185795	0	0.000179159	7.07789e-05	0.000158686	5.60509e-05	0.530213	-	k__Bacteria;p__Proteobacteria;c__Alphaproteobacteria;o__Rickettsiales;f__Mitochondria;g__Mitochondria;
Desulfovibrio	0.000345047	0.000849347	0.000875889	0.000291963	0	0.000398131	0.000159253	2.65421e-05	0.000451216	0	2.65421e-05	0	0	0	0.000557384	0.000159253	5.30842e-05	0	0	0	0	0.000345047	0.00063701	0.000743179	0.00028532	0.000207914	9.14881e-05	8.2447e-05	0.536206	-	k__Bacteria;p__Desulfobacterota;c__Desulfovibrionia;o__Desulfovibrionales;f__Desulfovibrionaceae;g__Desulfovibrio;
Herbaspirillum	0	0	0	7.96263e-05	0	0	0	0	0	0	0	0	0	0	0	0	0	0	0	0	0	0	2.65421e-05	0	6.63333e-06	2.20833e-06	6.63333e-06	2.20833e-06	0.537423	-	k__Bacteria;p__Proteobacteria;c__Gammaproteobacteria;o__Burkholderiales;f__Oxalobacteraceae;g__Herbaspirillum;
Coxiella	7.96263e-05	0	0	0	0	0	0	0	0	0	0	0	0	0.000238879	0	0	0	0	0	0	0	0	0	0	6.63333e-06	1.99066e-05	6.63333e-06	1.99066e-05	0.537642	-	k__Bacteria;p__Proteobacteria;c__Gammaproteobacteria;o__Coxiellales;f__Coxiellaceae;g__Coxiella;
LCP-89	0	0	0.000159253	0	0	0	0	0	0	0	0	0	0	5.30842e-05	0	0	0	0	0	0	0	0	0	0	1.32711e-05	4.425e-06	1.32711e-05	4.425e-06	0.537791	-	k__Bacteria;p__LCP-89;c__LCP-89;o__LCP-89;f__LCP-89;g__LCP-89;
Gemmatimonas	0.000928973	0	7.96263e-05	0	0.000265421	0	2.65421e-05	0	0	0	0	0	0.00114131	7.96263e-05	0.000185795	0.000849347	0	0	0	0	5.30842e-05	0	0	0	0.000108374	0.000192429	7.78274e-05	0.000110895	0.542084	-	k__Bacteria;p__Gemmatimonadota;c__Gemmatimonadetes;o__Gemmatimonadales;f__Gemmatimonadaceae;g__Gemmatimonas;
CCD24	0.000345047	7.96263e-05	0	0	0	0	0	0	0	0	0	0	0.000822805	0	0.000159253	0	0	0	0	0	0	0	0	0	3.53873e-05	8.18382e-05	2.89156e-05	6.86449e-05	0.542382	-	k__Bacteria;p__Proteobacteria;c__Gammaproteobacteria;o__CCD24;f__CCD24;g__CCD24;
Promicromonospora	0.000371589	0.000238879	0	0	0	0	0	0	0	0	0	0	0	0	0.000291963	0	0	0	0	0	0	0	0	0	5.08723e-05	2.43302e-05	3.52572e-05	2.43302e-05	0.542678	-	k__Bacteria;p__Actinobacteriota;c__Actinobacteria;o__Micrococcales;f__Promicromonosporaceae;g__Promicromonospora;
Bifidobacterium	0.000106168	0.000265421	0.00119439	0.00228262	0.00193757	0.000371589	0	0	0.000583926	0.00063701	0.000982058	0	0.0013271	0.000849347	0.000185795	0	0	0	0	0	0	0.000982058	0.00193757	0.000902431	0.00069673	0.000515359	0.000221854	0.00019194	0.542886	-	k__Bacteria;p__Actinobacteriota;c__Actinobacteria;o__Bifidobacteriales;f__Bifidobacteriaceae;g__Bifidobacterium;
Brevibacterium	0	0	0	0	0	0	0	0.000159253	0	5.30842e-05	0	0	0	0	0	0	0.000185795	7.96263e-05	0	2.65421e-05	0	0	7.96263e-05	0	1.76961e-05	3.09579e-05	1.36024e-05	1.66045e-05	0.543266	-	k__Bacteria;p__Actinobacteriota;c__Actinobacteria;o__Micrococcales;f__Brevibacteriaceae;g__Brevibacterium;
Clostridia_UCG-014	0.0201455	0.0825725	0.00310543	0.180619	0.306508	0.0104576	0.10232	0.0834483	0.0517571	0.0168542	0.0486517	0.0226404	0.00366281	0.0298864	0.0526861	0.103992	0.10508	0.109061	0.171834	0.152776	0.444554	0.0275507	0.0388842	0.00875889	0.0774233	0.10406	0.0254142	0.0348517	0.5438	-	k__Bacteria;p__Firmicutes;c__Clostridia;o__Clostridia_UCG-014;f__Clostridia_UCG-014;g__Clostridia_UCG-014;
Hydrogenoanaerobacterium	0.000106168	0	0	0	0	0	0	0	0	5.30842e-05	0	0	0	0.000106168	0	0	5.30842e-05	7.96263e-05	0	2.65421e-05	0	0	0	0	1.32723e-05	2.2114e-05	9.52564e-06	1.07525e-05	0.544631	-	k__Bacteria;p__Firmicutes;c__Clostridia;o__Oscillospirales;f__Oscillospirales;g__Hydrogenoanaerobacterium;
Peptostreptococcus	0	0	0	0	0	0	0.000265421	0	0	0	0.000477758	0	0	0	0	0	0	0	0.000769721	7.96263e-05	0.000159253	0	0	0.000318505	6.19316e-05	0.00011059	4.37516e-05	6.62212e-05	0.547078	-	k__Bacteria;p__Firmicutes;c__Clostridia;o__Peptostreptococcales-Tissierellales;f__Peptostreptococcaceae;g__Peptostreptococcus;
Ralstonia	0.00859964	0.00169869	0.000424674	5.30842e-05	0.00984712	5.30842e-05	0.000106168	0	0.000424674	0.0111742	0.000451216	0	0.00122094	0.000371589	0.00307888	0.000371589	5.30842e-05	0	5.30842e-05	0.00013271	0.00642319	0.000106168	0.00950207	0.000291963	0.00273605	0.00180044	0.00125956	0.000887684	0.550651	-	k__Bacteria;p__Proteobacteria;c__Gammaproteobacteria;o__Burkholderiales;f__Burkholderiaceae;g__Ralstonia;
Papillibacter	0.000159253	0.000106168	0	0.000318505	0	0	0.000424674	0.000424674	0.000318505	0.000212337	2.65421e-05	0.00013271	0	0	2.65421e-05	0.0005043	0.000477758	0.000451216	0.000265421	0.000265421	0	0.000451216	0.000238879	0	0.000176944	0.000223393	4.67028e-05	6.09007e-05	0.551637	-	k__Bacteria;p__Firmicutes;c__Clostridia;o__Oscillospirales;f__Oscillospiraceae;g__Papillibacter;
Reyranella	0.000159253	0.000345047	2.65421e-05	0	0	0	0	0	0	0	0	0	0.000477758	0.00013271	0.000318505	0	0	0	0	0	0	0	0	0	4.42333e-05	7.74144e-05	3.03567e-05	4.56762e-05	0.552282	-	k__Bacteria;p__Proteobacteria;c__Alphaproteobacteria;o__Reyranellales;f__Reyranellaceae;g__Reyranella;
Gardnerella	0	0	0	0	7.96263e-05	0	0.0177567	0.00414057	0	0.000212337	0.00488375	0.000291963	0	0	0	0.000238879	0.000690094	0.0030258	0.00106168	0.00751141	0.0222954	0	0.0101125	0.00013271	0.00228041	0.00375571	0.00149248	0.00194106	0.553385	-	k__Bacteria;p__Actinobacteriota;c__Actinobacteria;o__Bifidobacteriales;f__Bifidobacteriaceae;g__Gardnerella;
TM7x	0	0	0	0	0	0	0.0005043	0	0	0.000690094	0.000291963	0	0	0	0	0	0	0	0	0	0	0	0	0.000796263	0.000123863	6.63553e-05	6.91773e-05	6.63553e-05	0.55469	-	k__Bacteria;p__Patescibacteria;c__Saccharimonadia;o__Saccharimonadales;f__Saccharimonadaceae;g__TM7x;
Caproiciproducens	0	5.30842e-05	0	0	0	0	0.00013271	2.65421e-05	0.000106168	0.000318505	0.000185795	0	0	0	0	7.96263e-05	0	7.96263e-05	0.000106168	2.65421e-05	0	0	0.000265421	0	6.85648e-05	4.64408e-05	2.91232e-05	2.28986e-05	0.556818	-	k__Bacteria;p__Firmicutes;c__Clostridia;o__Oscillospirales;f__Ruminococcaceae;g__Caproiciproducens;
MB-A2-108	0.000424674	0.000982058	0.000106168	0	0	0	0	0	0	0	0	0	0.000690094	0	0.00207028	0	0	0	0	0	0	0	0.000159253	0	0.000126075	0.000243302	8.55162e-05	0.000175752	0.557091	-	k__Bacteria;p__Actinobacteriota;c__MB-A2-108;o__MB-A2-108;f__MB-A2-108;g__MB-A2-108;
Lechevalieria	0.000398131	0.000398131	0	0	0	0	0	0	0	0	0	0	0	0	0.000398131	0	0	0	0	0	0	0	0	0	6.63552e-05	3.31776e-05	4.47366e-05	3.31776e-05	0.557974	-	k__Bacteria;p__Actinobacteriota;c__Actinobacteria;o__Pseudonocardiales;f__Pseudonocardiaceae;g__Lechevalieria;
Rs-E47_termite_group	0	0	0	0	0	0	0	0	5.30842e-05	0	0	0	0	0	0	0	0	0	0	0	0	5.30842e-05	0	5.30842e-05	4.425e-06	8.85e-06	4.425e-06	5.96667e-06	0.557974	-	k__Bacteria;p__Bacteroidota;c__Bacteroidia;o__Bacteroidales;f__Rs-E47_termite_group;g__Rs-E47_termite_group;
Chujaibacter	0	0	0	0	0	0	0	0	0	0	0.000106168	0	0	0.000291963	0	0	0	0	0	0	0	0	0	0	8.84733e-06	2.43302e-05	8.84733e-06	2.43302e-05	0.559452	-	k__Bacteria;p__Proteobacteria;c__Gammaproteobacteria;o__Xanthomonadales;f__Rhodanobacteraceae;g__Chujaibacter;
Steroidobacter	0.000451216	0.000212337	0	0	0	0	0	0	0	0	0	0	0	0.00013271	0.000212337	0	0	0	0	0	0	0	0	0	5.52961e-05	2.87539e-05	4.00748e-05	1.99957e-05	0.561626	-	k__Bacteria;p__Proteobacteria;c__Gammaproteobacteria;o__Steroidobacterales;f__Steroidobacteraceae;g__Steroidobacter;
Campylobacter	0.00013271	0	0	0	0	0	0.000451216	0	5.30842e-05	0	7.96263e-05	0.000238879	0	0.000212337	0	0	0.000159253	0.000265421	0.000690094	0	0	0	0	0.00013271	7.96254e-05	0.000121651	4.00137e-05	5.88495e-05	0.561648	-	k__Bacteria;p__Campilobacterota;c__Campylobacteria;o__Campylobacterales;f__Campylobacteraceae;g__Campylobacter;
SB-5	0	0	0.000955515	0	0	0	0	0	0	0	0	0	0.0013271	0.00063701	0	0	0	0	0	0	0	0	0	0	7.96263e-05	0.000163676	7.96263e-05	0.000118242	0.562305	-	k__Bacteria;p__Bacteroidota;c__Bacteroidia;o__Bacteroidales;f__SB-5;g__SB-5;
Microcystis_PCC-7914	0.00013271	0	0	0	0	0	0	0	0	0	0	0	0.000106168	0.000159253	0	0	0	0	0	0	0	0	0	0	1.10592e-05	2.21184e-05	1.10592e-05	1.52659e-05	0.563971	-	k__Bacteria;p__Cyanobacteria;c__Cyanobacteriia;o__Cyanobacteriales;f__Microcystaceae;g__Microcystis_PCC-7914;
SJA-15	0.000185795	0	0.000822805	0	0	0	0	0	0	0	0	0	0.00138019	0.000610468	0	0	0	0	0	0	0	0	0	0	8.405e-05	0.000165888	6.89068e-05	0.000121461	0.565366	-	k__Bacteria;p__Chloroflexi;c__Anaerolineae;o__SJA-15;f__SJA-15;g__SJA-15;
Family_XIII_UCG-001	0	0.000106168	0	0	0	7.96263e-05	0.000424674	0.000424674	0.000610468	0.000530842	0.0005043	0.0005043	0	0	0.000106168	0.000265421	0.0005043	0.000238879	0.000557384	0.000530842	0.00013271	0.000212337	0.00063701	0.000716637	0.000265419	0.000325141	7.26156e-05	7.27711e-05	0.567192	-	k__Bacteria;p__Firmicutes;c__Clostridia;o__Peptostreptococcales-Tissierellales;f__Anaerovoracaceae;g__Family_XIII_UCG-001;
Paenisporosarcina	0.000530842	0	0.0038486	0	0	0	0	0	0	0	0	0	0.0063701	0.00246841	0	0	0	0	0	0	0	0	0	0	0.000364954	0.000736543	0.000319745	0.000551591	0.567386	-	k__Bacteria;p__Firmicutes;c__Bacilli;o__Bacillales;f__Planococcaceae;g__Paenisporosarcina;
Aquabacterium	0	0	0	0	0.000530842	0	0	0	0	0.000212337	7.96263e-05	0	0.000318505	0	0	0.00013271	0	0	0	0	0	0	0	0	6.85649e-05	3.76012e-05	4.57929e-05	2.78104e-05	0.570411	-	k__Bacteria;p__Proteobacteria;c__Gammaproteobacteria;o__Burkholderiales;f__Comamonadaceae;g__Aquabacterium;
SC-I-84	0.00111477	0.000185795	0.00193757	0	0	0	0	0	0	0	0	0	0.00424674	0.00119439	0.000530842	0	0	0	0	0	0	0	0	0	0.000269845	0.000497664	0.000177474	0.000356446	0.575107	-	k__Bacteria;p__Proteobacteria;c__Gammaproteobacteria;o__Burkholderiales;f__SC-I-84;g__SC-I-84;
Paracoccus	0.000424674	0.000159253	0.00063701	0	0	0	0	0	0	0	0.00013271	0	0.00148636	0.000477758	0.000345047	0	0	0	0	0	0	0	0	0	0.000112804	0.00019243	6.00761e-05	0.000126498	0.577658	-	k__Bacteria;p__Proteobacteria;c__Alphaproteobacteria;o__Rhodobacterales;f__Rhodobacteraceae;g__Paracoccus;
Psychroglaciecola	0.000477758	0	0	0	0	0	0	0	0	0	0	0	0	0	0.000185795	0	0	0	0	0	0	0	0	0	3.98132e-05	1.54829e-05	3.98132e-05	1.54829e-05	0.577845	-	k__Bacteria;p__Proteobacteria;c__Alphaproteobacteria;o__Rhizobiales;f__Beijerinckiaceae;g__Psychroglaciecola;
Coprobacter	0.000212337	0.000769721	0.000318505	0.000212337	0	0.000530842	0.00175178	0.0023357	0.00644973	0.000849347	0.00138019	0.00130056	0.000955515	0.00114131	0.000822805	0.00138019	0.0023357	0.000663552	0.00262767	0.000583926	0.000106168	0.00342393	0.000610468	0.00626393	0.00134259	0.00174293	0.000506596	0.000498706	0.579017	-	k__Bacteria;p__Bacteroidota;c__Bacteroidia;o__Bacteroidales;f__Barnesiellaceae;g__Coprobacter;
BSV26	0	0	0.000690094	0	0	0	0	0	0	0	0	0	0.000796263	0.000530842	0	0	0	0	0	0	0	0	0	0	5.75078e-05	0.000110592	5.75078e-05	7.63297e-05	0.58461	-	k__Bacteria;p__Bacteroidota;c__Kryptonia;o__Kryptoniales;f__BSV26;g__BSV26;
Rhodomicrobium	0.000265421	0	0	0	0	0	0	0	0	0	0	0	0	0	0.000106168	0	0	0	0	0	0	0	0	0	2.21184e-05	8.84733e-06	2.21184e-05	8.84733e-06	0.586004	-	k__Bacteria;p__Proteobacteria;c__Alphaproteobacteria;o__Rhizobiales;f__Rhodomicrobiaceae;g__Rhodomicrobium;
RBG-13-46-9	0	0	5.30842e-05	0	0	0	0	0	0	0	0	0	0.00013271	0	0	0	0	0	0	0	0	0	0	0	4.425e-06	1.10592e-05	4.425e-06	1.10592e-05	0.586094	-	k__Bacteria;p__Chloroflexi;c__Dehalococcoidia;o__RBG-13-46-9;f__RBG-13-46-9;g__RBG-13-46-9;
Geothermobacter	0.000371589	0	0	0	0	0	0	0	0	0	0	0	0.000610468	0.000159253	0	0	0	0	0	0	0	0	0	0	3.09657e-05	6.41434e-05	3.09657e-05	5.13942e-05	0.587084	-	k__Bacteria;p__Desulfobacterota;c__Desulfuromonadia;o__Desulfuromonadia;f__Geothermobacteraceae;g__Geothermobacter;
Stomatobaculum	0	0	0	0	0	0	0.000663552	0	0	5.30842e-05	0	0	0	0	0	0	0	0	0	0	0	0	0	0.000318505	5.9721e-05	2.65421e-05	5.50703e-05	2.65421e-05	0.594863	-	k__Bacteria;p__Firmicutes;c__Clostridia;o__Lachnospirales;f__Lachnospiraceae;g__Stomatobaculum;
Muribaculaceae	0.00570655	0.00852001	0.00161907	0.00918357	0	0.00769721	0	0	0.0244718	0.000451216	0.000318505	0	0.0235428	0.000875889	0.00859964	0	0	0	2.65421e-05	0	0	0.0134303	0.00735216	0.0265156	0.00483066	0.00669524	0.00207896	0.00279146	0.597969	-	k__Bacteria;p__Bacteroidota;c__Bacteroidia;o__Bacteroidales;f__Muribaculaceae;g__Muribaculaceae;
A21b	0.00013271	0	0	0	0	0	0	0	0	0	0	0	0.000318505	0	0	0	0	0	0	0	0	0	0	0	1.10592e-05	2.65421e-05	1.10592e-05	2.65421e-05	0.598313	-	k__Bacteria;p__Proteobacteria;c__Gammaproteobacteria;o__Burkholderiales;f__A21b;g__A21b;
Lautropia	0.000212337	0	0.000265421	0	0	0	0.000106168	0	0	0	0	0	0.000212337	0.000106168	5.30842e-05	0	0	0	0	0	0	0	0	0	4.86605e-05	3.09671e-05	2.7302e-05	1.90037e-05	0.600765	-	k__Bacteria;p__Proteobacteria;c__Gammaproteobacteria;o__Burkholderiales;f__Burkholderiaceae;g__Lautropia;
Saccharimonadales	0	0	0	0	0	0	0.000212337	0	0	0	0	0	0.0005043	0	0	0	0	0	0	0	0	0	0	0	1.76947e-05	4.2025e-05	1.76947e-05	4.2025e-05	0.601566	-	k__Bacteria;p__Patescibacteria;c__Saccharimonadia;o__Saccharimonadales;f__Saccharimonadales;g__Saccharimonadales;
Bacteroidetes_vadinHA17	0.000451216	0	0.00376898	0	0	0	0	0	0	0	0	0	0.00390169	0.00363627	0	0	0	0	0	0	0	0	0	0	0.000351683	0.000628163	0.000312912	0.000423822	0.605416	-	k__Bacteria;p__Bacteroidota;c__Bacteroidia;o__Bacteroidales;f__Bacteroidetes_vadinHA17;g__Bacteroidetes_vadinHA17;
Lachnospiraceae_UCG-004	0	0	0.00148636	0.0005043	0	0	0	0	0.000106168	0	0.000265421	0	0.0013271	0.000583926	0	0	0	0	0	0	0	0.00103514	0.000583926	0	0.000196854	0.000294175	0.000125538	0.000136964	0.605683	-	k__Bacteria;p__Firmicutes;c__Clostridia;o__Lachnospirales;f__Lachnospiraceae;g__Lachnospiraceae_UCG-004;
Streptosporangium	0.000159253	0	0	0	0	0	0	0	0	0	0	0	0.00013271	0	0.000159253	0	0	0	0	0	0	0	0	0	1.32711e-05	2.43302e-05	1.32711e-05	1.64846e-05	0.606728	-	k__Bacteria;p__Actinobacteriota;c__Actinobacteria;o__Streptosporangiales;f__Streptosporangiaceae;g__Streptosporangium;
Adlercreutzia	0	0	0	0	0	0	0	0	0	7.96263e-05	0	0	0	0	0	0	0	0	0	0	0	0	0.000185795	0	6.63333e-06	1.54829e-05	6.63333e-06	1.54829e-05	0.607044	-	k__Bacteria;p__Actinobacteriota;c__Coriobacteriia;o__Coriobacteriales;f__Eggerthellaceae;g__Adlercreutzia;
Ga0077536	7.96263e-05	0	0	0	0	0	0	0	0	0	0	0	0.000185795	0	0	0	0	0	0	0	0	0	0	0	6.63333e-06	1.54829e-05	6.63333e-06	1.54829e-05	0.607044	-	k__Bacteria;p__Proteobacteria;c__Gammaproteobacteria;o__Ga0077536;f__Ga0077536;g__Ga0077536;
Rhizorhapis	0	7.96263e-05	0	0	0	0	0	0	0	0	0	0	0.000185795	0	0	0	0	0	0	0	0	0	0	0	6.63333e-06	1.54829e-05	6.63333e-06	1.54829e-05	0.607044	-	k__Bacteria;p__Proteobacteria;c__Alphaproteobacteria;o__Sphingomonadales;f__Sphingomonadaceae;g__Rhizorhapis;
Vicinamibacter	0	7.96263e-05	0	0	0	0	0	0	0	0	0	0	0	0	0.000185795	0	0	0	0	0	0	0	0	0	6.63333e-06	1.54829e-05	6.63333e-06	1.54829e-05	0.607044	-	k__Bacteria;p__Acidobacteriota;c__Vicinamibacteria;o__Vicinamibacterales;f__Vicinamibacteraceae;g__Vicinamibacter;
Latescibacterota	0.000318505	0	0	0	0	0	0	0	0	0	0	0	0.000743179	0	0	0	0	0	0	0	0	0	0	0	2.65421e-05	6.19316e-05	2.65421e-05	6.19316e-05	0.607149	-	k__Bacteria;p__Latescibacterota;c__Latescibacterota;o__Latescibacterota;f__Latescibacterota;g__Latescibacterota;
Roseomonas	0	0	0.000345047	0	7.96263e-05	0	0	0	0	0	0	0	0.000398131	0	0	0.000345047	0	0	0	0	0	0	0	0	3.53873e-05	6.19315e-05	2.89156e-05	4.18818e-05	0.607837	-	k__Bacteria;p__Proteobacteria;c__Alphaproteobacteria;o__Acetobacterales;f__Acetobacteraceae;g__Roseomonas;
Monoglobus	0.0005043	0.000663552	0.000477758	0.00222954	0.00130056	0.000185795	0.00116785	0.000902431	0.00222954	0.00437945	0.00544113	0.000291963	0.00063701	0.00135365	0.000610468	0.00217645	0.00108823	0.00116785	0.00119439	0.00130056	0.000477758	0.00180486	0.00270729	0.00199066	0.00164782	0.00137577	0.000485047	0.000196158	0.610925	-	k__Bacteria;p__Firmicutes;c__Clostridia;o__Monoglobales;f__Monoglobaceae;g__Monoglobus;
BD1-7_clade	0.000291963	0	0.000291963	0	0	0	0	0	0	0	0	0	0.000822805	0.000238879	0	0	0	0	0	0	0	0	0	0	4.86605e-05	8.84737e-05	3.28069e-05	6.96387e-05	0.612253	-	k__Bacteria;p__Proteobacteria;c__Gammaproteobacteria;o__Cellvibrionales;f__Spongiibacteraceae;g__BD1-7_clade;
Lactobacillus	0.00116785	0.00475104	0.0163765	0.0242064	0.00130056	0.00114131	0.0351683	0.0705223	0.0384595	0.0323814	0.0279223	0.0297271	0.00313197	0.00260113	0.00366281	0.0265952	0.0099002	0.135046	0.0317178	0.0401051	0.0631967	0.00262767	0.0373447	0.00429982	0.0235937	0.0300191	0.00590478	0.011108	0.616178	-	k__Bacteria;p__Firmicutes;c__Bacilli;o__Lactobacillales;f__Lactobacillaceae;g__Lactobacillus;
Bryobacter	0.000822805	0.000159253	0	0	0	0	0	0	0	0	0.000212337	0	0.00140673	0.000106168	0.000530842	0	0	0	0	0	0	0	0	0	9.95329e-05	0.000170312	6.90068e-05	0.000120726	0.617117	-	k__Bacteria;p__Acidobacteriota;c__Acidobacteriae;o__Bryobacterales;f__Bryobacteraceae;g__Bryobacter;
Candidatus_Solibacter	0	0.000451216	0	0	0	0	0	0	0	0	0	0	0.00013271	0.000265421	0.000371589	0	0	0	0	0	0	0	0	0	3.76013e-05	6.41433e-05	3.76013e-05	3.65942e-05	0.61799	-	k__Bacteria;p__Acidobacteriota;c__Acidobacteriae;o__Solibacterales;f__Solibacteraceae;g__Candidatus_Solibacter;
Capnocytophaga	0	0	0	0	0	0	0.000238879	0	0	0	0	0	0	0	0	0	0	0	0	0	0	0	0	0.000106168	1.99066e-05	8.84733e-06	1.99066e-05	8.84733e-06	0.618976	-	k__Bacteria;p__Bacteroidota;c__Bacteroidia;o__Flavobacteriales;f__Flavobacteriaceae;g__Capnocytophaga;
Limibaculum	0.000106168	0	0	0	0	0	0	0	0	0	0	0	0	0.000238879	0	0	0	0	0	0	0	0	0	0	8.84733e-06	1.99066e-05	8.84733e-06	1.99066e-05	0.618976	-	k__Bacteria;p__Proteobacteria;c__Alphaproteobacteria;o__Rhodobacterales;f__Rhodobacteraceae;g__Limibaculum;
Ruminiclostridium	0	0	0.000238879	0	0	0	0	0	0	0	0	0	0	0.000106168	0	0	0	0	0	0	0	0	0	0	1.99066e-05	8.84733e-06	1.99066e-05	8.84733e-06	0.618976	-	k__Bacteria;p__Firmicutes;c__Clostridia;o__Clostridia;f__Hungateiclostridiaceae;g__Ruminiclostridium;
Sphaerotilus	0	0	0	0	0.000106168	0	0	0	0	0	0	0	0	0	0	0.000238879	0	0	0	0	0	0	0	0	8.84733e-06	1.99066e-05	8.84733e-06	1.99066e-05	0.618976	-	k__Bacteria;p__Proteobacteria;c__Gammaproteobacteria;o__Burkholderiales;f__Comamonadaceae;g__Sphaerotilus;
V9D2013_group	0	0	0	0	0	0	0	0.000238879	5.30842e-05	0	0.000106168	0	0	0	0	5.30842e-05	0.000159253	0.000106168	0.000106168	5.30842e-05	7.96263e-05	0	0	0	3.31789e-05	4.64491e-05	2.09517e-05	1.60468e-05	0.620414	-	k__Bacteria;p__Firmicutes;c__Clostridia;o__Oscillospirales;f__Oscillospiraceae;g__V9D2013_group;
67-14	0.00164561	0.000424674	0	0	0	0	0	0	0	0	0	0	0.00013271	7.96263e-05	0.000663552	0	0	0	0	0	0	0	0.000291963	0	0.000172524	9.73188e-05	0.000138477	5.74615e-05	0.623377	-	k__Bacteria;p__Actinobacteriota;c__Thermoleophilia;o__Solirubrobacterales;f__67-14;g__67-14;
OM60(NOR5)_clade	0.00703366	0	0.000955515	0	0	0	0	0	0	0	0	0	0.00286655	0.00130056	0	0	0	0	0	0	0	0	0	0	0.000665764	0.000347259	0.000584305	0.000253184	0.624222	-	k__Bacteria;p__Proteobacteria;c__Gammaproteobacteria;o__Cellvibrionales;f__Halieaceae;g__OM60(NOR5)_clade;
hgcI_clade	0	0	0	0	0.00578618	0	0.000955515	0.000769721	0	0	0.000291963	0.000557384	0	0	0	0.0108292	0.000583926	0.000769721	0.000769721	0.0005043	0.000716637	2.65421e-05	0	0	0.00069673	0.00118333	0.000473191	0.000882328	0.633218	-	k__Bacteria;p__Actinobacteriota;c__Actinobacteria;o__Frankiales;f__Sporichthyaceae;g__hgcI_clade;
TK10	0.000398131	0	0	0	0	0	0	0	0	0	0	0	0	0	0.000185795	0	0	0	0	0	0	0	0	0	3.31776e-05	1.54829e-05	3.31776e-05	1.54829e-05	0.63561	-	k__Bacteria;p__Chloroflexi;c__TK10;o__TK10;f__TK10;g__TK10;
Enhydrobacter	0	0	0	7.96263e-05	0.000238879	0	0	0	0	0	0.00013271	5.30842e-05	0.000238879	0	0	0.000583926	0	0	0	0	0	0	0	0	4.20241e-05	6.85671e-05	2.17838e-05	5.08723e-05	0.638451	-	k__Bacteria;p__Proteobacteria;c__Gammaproteobacteria;o__Pseudomonadales;f__Moraxellaceae;g__Enhydrobacter;
Dongia	0.000875889	0.000318505	0	0	0	0	0	0	0	0	0	0	0.000451216	0	0.00164561	0	0	0	0	0	0	0	0	0	9.95328e-05	0.000174736	7.5365e-05	0.00013886	0.640157	-	k__Bacteria;p__Proteobacteria;c__Alphaproteobacteria;o__Dongiales;f__Dongiaceae;g__Dongia;
Candidatus_Saccharimonas	0.000318505	0	0	0	0	0	0.000106168	0	0.000318505	0	0	0	0	0	0	2.65421e-05	0	0	0	0	0.000238879	0.000106168	0.000212337	0.000477758	6.19315e-05	8.84702e-05	3.56898e-05	4.33846e-05	0.641464	-	k__Bacteria;p__Patescibacteria;c__Saccharimonadia;o__Saccharimonadales;f__Saccharimonadaceae;g__Candidatus_Saccharimonas;
UC5-1-2E3	0.000663552	0	0	0.000371589	0	0.000424674	0	0	0	0	0	0.000185795	0	0.000238879	0	0	0	0	0	0	0	0.00188449	0.000185795	0.000291963	0.000137134	0.000216761	6.55731e-05	0.000154829	0.642709	-	k__Bacteria;p__Firmicutes;c__Clostridia;o__Lachnospirales;f__Lachnospiraceae;g__UC5-1-2E3;
Clostridium_sensu_stricto_1	0.00629048	0.000424674	0.00971441	7.96263e-05	0.000238879	0.000106168	0	0	0.000928973	0.00310543	0.00313197	0	0.0278957	0.00568001	0.000424674	7.96263e-05	7.96263e-05	0	0	0	2.65421e-05	0.00217645	0.000530842	0.00114131	0.00200171	0.00316956	0.000897929	0.0022969	0.642979	-	k__Bacteria;p__Firmicutes;c__Clostridia;o__Clostridiales;f__Clostridiaceae;g__Clostridium_sensu_stricto_1;
B1-7BS	0.000265421	0	0.000291963	0	0	0	0	0	0	0	0	0	0.000663552	0.000265421	0	0	0	0	0	0	0	0	0	0	4.64487e-05	7.74144e-05	3.13583e-05	5.76585e-05	0.643079	-	k__Bacteria;p__Proteobacteria;c__Gammaproteobacteria;o__Burkholderiales;f__B1-7BS;g__B1-7BS;
Buchnera	0.0383799	0	0.0142	0	0	0	0	0	0	0	0	0	0.0219238	0.00918357	0	0	0	0	0	0	0	0	0	0	0.00438166	0.00259228	0.00330778	0.00191555	0.645427	-	k__Bacteria;p__Proteobacteria;c__Gammaproteobacteria;o__Enterobacterales;f__Morganellaceae;g__Buchnera;
RB41	0.000769721	0.000849347	0	0	0	0	0	0	0	0	0	0	0.000822805	0	0.0018314	0	0	0	0	0	0	0	0	0	0.000134922	0.000221184	9.10965e-05	0.000161526	0.647597	-	k__Bacteria;p__Acidobacteriota;c__Blastocatellia;o__Pyrinomonadales;f__Pyrinomonadaceae;g__RB41;
PHOS-HE36	0.000265421	0	0.000106168	0	0	0	0	0	0	0	0	0	0.000398131	0.000212337	0	0	0	0	0	0	0	0	0	0	3.09657e-05	5.08723e-05	2.30634e-05	3.61541e-05	0.647871	-	k__Bacteria;p__Bacteroidota;c__Ignavibacteria;o__Ignavibacteriales;f__PHOS-HE36;g__PHOS-HE36;
Subgroup_7	0.000690094	0.0005043	0.000398131	0	0	0	0	0	0	0	0	0	0.000928973	0.000238879	0.00119439	0	0	0	0	0	0	0	0	0	0.00013271	0.000196854	7.16532e-05	0.000119393	0.650558	-	k__Bacteria;p__Acidobacteriota;c__Holophagae;o__Subgroup_7;f__Subgroup_7;g__Subgroup_7;
Bacteroides	0.0213133	0.0917826	0.0953392	0.106354	0.0101922	0.108239	0.083236	0.111238	0.12581	0.0739197	0.0275242	0.175603	0.0566408	0.0606487	0.0487313	0.0322221	0.0325672	0.0660102	0.0294617	0.0371589	0.00599851	0.290052	0.123341	0.10715	0.0858792	0.0741653	0.0137024	0.0218155	0.654612	-	k__Bacteria;p__Bacteroidota;c__Bacteroidia;o__Bacteroidales;f__Bacteroidaceae;g__Bacteroides;
Pseudorhodoplanes	0	0.000159253	0.00013271	0	0	0	0	0	0	0	0	0	0	0	0.000557384	0	0	0	0	0	0	0	0	0	2.43302e-05	4.64487e-05	1.64846e-05	4.64487e-05	0.660602	-	k__Bacteria;p__Proteobacteria;c__Alphaproteobacteria;o__Rhizobiales;f__Xanthobacteraceae;g__Pseudorhodoplanes;
Sedimentibacter	0	0	0.000212337	0	0	0	0	0	0	0	0	0	0	0.000106168	0	0	0	0	0	0	0	0	0	0	1.76947e-05	8.84733e-06	1.76947e-05	8.84733e-06	0.660649	-	k__Bacteria;p__Firmicutes;c__Clostridia;o__Peptostreptococcales-Tissierellales;f__Sedimentibacteraceae;g__Sedimentibacter;
Sva0081_sediment_group	0.000716637	0	0.00122094	0	0	0	0	0	0	0	0	0	0.00230916	0.000849347	0	0	0	0	0	0	0	0	0	0	0.000161464	0.000263209	0.000113197	0.000198904	0.662093	-	k__Bacteria;p__Desulfobacterota;c__Desulfobacteria;o__Desulfobacterales;f__Desulfosarcinaceae;g__Sva0081_sediment_group;
Comamonas	0	0	0.000291963	0	0.000212337	0	7.96263e-05	0	0	0	0.00228262	0	0.000451216	0.000212337	0	0.00106168	0	0	0	0	2.65421e-05	0	0	0	0.000238877	0.000145978	0.000187937	9.21479e-05	0.66311	-	k__Bacteria;p__Proteobacteria;c__Gammaproteobacteria;o__Burkholderiales;f__Comamonadaceae;g__Comamonas;
Limnohabitans	0	0	0	0	0.00148636	0	0.000371589	0	0	0	0	0.000238879	0	0	0	0.00217645	0.000185795	0.000238879	0.00013271	0.000212337	0.000265421	2.65421e-05	0	0	0.000174735	0.000269841	0.000124256	0.000175995	0.663673	-	k__Bacteria;p__Proteobacteria;c__Gammaproteobacteria;o__Burkholderiales;f__Comamonadaceae;g__Limnohabitans;
Actinobacillus	0	0.000185795	0.000212337	0	0	0	0.000743179	0	0	0	0	0	0.000291963	0.000238879	0.000212337	0	0	0	0	0	0	0	0	2.65421e-05	9.51093e-05	6.41399e-05	6.29678e-05	3.24186e-05	0.667597	-	k__Bacteria;p__Proteobacteria;c__Gammaproteobacteria;o__Pasteurellales;f__Pasteurellaceae;g__Actinobacillus;
Nautella	0	0.000663552	0	0	0	0	0	0	0	0	0	0	0	0	0.00130056	0	0	0	0	0	0	0	0	0	5.5296e-05	0.00010838	5.5296e-05	0.00010838	0.668327	-	k__Bacteria;p__Proteobacteria;c__Alphaproteobacteria;o__Rhodobacterales;f__Rhodobacteraceae;g__Nautella;
Megamonas	0	0.000238879	0.00339739	0.000557384	0	0	0	0	0.0005043	0.000371589	0.000371589	0	0.00307888	0.0018314	0.000557384	0	0	0	0	0	0	0.000159253	0.00193757	0	0.000453427	0.000630375	0.000274873	0.000303456	0.669865	-	k__Bacteria;p__Firmicutes;c__Negativicutes;o__Veillonellales-Selenomonadales;f__Selenomonadaceae;g__Megamonas;
Parvimonas	0	0	0	0	0	0	0.00241533	0	0	0.00063701	0.000796263	0	0	0	0	0	0	0.00013271	7.96263e-05	0	0.000318505	0	0	0.00196412	0.000320717	0.000207911	0.000206693	0.000162005	0.67194	-	k__Bacteria;p__Firmicutes;c__Clostridia;o__Peptostreptococcales-Tissierellales;f__Peptostreptococcales-Tissierellales;g__Parvimonas;
Actinomyces	0	0	0.000212337	0	0	0	0.00119439	0	0	0.000477758	0.00063701	0	0	0	0	0.000185795	0.000822805	0.000185795	0.000955515	0	0	0	0	0.00124748	0.000210125	0.000283116	0.000109263	0.000130657	0.67255	-	k__Bacteria;p__Actinobacteriota;c__Actinobacteria;o__Actinomycetales;f__Actinomycetaceae;g__Actinomyces;
Allobaculum	0	0.00650281	0.00119439	0.000238879	0	0	0	0	0.00114131	0	0	0	0	0	0	0	0	0	0	0	0	0.0020172	0.00525533	0.00602506	0.00075645	0.00110813	0.000537997	0.000635165	0.676873	-	k__Bacteria;p__Firmicutes;c__Bacilli;o__Erysipelotrichales;f__Erysipelotrichaceae;g__Allobaculum;
Vicinamibacteraceae	0.0033443	0.00127402	0.000185795	0	0	0	0	0	0	0	0	0	0.00448561	0	0.00289309	0	0	0	0	0	0	0	0	0	0.000400343	0.000614892	0.000287607	0.000425989	0.680978	-	k__Bacteria;p__Acidobacteriota;c__Vicinamibacteria;o__Vicinamibacterales;f__Vicinamibacteraceae;g__Vicinamibacteraceae;
Parasegetibacter	0	0	0.000212337	0	0	0	0	0	0	0	0	0	0.000318505	5.30842e-05	0	0	0	0	0	0	0	0	0	0	1.76947e-05	3.09671e-05	1.76947e-05	2.65086e-05	0.68172	-	k__Bacteria;p__Bacteroidota;c__Bacteroidia;o__Chitinophagales;f__Chitinophagaceae;g__Parasegetibacter;
Lachnospiraceae_UCG-006	0	0	0	0	0	0.000716637	0	0	7.96263e-05	0	0	0	0	0	0	0	0	0	0	0	0	0.000185795	7.96263e-05	0.000212337	6.63531e-05	3.9811e-05	5.94847e-05	2.25167e-05	0.682745	-	k__Bacteria;p__Firmicutes;c__Clostridia;o__Lachnospirales;f__Lachnospiraceae;g__Lachnospiraceae_UCG-006;
Caulobacter	0.000212337	0	0	0	0	0	0	0	0	0	7.96263e-05	0	0.000530842	0	0	0	0	0	0	0	0	0	0	0	2.43281e-05	4.42368e-05	1.83239e-05	4.42368e-05	0.683583	-	k__Bacteria;p__Proteobacteria;c__Alphaproteobacteria;o__Caulobacterales;f__Caulobacteraceae;g__Caulobacter;
Intestinibacter	0	0	0.0005043	0.000530842	0	0	0	0	0	0	0.000238879	0	0.000716637	0.000291963	0	0	0	0	0	0	0	0.0005043	0.000212337	0	0.000106168	0.00014377	5.88986e-05	7.01826e-05	0.685604	-	k__Bacteria;p__Firmicutes;c__Clostridia;o__Peptostreptococcales-Tissierellales;f__Peptostreptococcaceae;g__Intestinibacter;
Fastidiosipila	0	0	0	0	0	0	0	0	0	0	0.000663552	0	0	0	0	0	0.000212337	0.000159253	0	0	0	0	0	0	5.5296e-05	3.09658e-05	5.5296e-05	2.11313e-05	0.687224	-	k__Bacteria;p__Firmicutes;c__Clostridia;o__Clostridia;f__Hungateiclostridiaceae;g__Fastidiosipila;
Eubacterium_saphenum_group	0	0	0	0	0	0	0.00013271	0	0	0.000106168	0	0	0	0	0	0	0	0	0	0	0	0	0	0.000424674	1.99065e-05	3.53895e-05	1.352e-05	3.53895e-05	0.688885	-	k__Bacteria;p__Firmicutes;c__Clostridia;o__Peptostreptococcales-Tissierellales;f__Anaerovoracaceae;g__Eubacterium_saphenum_group;
Undibacterium	0	0	0	0	0.000159253	0	0	0	0	0	7.96263e-05	0	0.000291963	0	0	7.96263e-05	0	0	0	0	0	0	0	0	1.99044e-05	3.09636e-05	1.4287e-05	2.46296e-05	0.702363	-	k__Bacteria;p__Proteobacteria;c__Gammaproteobacteria;o__Burkholderiales;f__Oxalobacteraceae;g__Undibacterium;
4-29-1	0	0	0.00013271	0	0	0	0	0	0	0	0	0	0.000238879	0	0	0	0	0	0	0	0	0	0	0	1.10592e-05	1.99066e-05	1.10592e-05	1.99066e-05	0.702401	-	k__Bacteria;p__Nitrospirota;c__4-29-1;o__4-29-1;f__4-29-1;g__4-29-1;
Rhodanobacter	0.000716637	0	0	0	0	0	0	0	0	0	0	0	0	0	0.000398131	0	0	0	0	0	0	0	0	0	5.97198e-05	3.31776e-05	5.97198e-05	3.31776e-05	0.702402	-	k__Bacteria;p__Proteobacteria;c__Gammaproteobacteria;o__Xanthomonadales;f__Rhodanobacteraceae;g__Rhodanobacter;
DTU089	0.00013271	0.00145982	0.000185795	0.00106168	0	2.65421e-05	0.000583926	0.000424674	0.000796263	0.0023357	0.00318505	0.000371589	0.000424674	0.0023357	0.0005043	0.0010086	0.00180486	0.000291963	0.000424674	0.000371589	0.00013271	0.000530842	0.000690094	0.000451216	0.000880309	0.000747602	0.000287429	0.000191505	0.705039	-	k__Bacteria;p__Firmicutes;c__Clostridia;o__Oscillospirales;f__Ruminococcaceae;g__DTU089;
Shewanella	0	0.000371589	0	0	0	0	0	0	0	0	0	0	0	0	0.000663552	0	0	0	0	0	0	0	0	0	3.09657e-05	5.5296e-05	3.09657e-05	5.5296e-05	0.705733	-	k__Bacteria;p__Proteobacteria;c__Gammaproteobacteria;o__Alteromonadales;f__Shewanellaceae;g__Shewanella;
Stenotrophobacter	0.000106168	0	0	0	0	0	0	0	0	0	0	0	0.000185795	0	0	0	0	0	0	0	0	0	0	0	8.84733e-06	1.54829e-05	8.84733e-06	1.54829e-05	0.714283	-	k__Bacteria;p__Acidobacteriota;c__Blastocatellia;o__Blastocatellales;f__Blastocatellaceae;g__Stenotrophobacter;
Paenibacillus	0.000530842	0	0.00249496	0	0	0	0	0	0	0	0	0	0.00294617	0.00116785	0.000106168	0.000238879	0	0	0	0	0	0	0	0	0.00025215	0.000371589	0.000208596	0.00025309	0.719331	-	k__Bacteria;p__Firmicutes;c__Bacilli;o__Paenibacillales;f__Paenibacillaceae;g__Paenibacillus;
Peptococcus	7.96263e-05	0	0	0.000185795	0.000345047	0.000530842	0.000212337	0.000185795	0.000185795	0.000159253	0.000265421	0.000212337	0	0	0	0	0.000345047	0.000451216	0.000424674	0.000159253	0.000185795	0	0.000371589	0.00013271	0.000196852	0.000172524	4.18983e-05	5.23247e-05	0.720284	-	k__Bacteria;p__Firmicutes;c__Clostridia;o__Peptococcales;f__Peptococcaceae;g__Peptococcus;
Stenotrophomonas	0	0.00013271	0.000398131	0	0	0	0	0	0	0	0.0023357	0	0.00130056	0.000583926	0	0	0	0	0	0	0	0	0	0	0.000238879	0.000157041	0.000193588	0.000114696	0.720347	-	k__Bacteria;p__Proteobacteria;c__Gammaproteobacteria;o__Xanthomonadales;f__Xanthomonadaceae;g__Stenotrophomonas;
Pedobacter	0	0	0	0	0	0	0	0	0	0	0.00063701	0	0	0	0	0.000371589	0	0	0	0	0	0	0	0	5.30842e-05	3.09657e-05	5.30842e-05	3.09657e-05	0.723172	-	k__Bacteria;p__Bacteroidota;c__Bacteroidia;o__Sphingobacteriales;f__Sphingobacteriaceae;g__Pedobacter;
Veillonella	0.00119439	0	0.000796263	7.96263e-05	0	0	0.00790954	0	0	0.00557384	0.00575963	0.00013271	0.000530842	0.000265421	0	0	0	0	0.000610468	0	0	0.000345047	7.96263e-05	0.0136426	0.00178717	0.0012895	0.000828283	0.00112485	0.725335	-	k__Bacteria;p__Firmicutes;c__Negativicutes;o__Veillonellales-Selenomonadales;f__Veillonellaceae;g__Veillonella;
Anaerolinea	0	0	0.000265421	0	0	0	0	0	0	0	0	0	0.000371589	5.30842e-05	0	0	0	0	0	0	0	0	0	0	2.21184e-05	3.53908e-05	2.21184e-05	3.08795e-05	0.730437	-	k__Bacteria;p__Chloroflexi;c__Anaerolineae;o__Anaerolineales;f__Anaerolineaceae;g__Anaerolinea;
Saccharofermentans	0	0	0	0	0	0.000185795	0	0	0.000424674	0	0	0	0	0	0	0	0	0	0	0	0	0.000265421	0	0.000159253	5.08724e-05	3.53895e-05	3.73164e-05	2.47381e-05	0.733257	-	k__Bacteria;p__Firmicutes;c__Clostridia;o__Clostridia;f__Hungateiclostridiaceae;g__Saccharofermentans;
Aureimonas	0	0	0.000159253	0	0	0	0	0	0	0	0	0	0.000265421	0	0	0	0	0	0	0	0	0	0	0	1.32711e-05	2.21184e-05	1.32711e-05	2.21184e-05	0.735572	-	k__Bacteria;p__Proteobacteria;c__Alphaproteobacteria;o__Rhizobiales;f__Rhizobiaceae;g__Aureimonas;
pLW-20	0.000159253	0	0	0	0	0	0	0	0	0	0	0	0.000265421	0	0	0	0	0	0	0	0	0	0	0	1.32711e-05	2.21184e-05	1.32711e-05	2.21184e-05	0.735572	-	k__Bacteria;p__Proteobacteria;c__Gammaproteobacteria;o__Methylococcales;f__Methylomonadaceae;g__pLW-20;
Rikenella	0	0.00305234	0.00108823	0.00541459	0.00108823	0	0.0128198	0.00995329	0.0127933	0.00544113	0.0141204	0.00228262	0.00167215	0.00345047	0.00257458	0.00716637	0.00546767	0.00262767	0.00817497	0.00777683	0.000955515	0.00700711	0.0121297	0.0174647	0.00567116	0.00637231	0.00154808	0.00138082	0.738608	-	k__Bacteria;p__Bacteroidota;c__Bacteroidia;o__Bacteroidales;f__Rikenellaceae;g__Rikenella;
Kribbella	0.000265421	0.000371589	0	0	0	0	0	0	0	0	0	0	0	0.00013271	0.000318505	0	0	0	0	0	0	0	0	0	5.30842e-05	3.76012e-05	3.63809e-05	2.78104e-05	0.738707	-	k__Bacteria;p__Actinobacteriota;c__Actinobacteria;o__Propionibacteriales;f__Nocardioidaceae;g__Kribbella;
Anaerovorax	0	0	0	0	2.65421e-05	0	0	0	2.65421e-05	0.00013271	7.96263e-05	0	0.000185795	0	0	0	0	0	0	0	0	0	0	0	2.21092e-05	1.54829e-05	1.21502e-05	1.54829e-05	0.739728	-	k__Bacteria;p__Firmicutes;c__Clostridia;o__Peptostreptococcales-Tissierellales;f__Anaerovoracaceae;g__Anaerovorax;
CAG-352	0	0	0.0018314	0.00161907	0	0.00013271	0.000451216	0.000212337	0.000716637	0.000106168	0.000159253	0.000106168	0.00156598	0.0010086	0	0.0010086	0	0.000159253	0.000159253	5.30842e-05	0.00164561	0.000769721	0	0	0.00044458	0.000530843	0.000183224	0.000183802	0.742743	-	k__Bacteria;p__Firmicutes;c__Clostridia;o__Oscillospirales;f__Ruminococcaceae;g__CAG-352;
Lachnospiraceae_FCS020_group	7.96263e-05	0.000212337	5.30842e-05	0.000159253	2.65421e-05	0.000318505	7.96263e-05	0.00013271	0.000477758	0.000212337	7.96263e-05	0.000106168	0.00013271	0.000398131	0	0.000159253	0.000212337	0.000291963	0.000159253	0	0	0	0.000106168	0.000265421	0.000161456	0.00014377	3.73185e-05	3.80247e-05	0.743065	-	k__Bacteria;p__Firmicutes;c__Clostridia;o__Lachnospirales;f__Lachnospiraceae;g__Lachnospiraceae_FCS020_group;
Methylobacterium-Methylorubrum	0.000212337	0.000106168	0.000185795	0	0	0.000955515	0	0	0	0	0.000212337	0	0.000371589	0.000690094	0.000106168	0	0	0	0	0	0	0	0.000106168	0	0.000139346	0.000106168	7.86229e-05	6.16436e-05	0.743146	-	k__Bacteria;p__Proteobacteria;c__Alphaproteobacteria;o__Rhizobiales;f__Beijerinckiaceae;g__Methylobacterium-Methylorubrum;
Porphyromonas	0	0	0	0	0	0	0.0151555	0	0	0.0018314	0.00193757	0	0	0	0	0	0	0.000345047	0.000690094	0	0.000318505	2.65421e-05	0	0.0114396	0.00157704	0.00106832	0.00125213	0.000944952	0.749001	-	k__Bacteria;p__Bacteroidota;c__Bacteroidia;o__Bacteroidales;f__Porphyromonadaceae;g__Porphyromonas;
Prevotella	0.000902431	0.00114131	0.000716637	0.0005043	0	0.000398131	0.016058	0	0.00698057	0.00257458	0.00790954	0.000769721	0.00103514	0.000265421	0.000106168	5.30842e-05	5.30842e-05	0.000716637	0.00326468	0.000822805	0.00618431	0.000159253	0.00329122	0.0147574	0.00316293	0.0025591	0.00140174	0.00123492	0.749623	-	k__Bacteria;p__Bacteroidota;c__Bacteroidia;o__Bacteroidales;f__Prevotellaceae;g__Prevotella;
CAG-56	0	0.000212337	0	0	0	0	0	0	0	0	0	0	0	0	0	0	0	0	0	0	0	0	0.00013271	0	1.76947e-05	1.10592e-05	1.76947e-05	1.10592e-05	0.754053	-	k__Bacteria;p__Firmicutes;c__Clostridia;o__Lachnospirales;f__Lachnospiraceae;g__CAG-56;
Cognatishimia	0.000212337	0	0	0	0	0	0	0	0	0	0	0	0	0	0.00013271	0	0	0	0	0	0	0	0	0	1.76947e-05	1.10592e-05	1.76947e-05	1.10592e-05	0.754053	-	k__Bacteria;p__Proteobacteria;c__Alphaproteobacteria;o__Rhodobacterales;f__Rhodobacteraceae;g__Cognatishimia;
Crossiella	0	0.00013271	0	0	0	0	0	0	0	0	0	0	0	0	0.000212337	0	0	0	0	0	0	0	0	0	1.10592e-05	1.76947e-05	1.10592e-05	1.76947e-05	0.754053	-	k__Bacteria;p__Actinobacteriota;c__Actinobacteria;o__Pseudonocardiales;f__Pseudonocardiaceae;g__Crossiella;
Oceanicella	0	0.00013271	0	0	0	0	0	0	0	0	0	0	0	0	0.000212337	0	0	0	0	0	0	0	0	0	1.10592e-05	1.76947e-05	1.10592e-05	1.76947e-05	0.754053	-	k__Bacteria;p__Proteobacteria;c__Alphaproteobacteria;o__Rhodobacterales;f__Rhodobacteraceae;g__Oceanicella;
Chloroplast	0.0469264	0	0.00281346	0.000291963	7.96263e-05	0	0.00013271	0	0	0	0.00191103	2.65421e-05	0.000849347	0.0237817	0.000185795	0.00841384	0	2.65421e-05	0	0.000451216	2.65421e-05	0	0.00177832	0	0.00434847	0.00295944	0.00387968	0.00201394	0.754642	-	k__Bacteria;p__Cyanobacteria;c__Cyanobacteriia;o__Chloroplast;f__Chloroplast;g__Chloroplast;
Aurantisolimonas	0	0	0.000291963	0	0	0	0	0	0	0	0	0	0.000185795	0	0	0	0	0	0	0	0	0	0	0	2.43302e-05	1.54829e-05	2.43302e-05	1.54829e-05	0.762405	-	k__Bacteria;p__Bacteroidota;c__Bacteroidia;o__Chitinophagales;f__Chitinophagaceae;g__Aurantisolimonas;
Candidatus_Planktophila	0	0	0	0	0.000185795	0	0	0	0	0	0	0	0	0	0	0.000291963	0	0	0	0	0	0	0	0	1.54829e-05	2.43302e-05	1.54829e-05	2.43302e-05	0.762405	-	k__Bacteria;p__Actinobacteriota;c__Actinobacteria;o__Frankiales;f__Sporichthyaceae;g__Candidatus_Planktophila;
Sphingomonas	0.00700711	0.00716637	0.00114131	0	0	0.00610468	0	0	0	0	0.000291963	0	0.00528188	0.00315851	0.0174647	0	0	0.0013271	0	0	0	0	0.000663552	0	0.00180929	0.00232465	0.000869645	0.00145707	0.764838	-	k__Bacteria;p__Proteobacteria;c__Alphaproteobacteria;o__Sphingomonadales;f__Sphingomonadaceae;g__Sphingomonas;
CHKCI001	7.96263e-05	0.00392823	0	0.0005043	0.000398131	0.000583926	0.00660898	0.026197	0.00549421	0.0104045	0.00249496	0.00220299	0.000159253	0.000238879	0.00411402	0.00342393	0.022083	0.00291963	0.00427328	0.00411402	0.00246841	0.00915702	0.0138815	0.00191103	0.00490807	0.00572867	0.00214371	0.00185166	0.774825	-	k__Bacteria;p__Firmicutes;c__Clostridia;o__Lachnospirales;f__Lachnospiraceae;g__CHKCI001;
Rothia	0	0.000212337	0.00199066	0	5.30842e-05	0	0.00138019	0	0.000583926	0.00116785	0.00111477	0	0.000345047	0.000238879	0.000159253	0	0	2.65421e-05	0	0	0	2.65421e-05	0	0.00429982	0.000541902	0.000424667	0.000201118	0.000353845	0.776709	-	k__Bacteria;p__Actinobacteriota;c__Actinobacteria;o__Micrococcales;f__Micrococcaceae;g__Rothia;
Alloprevotella	0	0.000902431	0	0.000769721	0	0	0.0204109	0	7.96263e-05	0.0045387	0.00387515	0	0.0133241	0	0.00339739	5.30842e-05	0	0	0	0	0	0.000424674	0.000106168	0.0223219	0.00254804	0.00330228	0.00168712	0.00205359	0.779325	-	k__Bacteria;p__Bacteroidota;c__Bacteroidia;o__Bacteroidales;f__Prevotellaceae;g__Alloprevotella;
Candidatus_Nitrotoga	0.000106168	0	0	0	0	0	0	0	0	0	0	0	0.000159253	0	0	0	0	0	0	0	0	0	0	0	8.84733e-06	1.32711e-05	8.84733e-06	1.32711e-05	0.784478	-	k__Bacteria;p__Proteobacteria;c__Gammaproteobacteria;o__Burkholderiales;f__Gallionellaceae;g__Candidatus_Nitrotoga;
Rhodoplanes	0.000106168	0	0	0	0	0	0	0	0	0	0	0	0	0	0.000159253	0	0	0	0	0	0	0	0	0	8.84733e-06	1.32711e-05	8.84733e-06	1.32711e-05	0.784478	-	k__Bacteria;p__Proteobacteria;c__Alphaproteobacteria;o__Rhizobiales;f__Xanthobacteraceae;g__Rhodoplanes;
Sphingoaurantiacus	0	0.000159253	0	0	0	0	0	0	0	0	0	0	0	0	0.000106168	0	0	0	0	0	0	0	0	0	1.32711e-05	8.84733e-06	1.32711e-05	8.84733e-06	0.784478	-	k__Bacteria;p__Proteobacteria;c__Alphaproteobacteria;o__Sphingomonadales;f__Sphingomonadaceae;g__Sphingoaurantiacus;
Varibaculum	0	0	0	0	0	0	0.000159253	0	0	0	0	0	0	0	0	0	0	0	0	0	0.000106168	0	0	0	1.32711e-05	8.84733e-06	1.32711e-05	8.84733e-06	0.784478	-	k__Bacteria;p__Actinobacteriota;c__Actinobacteria;o__Actinomycetales;f__Actinomycetaceae;g__Varibaculum;
Syntrophus	0	0	0.000238879	0	0	0	0	0	0	0	0	0	0	0.000159253	0	0	0	0	0	0	0	0	0	0	1.99066e-05	1.32711e-05	1.99066e-05	1.32711e-05	0.784482	-	k__Bacteria;p__Desulfobacterota;c__Syntrophia;o__Syntrophales;f__Syntrophaceae;g__Syntrophus;
c5LKS83	0	0	5.30842e-05	0	0	0	0	0	0	0	0	0	0	7.96263e-05	0	0	0	0	0	0	0	0	0	0	4.425e-06	6.63333e-06	4.425e-06	6.63333e-06	0.784784	-	k__Bacteria;p__Acidobacteriota;c__c5LKS83;o__c5LKS83;f__c5LKS83;g__c5LKS83;
Paucibacter	0	0	0	0	0	0	0	0	0	0	5.30842e-05	0	0	0	0	7.96263e-05	0	0	0	0	0	0	0	0	4.425e-06	6.63333e-06	4.425e-06	6.63333e-06	0.784784	-	k__Bacteria;p__Proteobacteria;c__Gammaproteobacteria;o__Burkholderiales;f__Comamonadaceae;g__Paucibacter;
Salinivibrio	0.000159253	0	0.0005043	0	0	0	0	0	0	0	0	0	0.000690094	0.000212337	0	0	0	0	0	0	0	0	0	0	5.52961e-05	7.52026e-05	4.29048e-05	5.86109e-05	0.78683	-	k__Bacteria;p__Proteobacteria;c__Gammaproteobacteria;o__Vibrionales;f__Vibrionaceae;g__Salinivibrio;
Thiobacillus	0.000928973	0	0.000769721	0	0	0	0	0	0	0	0	0	0.00180486	0.000477758	0	0	0	0	0	0	0	0	0	0	0.000141558	0.000190218	9.59402e-05	0.000152046	0.789639	-	k__Bacteria;p__Proteobacteria;c__Gammaproteobacteria;o__Burkholderiales;f__Hydrogenophilaceae;g__Thiobacillus;
Gitt-GS-136	0.000477758	0.000424674	0	0	0	0	0	0	0	0	0	0	0.000159253	0	0.000530842	0	0	0	0	0	0	0	0	0	7.52027e-05	5.75079e-05	5.08068e-05	4.50142e-05	0.796799	-	k__Bacteria;p__Chloroflexi;c__Gitt-GS-136;o__Gitt-GS-136;f__Gitt-GS-136;g__Gitt-GS-136;
Microbacterium	0.000318505	0.00013271	0.000318505	0	0	0	0	0	0	0	0.000530842	0	0	0.000530842	0.000477758	0	0	0	0	5.30842e-05	0	0	0	0	0.00010838	8.8475e-05	5.23205e-05	5.63358e-05	0.798134	-	k__Bacteria;p__Actinobacteriota;c__Actinobacteria;o__Micrococcales;f__Microbacteriaceae;g__Microbacterium;
Iamia	0.000345047	0	7.96263e-05	0	0	0	0	0	0	0	0	0	0.000238879	0	0.000318505	0	0	0	0	0	0	0	0	0	3.53873e-05	4.64487e-05	2.89156e-05	3.16968e-05	0.798966	-	k__Bacteria;p__Actinobacteriota;c__Acidimicrobiia;o__Microtrichales;f__Iamiaceae;g__Iamia;
Catonella	0	0	0	0	0	0	0.000238879	0	0	5.30842e-05	0.00013271	0	0	0	0	0	0	0	0	0	0	0	0	0.000318505	3.53908e-05	2.65421e-05	2.17536e-05	2.65421e-05	0.799014	-	k__Bacteria;p__Firmicutes;c__Clostridia;o__Lachnospirales;f__Lachnospiraceae;g__Catonella;
Nocardioides	0.0018314	0.00143327	0.000159253	0	0	0.000106168	0	0	0	0	0	0	0.000238879	0.00214991	0.00204374	0	0	0	0	0	0	0	0	0	0.000294175	0.000369378	0.000182709	0.000233854	0.802444	-	k__Bacteria;p__Actinobacteriota;c__Actinobacteria;o__Propionibacteriales;f__Nocardioidaceae;g__Nocardioides;
1013-28-CG33	0.000185795	0	0.00013271	0	0	0	0	0	0	0	0	0	0.000238879	0	0	0	0	0	0	0	0	0	0	0	2.65421e-05	1.99066e-05	1.81905e-05	1.99066e-05	0.807928	-	k__Bacteria;p__Proteobacteria;c__Gammaproteobacteria;o__1013-28-CG33;f__1013-28-CG33;g__1013-28-CG33;
wb1-P19	0	0.000185795	0	0	0	0	0	0	0	0	0	0	0	0	0.000265421	0	0	0	0	0	0	0	0	0	1.54829e-05	2.21184e-05	1.54829e-05	2.21184e-05	0.808405	-	k__Bacteria;p__Proteobacteria;c__Gammaproteobacteria;o__Nitrosococcales;f__Nitrosococcaceae;g__wb1-P19;
Ureaplasma	0	0	0	0	0	0	0.000238879	0	0	0.000265421	0	0.00013271	0	0	0	0	0	0.00013271	0	0.000185795	0.000398131	0	0	5.30842e-05	5.30842e-05	6.41447e-05	2.90387e-05	3.52572e-05	0.810989	-	k__Bacteria;p__Firmicutes;c__Bacilli;o__Mycoplasmatales;f__Mycoplasmataceae;g__Ureaplasma;
Methylomonas	0	0	0.000398131	0	0	0	0	0	0	0	0	0	0.00013271	0.000159253	0	0	0	0	0	0	0	0	0	0	3.31776e-05	2.43302e-05	3.31776e-05	1.64846e-05	0.814261	-	k__Bacteria;p__Proteobacteria;c__Gammaproteobacteria;o__Methylococcales;f__Methylomonadaceae;g__Methylomonas;
PeM15	0.00156598	0	0.000398131	0	0	0	0	0	0	0	0	0	0.00127402	0.00013271	0	5.30842e-05	0	0	2.65421e-05	0	0	0	0	0	0.000163676	0.000123861	0.000131695	0.000105175	0.815539	-	k__Bacteria;p__Actinobacteriota;c__Actinobacteria;o__PeM15;f__PeM15;g__PeM15;
JG30-KF-CM66	0	0.00013271	0	0	0	0	0	0	0	0	0	0	0	0	0.000185795	0	0	0	0	0	0	0	0	0	1.10592e-05	1.54829e-05	1.10592e-05	1.54829e-05	0.818524	-	k__Bacteria;p__Chloroflexi;c__JG30-KF-CM66;o__JG30-KF-CM66;f__JG30-KF-CM66;g__JG30-KF-CM66;
Enterorhabdus	0	7.96263e-05	0	0.00013271	0	0.000849347	0.00013271	0.000159253	0.000398131	0.000265421	0.000106168	0.000185795	7.96263e-05	0	7.96263e-05	0.000159253	0.000185795	0.000238879	7.96263e-05	7.96263e-05	0	0.000345047	0.00063701	0.000690094	0.000192428	0.00021454	6.84635e-05	6.69141e-05	0.819469	-	k__Bacteria;p__Actinobacteriota;c__Coriobacteriia;o__Coriobacteriales;f__Eggerthellaceae;g__Enterorhabdus;
Eubacterium_hallii_group	0.000928973	0.00254804	0.00350356	0.00313197	0.00270729	0.0013271	0.00323814	0.00623739	0.00387515	0.00294617	0.0075645	0.00156598	0.0030258	0.0013271	0.000663552	0.00281346	0.00360973	0.00416711	0.00469795	0.00464487	0.00188449	0.00451216	0.00748487	0.00281346	0.00329786	0.00347038	0.000555832	0.000526857	0.823854	-	k__Bacteria;p__Firmicutes;c__Clostridia;o__Lachnospirales;f__Lachnospiraceae;g__Eubacterium_hallii_group;
Halomonas	0.000530842	7.96263e-05	0.000902431	0	0	0	0	0	0	0	0	0	0.00124748	0.00063701	0	0	0	0	0	0	0	0	0	0	0.000126073	0.000157041	8.31109e-05	0.000112346	0.826842	-	k__Bacteria;p__Proteobacteria;c__Gammaproteobacteria;o__Oceanospirillales;f__Halomonadaceae;g__Halomonas;
Solobacterium	0.000159253	0	0	0	0	0	0.000424674	0	0	0.000318505	0.000291963	0	0	0	0	0	0	0	0	0	0	0	0	0.000955515	9.95329e-05	7.96263e-05	4.55202e-05	7.96263e-05	0.830689	-	k__Bacteria;p__Firmicutes;c__Bacilli;o__Erysipelotrichales;f__Erysipelotrichaceae;g__Solobacterium;
Prevotellaceae_NK3B31_group	0.000583926	0	0	0.000796263	0	0	0	0	0	0	0	0	0.00159253	0	0.000185795	0	0	0	0	0	0	0	0	0	0.000115016	0.000148193	7.86371e-05	0.000132205	0.831669	-	k__Bacteria;p__Bacteroidota;c__Bacteroidia;o__Bacteroidales;f__Prevotellaceae;g__Prevotellaceae_NK3B31_group;
Arsenophonus	0.0530576	0	0.0244984	0	0	0	0	0	0	0	0	0	0.0436352	0.0185264	0	0	0	0	0	0	0	0	0	0	0.006463	0.00518013	0.00469852	0.00381906	0.834237	-	k__Bacteria;p__Proteobacteria;c__Gammaproteobacteria;o__Enterobacterales;f__Morganellaceae;g__Arsenophonus;
Barnesiella	0	0.000106168	0	0.000185795	0	0	0	0	0	0	0	0	0	0	0.000318505	0	0	0	0	0	0	5.30842e-05	0	0	2.43302e-05	3.09671e-05	1.71199e-05	2.65086e-05	0.835681	-	k__Bacteria;p__Bacteroidota;c__Bacteroidia;o__Bacteroidales;f__Barnesiellaceae;g__Barnesiella;
Erysipelatoclostridium	0.00764412	0.00315851	0.00366281	0.00374244	0.00214991	0.0172524	0.00607814	0.00602506	0.00538805	0.0231447	0.00650281	0.0115458	0.00368935	0.010378	0.0040344	0.00533496	0.00663552	0.00286655	0.0088916	0.0146778	0.00368935	0.00623739	0.0135896	0.0108823	0.00802456	0.00757556	0.0018235	0.00116692	0.837937	-	k__Bacteria;p__Firmicutes;c__Bacilli;o__Erysipelotrichales;f__Erysipelatoclostridiaceae;g__Erysipelatoclostridium;
P9X2b3D02	0.00161907	0	0	0	0	0	0	0	0	0	0	0	0.00135365	0.000716637	0	0	0	0	0	0	0	0	0	0	0.000134922	0.000172524	0.000134922	0.000122745	0.83859	-	k__Bacteria;p__Nitrospinota;c__P9X2b3D02;o__P9X2b3D02;f__P9X2b3D02;g__P9X2b3D02;
Brevundimonas	7.96263e-05	0	0.00238879	0	0	7.96263e-05	0	0	0	0	0.00244187	0	0.00376898	0.00148636	0	0	0	0.000769721	0	0	0	0	0	0	0.000415822	0.000502088	0.000269776	0.000325458	0.84024	-	k__Bacteria;p__Proteobacteria;c__Alphaproteobacteria;o__Caulobacterales;f__Caulobacteraceae;g__Brevundimonas;
HdN1	0	0	0	0	7.96263e-05	0	0	0	0	0	0	0	0	0	0	0.000106168	0	0	0	0	0	0	0	0	6.63333e-06	8.84733e-06	6.63333e-06	8.84733e-06	0.843292	-	k__Bacteria;p__Proteobacteria;c__Gammaproteobacteria;o__Oceanospirillales;f__Halomonadaceae;g__HdN1;
Desulfovirga	0	0	0.000212337	0	0	0	0	0	0	0	0	0	0.000159253	0	0	0	0	0	0	0	0	0	0	0	1.76947e-05	1.32711e-05	1.76947e-05	1.32711e-05	0.843462	-	k__Bacteria;p__Desulfobacterota;c__Syntrophobacteria;o__Syntrophobacterales;f__Syntrophobacteraceae;g__Desulfovirga;
Anaerofustis	0.000265421	0.000743179	0	0.000185795	0	0.000318505	0.000743179	0.000583926	0.00013271	0.000318505	0.000185795	0.000451216	0	0	0	0.000424674	0.000371589	0.000291963	0.000716637	0.000663552	7.96263e-05	0.000238879	0.000663552	0.000743179	0.000327353	0.000349469	7.40224e-05	8.47462e-05	0.846017	-	k__Bacteria;p__Firmicutes;c__Clostridia;o__Eubacteriales;f__Anaerofustaceae;g__Anaerofustis;
Flavonifractor	0.0005043	0.0030258	0.000663552	0.000796263	0.000451216	0.00464487	0.00196412	0.00175178	0.00212337	0.00180486	0.00111477	0.000557384	0.000371589	0.00387515	0.000371589	0.000928973	0.00217645	0.0020172	0.000902431	0.00114131	0.000716637	0.00204374	0.00193757	0.00411402	0.00161686	0.00171639	0.000360323	0.000359891	0.84684	-	k__Bacteria;p__Firmicutes;c__Clostridia;o__Oscillospirales;f__Oscillospiraceae;g__Flavonifractor;
Negativibacillus	0.00196412	0.00427328	0.000690094	0.00161907	0.000398131	0.00512262	0.00626393	0.0095817	0.00214991	0.00284	0.00456524	0.00575963	0.000424674	0.00289309	0.00103514	0.00350356	0.00867927	0.00225608	0.00796263	0.00427328	0.00212337	0.00196412	0.00350356	0.00422019	0.00376898	0.00356991	0.000773138	0.000725618	0.852806	-	k__Bacteria;p__Firmicutes;c__Clostridia;o__Oscillospirales;f__Ruminococcaceae;g__Negativibacillus;
Burkholderia-Caballeronia-Paraburkholderia	0.000398131	0	0	0	0	0	0	0	0	0	0	0	0	0.000106168	0	0.000398131	0	0	0	0	0	0	0	0	3.31776e-05	4.20249e-05	3.31776e-05	3.35508e-05	0.852985	-	k__Bacteria;p__Proteobacteria;c__Gammaproteobacteria;o__Burkholderiales;f__Burkholderiaceae;g__Burkholderia-Caballeronia-Paraburkholderia;
Stackebrandtia	0	7.96263e-05	0.00013271	0	0	5.30842e-05	0.00013271	7.96263e-05	0.000106168	0.000238879	0.00013271	0.000238879	0	0	0	0.000212337	0.000159253	0.000265421	5.30842e-05	0.000212337	0.000185795	0	5.30842e-05	0.00013271	9.95297e-05	0.000106171	2.3813e-05	2.86683e-05	0.860247	-	k__Bacteria;p__Actinobacteriota;c__Actinobacteria;o__Micromonosporales;f__Micromonosporaceae;g__Stackebrandtia;
GCA-900066575	0.00119439	0.00445907	0.000928973	0.00124748	0.000796263	0.00249496	0.0038486	0.00812188	0.0242329	0.0080688	0.00270729	0.0023357	0.00130056	0.00358318	0.00960824	0.00960824	0.00461832	0.00408748	0.00562692	0.00780338	0.00177832	0.00533496	0.0095817	0.00191103	0.00503636	0.00540353	0.00189119	0.000898089	0.863024	-	k__Bacteria;p__Firmicutes;c__Clostridia;o__Lachnospirales;f__Lachnospiraceae;g__GCA-900066575;
Lentimicrobiaceae	0	0	0.00212337	0	0	0	0	0	0	0	0	0	0.00106168	0.00153944	0	0	0	0	0	0	0	0	0	0	0.000176947	0.000216761	0.000176947	0.000149069	0.864996	-	k__Bacteria;p__Bacteroidota;c__Bacteroidia;o__Sphingobacteriales;f__Lentimicrobiaceae;g__Lentimicrobiaceae;
Sarcina	0	0.000291963	0.0118643	0	0	0.000159253	0	0	0	0	0	0	0.0109088	0.00376898	0.000398131	0	0	0	0	0	0	0	0	0	0.00102629	0.00125633	0.000985629	0.000931053	0.866834	-	k__Bacteria;p__Firmicutes;c__Clostridia;o__Clostridiales;f__Clostridiaceae;g__Sarcina;
Lachnoanaerobaculum	0	0	0	0	0	0	0.000955515	0	0	0.000398131	0.000557384	0	0	0	0	0	0	0	0	0	0	0	0	0.00159253	0.000159253	0.000132711	9.03637e-05	0.000132711	0.870407	-	k__Bacteria;p__Firmicutes;c__Clostridia;o__Lachnospirales;f__Lachnospiraceae;g__Lachnoanaerobaculum;
Vibrio	0.00429982	0.000398131	0.00207028	0	0	0	0	0	0	0	0	0	0.00493683	0.00169869	0.00111477	0	0	0	0	7.96263e-05	0	2.65421e-05	0	0	0.000564019	0.000654699	0.000380546	0.000420714	0.874474	-	k__Bacteria;p__Proteobacteria;c__Gammaproteobacteria;o__Vibrionales;f__Vibrionaceae;g__Vibrio;
Rickettsia	0	0.0600117	2.65421e-05	0	0	0	0	0	0	0	0	0	0	0	0.0754326	0	0	0	0	0	0	0	0	0	0.00500318	0.00628605	0.00500077	0.00628605	0.874641	-	k__Bacteria;p__Proteobacteria;c__Alphaproteobacteria;o__Rickettsiales;f__Rickettsiaceae;g__Rickettsia;
A4b	0.00013271	0	0	0	0	0	0	0	0	0	0	0	0	0.000106168	0	0	0	0	0	0	0	0	0	0	1.10592e-05	8.84733e-06	1.10592e-05	8.84733e-06	0.877388	-	k__Bacteria;p__Chloroflexi;c__Anaerolineae;o__SBR1031;f__A4b;g__A4b;
alphaI_cluster	0	0	0.00013271	0	0	0	0	0	0	0	0	0	0	0.000106168	0	0	0	0	0	0	0	0	0	0	1.10592e-05	8.84733e-06	1.10592e-05	8.84733e-06	0.877388	-	k__Bacteria;p__Proteobacteria;c__Alphaproteobacteria;o__Rhizobiales;f__Beijerinckiaceae;g__alphaI_cluster;
Pedosphaeraceae	0.000106168	0	0	0	0	0	0	0	0	0	0	0	0	0.00013271	0	0	0	0	0	0	0	0	0	0	8.84733e-06	1.10592e-05	8.84733e-06	1.10592e-05	0.877388	-	k__Bacteria;p__Verrucomicrobiota;c__Verrucomicrobiae;o__Pedosphaerales;f__Pedosphaeraceae;g__Pedosphaeraceae;
Conexibacter	0.000318505	0	0	0	0	0	0	0	0	0	0	0	0	0	0.000398131	0	0	0	0	0	0	0	0	0	2.65421e-05	3.31776e-05	2.65421e-05	3.31776e-05	0.877389	-	k__Bacteria;p__Actinobacteriota;c__Thermoleophilia;o__Solirubrobacterales;f__Solirubrobacteraceae;g__Conexibacter;
Pantoea	0	0	0.000345047	0	0	0	0	0	0	0.000212337	0	0	0.000557384	0.000106168	0	0	0	0	0	0	0	0	0	0	4.64487e-05	5.5296e-05	3.23633e-05	4.64869e-05	0.877474	-	k__Bacteria;p__Proteobacteria;c__Gammaproteobacteria;o__Enterobacterales;f__Erwiniaceae;g__Pantoea;
Christensenellaceae_R-7_group	0.00270729	0.00525533	0.000477758	0.00284	0.000796263	0.00684786	0.0114927	0.0260909	0.00671515	0.0261174	0.0140939	0.00538805	0.00063701	0.000610468	0.00164561	0.0132445	0.011015	0.0506689	0.00642319	0.00836076	0.00456524	0.00528188	0.00724599	0.00780338	0.00906855	0.00979182	0.00256964	0.00388305	0.878191	-	k__Bacteria;p__Firmicutes;c__Clostridia;o__Christensenellales;f__Christensenellaceae;g__Christensenellaceae_R-7_group;
Trichococcus	0	0	0.00013271	0	0	0	0	0	0	0	0	0	0.000106168	5.30842e-05	0	0	0	0	0	0	0	0	0	0	1.10592e-05	1.32723e-05	1.10592e-05	9.52564e-06	0.880892	-	k__Bacteria;p__Firmicutes;c__Bacilli;o__Lactobacillales;f__Carnobacteriaceae;g__Trichococcus;
Atopobium	0.000106168	0	0	0	0	0	0.000371589	0.00063701	0	0.000398131	0.00488375	7.96263e-05	0	0	0	7.96263e-05	0.000159253	0.000557384	0.000451216	0.00106168	0.00220299	0	0.00013271	0.00103514	0.000539687	0.000473332	0.000399581	0.000193198	0.883039	-	k__Bacteria;p__Actinobacteriota;c__Coriobacteriia;o__Coriobacteriales;f__Atopobiaceae;g__Atopobium;
Lachnospira	0	0	0.0247107	0.00849347	0	0	0.000212337	0.000106168	0.000106168	0	0.000238879	0	0.0203047	0.00745833	0.000212337	0	0.000371589	7.96263e-05	0.000159253	0.000477758	0.000106168	0	0	0	0.00282231	0.00243081	0.00210932	0.00173523	0.887378	-	k__Bacteria;p__Firmicutes;c__Clostridia;o__Lachnospirales;f__Lachnospiraceae;g__Lachnospira;
Rheinheimera	0	0	0	0	0.000610468	0	0.000159253	0	0	0	0	0	0.00013271	0	0	0.000424674	0.000106168	0	0	0	0	0	0	0	6.41434e-05	5.5296e-05	5.13942e-05	3.61541e-05	0.889455	-	k__Bacteria;p__Proteobacteria;c__Gammaproteobacteria;o__Alteromonadales;f__Alteromonadaceae;g__Rheinheimera;
S085	0.000291963	0	0	0	0	0	0	0	0	0	0	0	0.000212337	0	0.00013271	0	0	0	0	0	0	0	0	0	2.43302e-05	2.87539e-05	2.43302e-05	1.99957e-05	0.889617	-	k__Bacteria;p__Chloroflexi;c__Dehalococcoidia;o__S085;f__S085;g__S085;
Sulfuricurvum	0.000159253	0	0.00276038	0	0	0	0	0	0	0	0	0	0.00106168	0.00140673	0	0	0	0	0	0	0	0	0	0	0.000243303	0.000205701	0.000229206	0.0001403	0.890259	-	k__Bacteria;p__Campilobacterota;c__Campylobacteria;o__Campylobacterales;f__Sulfurimonadaceae;g__Sulfuricurvum;
Polymorphobacter	0	0	0.000291963	0	0	0	0	0	0	0	0	0	0.000238879	0.000106168	0	0	0	0	0	0	0	0	0	0	2.43302e-05	2.87539e-05	2.43302e-05	2.10363e-05	0.891883	-	k__Bacteria;p__Proteobacteria;c__Alphaproteobacteria;o__Sphingomonadales;f__Sphingomonadaceae;g__Polymorphobacter;
Subgroup_18	0.000185795	0	0.000238879	0	0	0	0	0	0	0	0	0	0.00013271	0.000238879	0	0	0	0	0	0	0	0	0	0	3.53895e-05	3.09657e-05	2.40822e-05	2.18758e-05	0.893092	-	k__Bacteria;p__Acidobacteriota;c__Subgroup_18;o__Subgroup_18;f__Subgroup_18;g__Subgroup_18;
Amycolatopsis	0.000159253	0	0	0	0	0	0	0	0	0	0	0	0	0	0.00013271	0	0	0	0	0	0	0	0	0	1.32711e-05	1.10592e-05	1.32711e-05	1.10592e-05	0.899317	-	k__Bacteria;p__Actinobacteriota;c__Actinobacteria;o__Pseudonocardiales;f__Pseudonocardiaceae;g__Amycolatopsis;
OLB14	0.000318505	0	0	0	0	0	0	0	0	0	0	0	0.000265421	0	0	0	0	0	0	0	0	0	0	0	2.65421e-05	2.21184e-05	2.65421e-05	2.21184e-05	0.899321	-	k__Bacteria;p__Chloroflexi;c__OLB14;o__OLB14;f__OLB14;g__OLB14;
bacteriap25	0.000185795	0.000212337	0	0	0	0	0	0	0	0	0	0	0.000345047	0	0	0	0	0	0	0	0	0	0	0	3.31777e-05	2.87539e-05	2.24279e-05	2.87539e-05	0.904611	-	k__Bacteria;p__Myxococcota;c__bacteriap25;o__bacteriap25;f__bacteriap25;g__bacteriap25;
DTU014	0.00013271	0.000583926	0.000106168	0.00130056	0	0.000159253	0.00138019	0.000690094	0.000557384	0.000371589	0.00156598	0.000583926	0	0.00013271	0.000424674	0.00191103	0.000690094	0.00222954	0.000875889	0.000690094	0.000265421	7.96263e-05	0.000106168	0.000398131	0.000619316	0.000650279	0.000153427	0.000208033	0.905834	-	k__Bacteria;p__Firmicutes;c__Incertae_Sedis;o__DTU014;f__DTU014;g__DTU014;
Acidothermus	0	0.000371589	0	0	0	0	0	0	0	0	0	0	0	0	0.000318505	0	0	0	0	0	0	0	0	0	3.09657e-05	2.65421e-05	3.09657e-05	2.65421e-05	0.914633	-	k__Bacteria;p__Actinobacteriota;c__Actinobacteria;o__Frankiales;f__Acidothermaceae;g__Acidothermus;
Acidovorax	0	0	0	0	0.000185795	0	0	0	0	0	0	0	0	0	0	0.000159253	0	0	0	0	0	0	0	0	1.54829e-05	1.32711e-05	1.54829e-05	1.32711e-05	0.914633	-	k__Bacteria;p__Proteobacteria;c__Gammaproteobacteria;o__Burkholderiales;f__Comamonadaceae;g__Acidovorax;
Eubacterium_eligens_group	0.00013271	0.000159253	0.0101391	0.0013271	0.00116785	0	0	0	0	0.000822805	0.000928973	0	0.0083873	0.00291963	0.000159253	0	0	0	0	0	0	0.000796263	0.00382206	0	0.00122315	0.00134038	0.000823683	0.000741514	0.916731	-	k__Bacteria;p__Firmicutes;c__Clostridia;o__Lachnospirales;f__Lachnospiraceae;g__Eubacterium_eligens_group;
Oribacterium	0	0	0	0	0	0	0.000291963	0	0	0.00013271	2.65421e-05	0	0	0	0	0	0	0	0	0	0	0	0	0.000398131	3.75977e-05	3.31776e-05	2.56127e-05	3.31776e-05	0.917028	-	k__Bacteria;p__Firmicutes;c__Clostridia;o__Lachnospirales;f__Lachnospiraceae;g__Oribacterium;
Harryflintia	0	0.00013271	0	0	0	0	0.000106168	0	7.96263e-05	0	0	0	0.00013271	0	0	7.96263e-05	0	0.00013271	0	0	0	0	0	0	2.65398e-05	2.87517e-05	1.42402e-05	1.54822e-05	0.917217	-	k__Bacteria;p__Firmicutes;c__Clostridia;o__Oscillospirales;f__Ruminococcaceae;g__Harryflintia;
JG30-KF-CM45	0.000424674	0	0	0	0	0	0	0	0	0	0	0	0	0.000291963	7.96263e-05	0	0	0	0	0	0	0	0	0	3.53895e-05	3.09636e-05	3.53895e-05	2.46296e-05	0.919282	-	k__Bacteria;p__Chloroflexi;c__Chloroflexia;o__Thermomicrobiales;f__JG30-KF-CM45;g__JG30-KF-CM45;
Butyricicoccus	0.000345047	0.00721945	0.00355664	0.00379552	0.00461832	0.00260113	0.0038486	0.00982058	0.00581272	0.00443253	0.0108557	0.00445907	0.00122094	0.00196412	0.00241533	0.00626393	0.00318505	0.00422019	0.00522879	0.0073787	0.00220299	0.0114927	0.00581272	0.00846693	0.00511378	0.0049877	0.000852811	0.00088782	0.919359	-	k__Bacteria;p__Firmicutes;c__Clostridia;o__Oscillospirales;f__Butyricicoccaceae;g__Butyricicoccus;
Eubacterium_ruminantium_group	0	0	0	0	0	0	0	0	0.000185795	0.000424674	0.000185795	2.65421e-05	0	0	0	0	0	0	0	0	0	0	0.000928973	0	6.85637e-05	7.74144e-05	3.83048e-05	7.74144e-05	0.919649	-	k__Bacteria;p__Firmicutes;c__Clostridia;o__Lachnospirales;f__Lachnospiraceae;g__Eubacterium_ruminantium_group;
Mycobacterium	0.000318505	0	0	0	0	0.000106168	0	0	0	0	7.96263e-05	0	0	0	0.000451216	0	0	0	0	0	0	0	0	0	4.20227e-05	3.76013e-05	2.72283e-05	3.76013e-05	0.925071	-	k__Bacteria;p__Actinobacteriota;c__Actinobacteria;o__Corynebacteriales;f__Mycobacteriaceae;g__Mycobacterium;
Candidatus_Entotheonella	0.000424674	0	0	0	0	0	0	0	0	0	0	0	0	0.000371589	0	0	0	0	0	0	0	0	0	0	3.53895e-05	3.09657e-05	3.53895e-05	3.09657e-05	0.925917	-	k__Bacteria;p__Entotheonellaeota;c__Entotheonellia;o__Entotheonellales;f__Entotheonellaceae;g__Candidatus_Entotheonella;
Sulfurifustis	0.000212337	0	0	0	0	0	0	0	0	0	0	0	0.000185795	0	0	0	0	0	0	0	0	0	0	0	1.76947e-05	1.54829e-05	1.76947e-05	1.54829e-05	0.925919	-	k__Bacteria;p__Proteobacteria;c__Gammaproteobacteria;o__Acidiferrobacterales;f__Acidiferrobacteraceae;g__Sulfurifustis;
Clostridia_vadinBB60_group	0.000928973	0.03623	0.0093959	0.0389107	0.00772375	0.00138019	0.039707	0.0246311	0.0581537	0.0181283	0.0534027	0.0284531	0.00514917	0.00849347	0.0440333	0.0239675	0.0144654	0.0245514	0.0278161	0.074716	0.0141204	0.0124748	0.017969	0.0585784	0.0264204	0.0271946	0.00561123	0.00616382	0.926851	-	k__Bacteria;p__Firmicutes;c__Clostridia;o__Clostridia_vadinBB60_group;f__Clostridia_vadinBB60_group;g__Clostridia_vadinBB60_group;
Mesorhizobium	0.000451216	0	0	0	0	0	0	0	0	0	0	0	0.000345047	0	0.000159253	0	0	0	0	0	0	0	0	0	3.76013e-05	4.2025e-05	3.76013e-05	3.05537e-05	0.928112	-	k__Bacteria;p__Proteobacteria;c__Alphaproteobacteria;o__Rhizobiales;f__Rhizobiaceae;g__Mesorhizobium;
0319-7L14	0.00175178	0.00108823	0	0	0	0	0	0	0	0	0	0	0	0	0.00254804	0	0	0	0	0	0	0	0	0	0.000236667	0.000212337	0.000164704	0.000212337	0.928729	-	k__Bacteria;p__Actinobacteriota;c__Actinobacteria;o__0319-7L14;f__0319-7L14;g__0319-7L14;
Lachnospiraceae_UCG-010	0	0.000185795	0.000557384	0.000345047	0	0.00013271	0.000583926	0.0005043	0.00130056	0.00135365	0.000318505	0.000557384	0.000424674	0.00238879	0.000291963	0	0.000159253	0.000345047	0.000238879	0.000185795	7.96263e-05	0.0005043	0.000424674	0.000557384	0.000486605	0.000466697	0.000128266	0.000181449	0.929509	-	k__Bacteria;p__Firmicutes;c__Clostridia;o__Lachnospirales;f__Lachnospiraceae;g__Lachnospiraceae_UCG-010;
Syntrophorhabdus	0	0	0.000743179	0	0	0	0	0	0	0	0	0	0.000424674	0.000398131	0	0	0	0	0	0	0	0	0	0	6.19316e-05	6.85671e-05	6.19316e-05	4.62568e-05	0.932431	-	k__Bacteria;p__Desulfobacterota;c__Syntrophorhabdia;o__Syntrophorhabdales;f__Syntrophorhabdaceae;g__Syntrophorhabdus;
Solirubrobacter	0.000743179	0.000371589	0	0	0	0	0	0	0	0	0	0	0	0	0.0010086	0	0	0	0	0	0	0	0	0	9.28973e-05	8.405e-05	6.66762e-05	8.405e-05	0.935061	-	k__Bacteria;p__Actinobacteriota;c__Thermoleophilia;o__Solirubrobacterales;f__Solirubrobacteraceae;g__Solirubrobacter;
Limnobacter	0.000583926	0.000159253	0	0	0.000185795	0	0	0	0	0	0	0	0	0	5.30842e-05	0.000796263	0	0	0	0	0	0	0	0	7.74145e-05	7.07803e-05	4.99192e-05	6.61e-05	0.936941	-	k__Bacteria;p__Proteobacteria;c__Gammaproteobacteria;o__Burkholderiales;f__Burkholderiaceae;g__Limnobacter;
Lactococcus	0.0013271	0.0101922	0	0.00063701	0	0.000185795	0	0	0.000159253	0	0.00180486	0	0	0	0.015766	0	0	0	0	0	0	0	0	0	0.00119218	0.00131383	0.000836248	0.00131383	0.938571	-	k__Bacteria;p__Firmicutes;c__Bacilli;o__Lactobacillales;f__Streptococcaceae;g__Lactococcus;
Granulicatella	0	0	0	0	0	0	0	0	0	0.00148636	0.00122094	0	0	0	0	0	0	0	0	0	0	0	0	0.00249496	0.000225608	0.000207913	0.000152979	0.000207913	0.946022	-	k__Bacteria;p__Firmicutes;c__Bacilli;o__Lactobacillales;f__Carnobacteriaceae;g__Granulicatella;
Spiroplasma	0	0.00711328	0	0	0	0	0	0	0	0	0	0	0	0	0.0065559	0	0	0	0	0	0	0	0	0	0.000592773	0.000546325	0.000592773	0.000546325	0.954576	-	k__Bacteria;p__Firmicutes;c__Bacilli;o__Entomoplasmatales;f__Spiroplasmataceae;g__Spiroplasma;
Pseudonocardia	0.000716637	0	0	0	0	0	0	0	0	0	0	0	0	0	0.000663552	0	0	0	0	0	0	0	0	0	5.97198e-05	5.5296e-05	5.97198e-05	5.5296e-05	0.957147	-	k__Bacteria;p__Actinobacteriota;c__Actinobacteria;o__Pseudonocardiales;f__Pseudonocardiaceae;g__Pseudonocardia;
Sulfurisoma	0	0	0.000822805	0	0	0	0	0	0	0	0	0	0.0005043	0.000265421	0	0	0	0	0	0	0	0	0	0	6.85671e-05	6.41434e-05	6.85671e-05	4.56763e-05	0.957736	-	k__Bacteria;p__Proteobacteria;c__Gammaproteobacteria;o__Burkholderiales;f__Rhodocyclaceae;g__Sulfurisoma;
Anaerostignum	0	0	0	0.000424674	0.000159253	0	0.000212337	0.000159253	0.000106168	0	0.000159253	0.000318505	0.000106168	0.000291963	0	0.000238879	0.000238879	0.000106168	0.000318505	0	0	0.000106168	0.000106168	0	0.000128287	0.000126075	4.05218e-05	3.42852e-05	0.967144	-	k__Bacteria;p__Firmicutes;c__Clostridia;o__Lachnospirales;f__Lachnospiraceae;g__Anaerostignum;
IMCC26256	0.00116785	0.00177832	0.000106168	0	0	0	0	0	0	0	0	0	0.000690094	5.30842e-05	0.00244187	0	0	0	0	0	0	0	0	0	0.000254362	0.000265422	0.000168801	0.000205905	0.967253	-	k__Bacteria;p__Actinobacteriota;c__Acidimicrobiia;o__IMCC26256;f__IMCC26256;g__IMCC26256;
Cellulomonas	0.000583926	0	0.000238879	0	0	0	0	0	0	0	0	0	0.000530842	0.000318505	0	0	0	0	0	0	0	0	0	0	6.85671e-05	7.07789e-05	5.08723e-05	4.94763e-05	0.975417	-	k__Bacteria;p__Actinobacteriota;c__Actinobacteria;o__Micrococcales;f__Cellulomonadaceae;g__Cellulomonas;
UCG-005	0.0123421	0.00629048	0.00429982	0.00212337	0.00207028	0.0105372	0.0199862	0.0209417	0.0161641	0.0376101	0.027126	0.0139877	0.00313197	0.0175974	0.00284	0.0134834	0.0159518	0.0288513	0.00852001	0.0294352	0.00639665	0.0212868	0.0109619	0.0135365	0.0144566	0.0143327	0.00309885	0.00256364	0.975718	-	k__Bacteria;p__Firmicutes;c__Clostridia;o__Oscillospirales;f__Oscillospiraceae;g__UCG-005;
Lachnospiraceae_UCG-001	0	0	0.00581272	0.00103514	0	0	0	0	0	0	0	0	0.00512262	0.00196412	0	0	0	0	0	0	0	0	0	0	0.000570655	0.000590562	0.000484232	0.000443077	0.97608	-	k__Bacteria;p__Firmicutes;c__Clostridia;o__Lachnospirales;f__Lachnospiraceae;g__Lachnospiraceae_UCG-001;
Desulfatiglans	0.000583926	0	0.000424674	0	0	0	0	0	0	0	0	0	0.000796263	0.000238879	0	0	0	0	0	0	0	0	0	0	8.405e-05	8.62618e-05	5.75079e-05	6.75213e-05	0.980335	-	k__Bacteria;p__Desulfobacterota;c__Desulfobacteria;o__Desulfatiglandales;f__Desulfatiglandaceae;g__Desulfatiglans;
Glutamicibacter	0.000663552	0	0.00238879	0	0	0	0	0	0	0	0.00103514	0	0.00217645	0.00167215	0	0	0	0	0	0.000185795	0	0	0	0	0.000340624	0.0003362	0.000210084	0.00021692	0.988444	-	k__Bacteria;p__Actinobacteriota;c__Actinobacteria;o__Micrococcales;f__Micrococcaceae;g__Glutamicibacter;
RF39	0.00268075	0.00995329	0.000212337	0.0495541	0.0690094	0.00207028	0.00923665	0.00719291	0.00246841	0.00461832	0.0090774	0.00337085	0.000424674	0.00315851	0.00214991	0.0146247	0.0121828	0.0110681	0.0358584	0.0123686	0.0623208	0.00291963	0.0104576	0.00108823	0.0141204	0.0140518	0.0062729	0.00520191	0.993365	-	k__Bacteria;p__Firmicutes;c__Bacilli;o__RF39;f__RF39;g__RF39;
Clostridium_sensu_stricto_13	0.000371589	0	0.00318505	0	0	0	0	0	0	0	0	0	0.00276038	0.000769721	0	0	0	0	0	0	0	0	0	0	0.000296387	0.000294175	0.00026441	0.000233123	0.995051	-	k__Bacteria;p__Firmicutes;c__Clostridia;o__Clostridiales;f__Clostridiaceae;g__Clostridium_sensu_stricto_13;
Candidatus_Alysiosphaera	7.96263e-05	0.000106168	0	0	0	0	0	0	0	0	0	0	0	0	0.000185795	0	0	0	0	0	0	0	0	0	1.54807e-05	1.54829e-05	1.05644e-05	1.54829e-05	0.999905	-	k__Bacteria;p__Proteobacteria;c__Alphaproteobacteria;o__Tistrellales;f__Geminicoccaceae;g__Candidatus_Alysiosphaera;
Ruminococcaceae	0	0	0	5.30842e-05	0	0	0	0	0	0	0.000159253	0	0.000212337	0	0	0	0	0	0	0	0	0	0	0	1.76961e-05	1.76947e-05	1.36024e-05	1.76947e-05	0.999953	-	k__Bacteria;p__Firmicutes;c__Clostridia;o__Oscillospirales;f__Ruminococcaceae;g__Ruminococcaceae;
Tyzzerella	0.000849347	0.0005043	0.00222954	0.000822805	0	0.00185795	0.00122094	0.000955515	0.00276038	0.00153944	0.000928973	0.00695403	0.00140673	0.00331776	0.000530842	0.000743179	0.000690094	0.0015129	0.00145982	0.00140673	0.000902431	0.00220299	0.00161907	0.00483066	0.0017186	0.0017186	0.000524023	0.000357567	1	-	k__Bacteria;p__Firmicutes;c__Clostridia;o__Lachnospirales;f__Lachnospiraceae;g__Tyzzerella;
AD3	0	0.00013271	0	0	0	0	0	0	0	0	0	0	0	0	0.00013271	0	0	0	0	0	0	0	0	0	1.10592e-05	1.10592e-05	1.10592e-05	1.10592e-05	1	-	k__Bacteria;p__Chloroflexi;c__AD3;o__AD3;f__AD3;g__AD3;
Aeromicrobium	0.0005043	0	0	0	0	0	0	0	0	0	0	0	0.000185795	0	0.000318505	0	0	0	0	0	0	0	0	0	4.2025e-05	4.2025e-05	4.2025e-05	2.9487e-05	1	-	k__Bacteria;p__Actinobacteriota;c__Actinobacteria;o__Propionibacteriales;f__Nocardioidaceae;g__Aeromicrobium;
Brochothrix	0	0	0	0.000583926	0	0	0	0	0	0	0	0	0	0	0	0	0	0	0	0.000583926	0	0	0	0	4.86605e-05	4.86605e-05	4.86605e-05	4.86605e-05	1	-	k__Bacteria;p__Firmicutes;c__Bacilli;o__Lactobacillales;f__Listeriaceae;g__Brochothrix;
Clostridium	0	0	0.000106168	0	0	0	0	0	0	0	0	0	0.000106168	0	0	0	0	0	0	0	0	0	0	0	8.84733e-06	8.84733e-06	8.84733e-06	8.84733e-06	1	-	k__Bacteria;p__Firmicutes;c__Clostridia;o__Clostridiales;f__Caloramatoraceae;g__Clostridium;
Latescibacteraceae	0	0	7.96263e-05	0	0	0	0	0	0	0	0	0	0	7.96263e-05	0	0	0	0	0	0	0	0	0	0	6.63333e-06	6.63333e-06	6.63333e-06	6.63333e-06	1	-	k__Bacteria;p__Latescibacterota;c__Latescibacteria;o__Latescibacterales;f__Latescibacteraceae;g__Latescibacteraceae;
Phenylobacterium	0	0.000238879	0	0	0	0	0	0	0	0	0.000212337	0	0.000238879	0	0.000212337	0	0	0	0	0	0	0	0	0	3.76013e-05	3.76013e-05	2.54034e-05	2.54034e-05	1	-	k__Bacteria;p__Proteobacteria;c__Alphaproteobacteria;o__Caulobacterales;f__Caulobacteraceae;g__Phenylobacterium;
Sh765B-TzT-35	0.000185795	0	0.000185795	0	0	0	0	0	0	0	0	0	0.000185795	0.000185795	0	0	0	0	0	0	0	0	0	0	3.09658e-05	3.09658e-05	2.08772e-05	2.08772e-05	1	-	k__Bacteria;p__Methylomirabilota;c__Methylomirabilia;o__Methylomirabilales;f__Methylomirabilaceae;g__Sh765B-TzT-35;
