# Supplementary material for: The Effects of Optimal Dietary Vitamin D3 on Growth and Carcass Performance, Tibia Traits, Meat Quality, and Intestinal Morphology of Chinese Yellow-Feathered Broiler Chickens
Source: Animals (Basel). 2024 Mar 16;14(6):920. doi: 10.3390/ani14060920 (PMC10967611; doi:10.3390/ani14060920)
Supplement: Supplementary file 1 [file animals-14-00920-s001.zip › Table S7.xlsx]

## Sheet: A
Table S7A Sequencing data quality assessment
Sample	Raw Data	Clean Data (%)	Adapter (%)	Low Quality (%)
CN1	50579864	50264664 (99.38%)	28952 (0.06%)	286248 (0.57%)
CN2	43605436	43342306 (99.40%)	26688 (0.06%)	236402 (0.54%)
CN3	50160276	49855918 (99.39%)	32774 (0.07%)	271584 (0.54%)
LC1	48340478	47997202 (99.29%)	28906 (0.06%)	314370 (0.65%)
LC2	49988716	49720092 (99.46%)	32164 (0.06%)	236460 (0.47%)
LC3	51499538	51261050 (99.54%)	26610 (0.05%)	211878 (0.41%)

## Sheet: B
Table S7B Mapping results with reference genomes
Sample	Unmapped(%)	Unique_Mapped(%)	Multiple_Mapped(%)	Total_Mapped(%)
CN1	1958006 (3.91%)	46592909 (92.93%)	1585521 (3.16%)	48178430 (96.09%)
CN2	2145082 (4.96%)	39963621 (92.48%)	1102565 (2.55%)	41066186 (95.04%)
CN3	2034279 (4.09%)	46356703 (93.29%)	1300576 (2.62%)	47657279 (95.91%)
LC1	2256464 (4.71%)	44374013 (92.71%)	1235163 (2.58%)	45609176 (95.29%)
LC2	2151657 (4.34%)	46080794 (93.02%)	1305489 (2.64%)	47386283 (95.66%)
LC3	1969889 (3.86%)	47804534 (93.56%)	1320969 (2.59%)	49125503 (96.14%)

## Sheet: C
Table S7C Mapping reference area statistics
Sample	Exon	Intron	Intergenic
CN1	44615817 (92.61%)	2512725 (5.22%)	1049888 (2.18%)
CN2	37865050 (92.20%)	2251751 (5.48%)	949385 (2.31%)
CN3	43637776 (91.57%)	2825346 (5.93%)	1194157 (2.51%)
LC1	41811438 (91.67%)	2700160 (5.92%)	1097578 (2.41%)
LC2	43525137 (91.85%)	2744936 (5.79%)	1116210 (2.36%)
LC3	45296538 (92.21%)	2680625 (5.46%)	1148340 (2.34%)

## Sheet: D
Table S7D Liver transcriptome analysis between the control (CN) and low concentration (LC) groups
ID	Symbol	Description	CN1_count	CN2_count	CN3_count	LC1_count	LC2_count	LC3_count	CN1_fpkm	CN2_fpkm	CN3_fpkm	LC1_fpkm	LC2_fpkm	LC3_fpkm
MSTRG.10001	--	periaxin-like [Penaeus monodon]	99	102	118	92	112	77	1.174	1.439	1.435	1.165	1.366	0.901
MSTRG.1003	--	rna-directed dna polymerase from mobile element jockey-like [Limosa lapponica baueri]	277	1726	139	160	269	1044	2.4	17.792	1.228	1.467	2.404	8.856
MSTRG.10059	--	-	0	0	6	0	0	8	0	0	0.658	0	0	0.844
MSTRG.10111	Anxa4	PREDICTED: annexin A4 [Charadrius vociferus]	24.84	6.21	23.83	10.1	16.59	11.7	2.283	0.679	2.245	0.991	1.568	1.06
MSTRG.10118	--	nedd4-binding protein 2-like 2 [Limosa lapponica baueri]	413	508	1040	300	470	748	3.883	5.691	9.949	2.976	4.563	6.961
MSTRG.1012	DOP1B	protein dopey-2 [Gallus gallus]	282	206	201	473	240	529	1.316	1.143	0.961	2.356	1.152	2.434
MSTRG.10123	DHDDS	dehydrodolichyl diphosphate synthase complex subunit DHDDS isoform 1 [Gallus gallus]	1131	860	1518	1292	1319	1668	12.559	11.358	17.279	15.315	15.064	18.267
MSTRG.10124	--	PREDICTED: uncharacterized protein LOC104143867 [Struthio camelus australis]	61	66	62	59	40	40	7.028	9.044	7.322	7.256	4.74	4.545
MSTRG.10135	--	cAMP-dependent protein kinase inhibitor beta-like [Meleagris gallopavo]	57	22	52	27	51	45	2.36	1.084	2.207	1.194	2.172	1.838
MSTRG.10198	--	-	139	219	347	186	108	150	8.951	17.193	21.829	12.966	7.338	9.214
MSTRG.1022	BRWD1	bromodomain and WD repeat-containing protein 1 isoform X3 [Gallus gallus]	663	602	957	589	1037	955	3.746	4.092	5.535	3.604	5.994	5.345
MSTRG.1026	--	rna-directed dna polymerase from mobile element jockey-like [Limosa lapponica baueri]	514	958	417	622	413	742	8.162	18.092	6.787	10.543	6.745	11.619
MSTRG.1028	--	-	4	2	3	2	0	34	0.231	0.137	0.177	0.123	0	1.934
MSTRG.10438	ALG9	alpha-1,2-mannosyltransferase ALG9 isoform X1 [Gallus gallus]	22.66	22.77	37.9	34.55	27.78	38.51	1.888	2.257	3.237	3.073	2.381	3.164
MSTRG.10439	CLPTM1	cleft lip and palate transmembrane protein 1 [Tyto alba]	420	383	457	386	410	466	23.547	25.539	26.264	23.102	23.641	25.766
MSTRG.1048	--	hypothetical protein N330_04604, partial [Leptosomus discolor]	137	72	173	184	142	94	2.418	1.511	3.13	3.466	2.577	1.636
MSTRG.10480	sh3bp5l	SH3 domain-binding protein 5-like [Coturnix japonica]	7	6	5	6	8	4	1.505	1.534	1.102	1.377	1.769	0.848
MSTRG.10481	--	-	0	2	3	1	0	1	0	0.286	0.37	0.129	0	0.119
MSTRG.10516	--	uncharacterized protein LOC121107554 [Gallus gallus]	2	11	3	2	5	9	0.219	1.435	0.337	0.234	0.564	0.974
MSTRG.10520	--	LWamide neuropeptides isoform X1 [Cyanistes caeruleus]	13	3	20	0	14	2	1.02	0.28	1.608	0	1.129	0.155
MSTRG.10525	SMG5	protein SMG5 [Gallus gallus]	11.5	23.38	8.6	8.06	3.6	4.93	0.758	1.832	0.581	0.567	0.244	0.32
MSTRG.10531	DCAF8	DDB1- and CUL4-associated factor 8 isoform X1 [Gallus gallus]	149.03	138.66	206.72	131.68	82.88	106.83	5.083	5.625	7.228	4.794	2.907	3.593
MSTRG.10553	--	-	27	25	61	27	22	51	2.197	2.391	5.55	2.304	1.994	4.19
MSTRG.1056	--	-	1	3	9	0	0	0	0.14	0.501	1.295	0	0	0
MSTRG.1058	--	-	148	107	54	41	105	36	3.803	3.271	1.423	1.125	2.775	0.912
MSTRG.10594	--	-	9	1	2	10	1	3	0.755	0.1	0.172	0.896	0.086	0.248
MSTRG.10632	--	Purkinje cell protein 4-like protein 1 [Gallus gallus]	19	11	2	62	16	18	1.845	1.27	0.199	6.426	1.598	1.724
MSTRG.10645	--	high affinity immunoglobulin epsilon receptor subunit gamma precursor [Gallus gallus]	0	0	0	0	0	1	0	0	0	0	0	0.207
MSTRG.10733	--	-	321	327	516	312	475	274	10.669	12.927	17.58	11.07	16.237	8.981
MSTRG.10735	Rab29	ras-related protein Rab-7L1 [Gallus gallus]	1242	1439	1684	691	1623	1382	19.086	26.301	26.527	11.335	25.651	20.944
MSTRG.10736	SLC41A1	solute carrier family 41 member 1 [Antrostomus carolinensis]	2524	2810	2240	1732	2636	2321	25.617	33.92	23.301	18.776	27.528	23.234
MSTRG.10750	CR1	LOW QUALITY PROTEIN: complement receptor type 1 [Phasianus colchicus]	504	2354	1473	309	1726	2452	11.703	65.013	35.062	7.659	41.221	56.152
MSTRG.10789	TRIM33	E3 ubiquitin-protein ligase TRIM33 isoform X1 [Gallus gallus]	519	612	569	504	567	731	4.744	6.489	5.394	4.862	5.321	6.572
MSTRG.10813	Smim29	small integral membrane protein 29 [Meleagris gallopavo]	25	33	37	35	16	27	0.772	1.212	1.172	1.154	0.508	0.823
MSTRG.10844	Eif3c	eukaryotic translation initiation factor 3 subunit C-like isoform X2 [Pan paniscus]	10	8	20	14	4	5	1.811	1.723	3.712	2.706	0.745	0.893
MSTRG.10847	--	filaggrin-2-like [Gallus gallus]	22.53	32.91	11.39	7.8	79.64	10.55	1.379	2.395	0.714	0.51	5.012	0.637
MSTRG.10848	--	filaggrin-2-like [Gallus gallus]	20.47	33.41	5.61	2.2	71.36	36.45	1.106	2.148	0.311	0.127	3.967	1.943
MSTRG.10849	--	extensin isoform X1 [Gallus gallus]	1	4.68	0	0	0	0	0.232	1.289	0	0	0	0
MSTRG.10860	Ndufb11	NADH dehydrogenase [ubiquinone] 1 beta subcomplex subunit 11, mitochondrial [Gallus gallus]	36	26	23	17	17	22	4.345	3.733	2.846	2.19	2.11	2.619
MSTRG.10861	--	F-box only protein 6-like isoform X1 [Numida meleagris]	31.18	2.98	18.33	3.65	0.61	0.53	1.989	0.226	1.199	0.249	0.04	0.033
MSTRG.10950	GRN	progranulin [Phasianus colchicus]	446	494	565	415	537	553	26.583	35.02	34.521	26.405	32.919	32.506
MSTRG.11089	--	-	1	0	6	0	0	0	0.126	0	0.777	0	0	0
MSTRG.11118	pol	polyprotein [Xenopus tropicalis]	1346.18	3955.26	1043.43	345.42	1357.5	619.64	6.542	22.861	5.198	1.792	6.785	2.97
MSTRG.11161	--	collagen alpha-1(IV) chain-like [Procambarus clarkii]	468	344	627	550	583	566	13.755	12.039	19.104	16.952	17.821	16.207
MSTRG.11180	YJU2	splicing factor YJU2 [Gallus gallus]	158	202	206	148	148	231	6.283	9.555	8.398	6.283	6.053	9.06
MSTRG.11214	--	-	6	9	29	8	12	9	0.306	0.547	1.518	0.436	0.63	0.453
MSTRG.11292	TM6SF2	transmembrane 6 superfamily member 2 [Gallus gallus]	969	881	876	1028	882	997	37.185	40.21	34.459	42.111	34.81	37.732
MSTRG.1133	--	skin secretory protein xP2-like [Coturnix japonica]	1070	916	1065	847	1054	900	22.731	23.144	23.192	19.208	23.029	18.856
MSTRG.11341	--	-	49	75	110	60	55	65	1.155	2.102	2.657	1.509	1.333	1.51
MSTRG.11359	EIF3K	eukaryotic translation initiation factor 3 subunit K isoform X1 [Numida meleagris]	1610	1534	1699	1824	1319	1735	90.793	102.889	98.215	109.804	76.501	96.493
MSTRG.11400	Ppp5c	PREDICTED: serine/threonine-protein phosphatase 5-like, partial [Tauraco erythrolophus]	36	15	42	27	37	40	4.423	2.192	5.289	3.541	4.675	4.847
MSTRG.11418	--	arachidonate 12-lipoxygenase, 12R-type-like [Coturnix japonica]	1	0	0	7	20	1	0.059	0	0	0.443	1.22	0.058
MSTRG.11453	--	-	207	112	224	208	198	95	2.466	1.587	2.735	2.645	2.426	1.116
MSTRG.11460	--	-	68	156	45	72	79	149	0.638	1.742	0.433	0.721	0.763	1.379
MSTRG.1150	--	-	10	21	11	16	69	20	0.374	0.935	0.422	0.639	2.656	0.738
MSTRG.11515	PIGO	GPI ethanolamine phosphate transferase 3 [Gallus gallus]	294	378	365	312	322	334	2.159	3.301	2.747	2.445	2.432	2.419
MSTRG.11516	STOML2	stomatin-like protein 2, mitochondrial [Gallus gallus]	496	442	511	470	600	548	19.28	20.434	20.361	19.502	23.986	21.007
MSTRG.11543	--	-	1	0	0	22	0	1	0.138	0	0	3.25	0	0.136
MSTRG.11566	--	-	7	10	16	21	20	18	0.393	0.668	0.922	1.26	1.156	0.998
MSTRG.11585	--	PREDICTED: C-C motif chemokine 28-like, partial [Phaethon lepturus]	206	482	234	692	418	606	3.012	8.997	3.624	11.237	6.169	9.042
MSTRG.11594	--	cilia- and flagella-associated protein 43 isoform X3 [Gallus gallus]	39	20	235	94	64	106	0.33	0.201	2.037	0.849	0.557	0.884
MSTRG.11598	Snx18	sorting nexin-18 [Gallus gallus]	304	326	444	351	368	397	2.98	3.801	4.461	3.673	3.71	3.838
MSTRG.11636	--	hypothetical protein CIB84_010296 [Bambusicola thoracicus]	69	105	111	101	191	42	0.924	1.672	1.523	1.444	2.63	0.555
MSTRG.11682	--	coiled-coil domain-containing protein 171 isoform X5 [Gallus gallus]	0	13	27.96	0	297.74	1	0	0.597	1.106	0	11.817	0.038
MSTRG.11782	--	-	4	6	4	3	0	12	0.396	0.707	0.406	0.317	0	1.173
MSTRG.11802	--	-	4	19	16	13	9	16	0.251	1.417	1.028	0.87	0.58	0.989
MSTRG.11812	--	zinc finger RNA-binding protein isoform X5 [Gallus gallus]	144	254	358	268	265	264	1.484	3.113	3.782	2.948	2.809	2.683
MSTRG.11825	--	-	121	63	73	49	97	137	3.392	2.099	2.132	1.473	3.009	3.911
MSTRG.1191	LONRF2	LON peptidase N-terminal domain and RING finger protein 2 [Gallus gallus]	738	569	537	482	601	591	5.844	5.359	4.359	4.074	4.895	4.615
MSTRG.11922	ECPAS	proteasome adapter and scaffold protein ECM29 isoform X2 [Coturnix japonica]	1120	1321	1663	1452	1336	1645	6.521	9.151	9.91	9.013	8.007	9.447
MSTRG.11929	--	-	40	38	57	54	31	36	5.683	6.421	8.301	8.189	4.529	5.044
MSTRG.11972	ARHGAP33	rho GTPase-activating protein 32-like, partial [Phasianus colchicus]	0	0	4	3	10	0	0	0	0.504	0.393	1.264	0
MSTRG.12055	--	immunoglobulin superfamily member 1 isoform X10 [Gallus gallus]	23	40.23	73	11	22	36.65	1.221	2.541	3.973	0.623	1.201	1.919
MSTRG.12063	--	-	15	11	50	33	37	28	0.435	0.379	1.486	1.021	1.103	0.801
MSTRG.12079	PIP4K2C	phosphatidylinositol 5-phosphate 4-kinase type-2 gamma, partial [Phasianus colchicus]	5	5	5	8	3	10	0.814	0.968	0.834	1.389	0.502	1.605
MSTRG.12087	LRP1	low-density lipoprotein receptor-related protein 1 precursor [Gallus gallus]	10137	12360	11968	8768	9078	9777	35.394	51.325	42.834	32.678	32.595	33.669
MSTRG.12146	--	-	2	0	6	1	1	2	0.299	0	0.92	0.16	0.154	0.295
MSTRG.12153	--	PREDICTED: titin-like [Austrofundulus limnaeus]	7	22	7	14	8	21	0.445	1.662	0.456	0.95	0.523	1.316
MSTRG.12177	Bad	bcl2-associated agonist of cell death [Melopsittacus undulatus]	44	36	77	65	43	60	1.598	1.555	2.867	2.52	1.606	2.149
MSTRG.12187	--	-	110	145	175	131	48	121	11.799	18.498	19.241	14.999	5.295	12.8
MSTRG.12205	Hnrnpul2	heterogeneous nuclear ribonucleoprotein U-like protein 2 isoform X2 [Gallus gallus]	413	452	555	486	499	472	35.968	46.818	49.546	45.182	44.695	40.539
MSTRG.12210	PNKP	bifunctional polynucleotide phosphatase/kinase, partial [Hirundo rustica]	0	1	0	0	0	0	0	0.244	0	0	0	0
MSTRG.12211	FIBP	acidic fibroblast growth factor intracellular-binding protein-like, partial [Gallus gallus]	1	0	1	1	0	3	0.202	0	0.207	0.216	0	0.599
MSTRG.12344	--	-	95	21.57	94.63	75.97	17.9	85.44	3.088	0.763	3.453	2.615	0.548	3.18
MSTRG.12345	--	-	6	18.43	4.37	9.03	7.1	18.56	0.454	1.657	0.339	0.729	0.552	1.384
MSTRG.12404	--	uncharacterized membrane protein YFL067W-like [Callorhinchus milii]	8	16	16	13	15	7	0.547	1.302	1.122	0.949	1.055	0.472
MSTRG.12407	Plod3	multifunctional procollagen lysine hydroxylase and glycosyltransferase LH3-like isoform X2 [Melopsittacus undulatus]	1	1	3	2	2	4	0.117	0.139	0.36	0.25	0.241	0.462
MSTRG.12408	ACADM	medium-chain specific acyl-CoA dehydrogenase, mitochondrial [Phasianus colchicus]	1250	1237	1446	1335	936	1588	62.254	73.273	73.822	70.975	47.944	77.997
MSTRG.12409	--	-	0	5	20	2	3	8	0	0.627	2.161	0.225	0.325	0.831
MSTRG.12411	--	V-set and transmembrane domain-containing protein 1-like [Gallus gallus]	2.21	7.74	3.6	1	5.67	3	0.291	1.211	0.486	0.14	0.767	0.389
MSTRG.12437	--	platelet glycoprotein VI isoform X3 [Gallus gallus]	22.84	30.13	37.29	13.49	8	15.01	2.91	4.566	4.87	1.835	1.048	1.886
MSTRG.12440	--	V-set and transmembrane domain-containing protein 1-like isoform X2 [Gallus gallus]	3.05	15.39	3.91	6.32	1.99	1.33	0.303	1.818	0.398	0.67	0.203	0.13
MSTRG.12442	--	mucin-2-like isoform X1 [Gallus gallus]	5	14	19	26	30	10	0.187	0.623	0.729	1.039	1.155	0.369
MSTRG.12448	--	36.4 kDa proline-rich protein-like isoform X2 [Gallus gallus]	34	15	23	16	4	20	1.922	1.008	1.333	0.965	0.233	1.115
MSTRG.12450	--	RecName: Full=Ig mu chain C region [Gallus gallus]	24	9	129	6	11	28	1.702	0.759	9.379	0.454	0.802	1.959
MSTRG.12452	IGHV3-23	immunoglobulin heavy chain, partial [Gallus gallus]	28	9	7	3	4	8	3.165	1.21	0.811	0.362	0.465	0.892
MSTRG.12453	IGHV3-21	immunoglobulin heavy chain V-region, partial [Gallus gallus]	0	0	1	0	0	0	0	0	0.174	0	0	0
MSTRG.12464	--	uncharacterized protein LOC121112799 [Gallus gallus]	4	6	11	12	10	12	0.14	0.249	0.394	0.448	0.359	0.414
MSTRG.12465	OSGEP	probable tRNA N6-adenosine threonylcarbamoyltransferase [Gallus gallus]	9	6	16	15	7	6	1.464	1.161	2.669	2.605	1.171	0.963
MSTRG.12466	--	telomerase protein component 1 isoform X2 [Chelonia mydas]	1	11	4	1	3	3	0.095	1.248	0.391	0.102	0.294	0.282
MSTRG.12467	--	uncharacterized protein LOC121468403 isoform X1 [Taeniopygia guttata]	17	15	22	11	11	7	1.753	1.84	2.326	1.211	1.167	0.712
MSTRG.12479	SLC27A2	bile acyl-CoA synthetase [Gallus gallus]	6.05	36.2	3.01	3.02	3.01	3	0.548	4.628	0.279	0.292	0.28	0.268
MSTRG.12481	SLC27A2	bile acyl-CoA synthetase [Gallus gallus]	1.03	6.06	0	24	2.05	0	0.137	0.956	0	3.399	0.28	0
MSTRG.12484	--	leukocyte immunoglobulin-like receptor subfamily B member 1 isoform X2 [Gallus gallus]	21.8	77.41	86.26	11.83	32.69	21.91	0.894	3.774	3.624	0.518	1.378	0.886
MSTRG.12515	--	-	6.79	24.7	19.21	6.6	4.64	6.83	0.51	2.207	1.479	0.529	0.359	0.506
MSTRG.12516	--	leukocyte immunoglobulin-like receptor subfamily B member 5 isoform X2 [Gallus gallus]	11.41	13.47	11.07	5.5	9.65	12.26	0.514	0.721	0.511	0.264	0.447	0.544
MSTRG.12575	--	leukocyte immunoglobulin-like receptor subfamily B member 3, partial [Gallus gallus]	2	8	6	1.05	0	0	0.233	1.107	0.715	0.13	0	0
MSTRG.12668	--	intercellular adhesion molecule 5-like, partial [Centrocercus urophasianus]	0	3	2	0	0	2	0	0.471	0.271	0	0	0.26
MSTRG.12669	DHX16	pre-mRNA-splicing factor ATP-dependent RNA helicase DHX16-like, partial [Neopelma chrysocephalum]	1	0	0	0	1	0	0.131	0	0	0	0.135	0
MSTRG.12673	SF1	splicing factor 1, isoform CRA_b [Homo sapiens]	31	39	46	38	40	46	0.863	1.292	1.313	1.13	1.146	1.264
MSTRG.12674	--	-	335	163	568	556	504	490	15.028	8.86	25.711	26.249	23.094	21.58
MSTRG.12682	arhgap32	rho GTPase-activating protein 33-like [Gallus gallus]	119	110	137	129	124	80.59	6.695	7.361	7.901	7.748	7.175	4.472
MSTRG.12684	--	immunoglobulin-like receptor CHIR2D-957 precursor, partial [Gallus gallus]	0	0	1	0	0	0	0	0	0.196	0	0	0
MSTRG.12690	tmem147	LOW QUALITY PROTEIN: transmembrane protein 147 [Gallus gallus]	2	3	3	4	6	3	0.325	0.581	0.5	0.695	1.004	0.481
MSTRG.12692	--	-	86	47	82	48	44	106	5.85	3.802	5.718	3.485	3.078	7.111
MSTRG.12696	Flna	filamin-A isoform X4 [Ornithorhynchus anatinus]	0	4	0	2	0	0	0	0.651	0	0.292	0	0
MSTRG.12697	FLNA	filamin-A [Gallus gallus]	12	5	1	9	0	1	1.116	0.553	0.095	0.893	0	0.092
MSTRG.12698	FLNA	filamin-A [Gallus gallus]	22	44	25	9	7	23	0.703	1.672	0.819	0.307	0.23	0.725
MSTRG.1270	--	ORF2 [Acanthochelys spixii]	293	150	437	461	268	317	1.673	1.019	2.552	2.8	1.574	1.777
MSTRG.12702	--	platelet glycoprotein VI-like isoform X3 [Gallus gallus]	11.44	23	33	1	18.86	13	1.806	4.319	5.341	0.169	3.063	2.024
MSTRG.12730	--	uncharacterized protein LOC118561105 [Fundulus heteroclitus]	76	50	166	91	308	300	4.639	3.63	10.387	5.929	19.336	18.059
MSTRG.12731	PC	pyruvate carboxylase, mitochondrial [Gallus gallus]	2704	2845	3591	2071	2721	2868	145.992	182.692	198.743	119.362	151.093	152.711
MSTRG.12732	--	uncharacterized protein LOC112531297 isoform X1 [Gallus gallus]	54.6	11.21	37.09	22.16	9.89	42.17	3.511	0.857	2.445	1.521	0.654	2.674
MSTRG.12733	--	uncharacterized protein LOC112531297 isoform X1 [Gallus gallus]	36.14	8.57	25.6	9.13	3.11	57.53	2.515	0.709	1.826	0.678	0.223	3.949
MSTRG.12734	--	uncharacterized protein LOC112531297 isoform X1 [Gallus gallus]	61.26	10.22	21.81	14.71	12	22.3	5.598	1.111	2.043	1.435	1.128	2.01
MSTRG.12735	--	uncharacterized protein LOC112531297 isoform X1 [Gallus gallus]	0	0	3.49	0	0	0	0	0	0.668	0	0	0
MSTRG.12797	--	leukocyte immunoglobulin-like receptor subfamily B member 1 [Gallus gallus]	2	0	0	1	14	52.82	0.071	0	0	0.038	0.508	1.838
MSTRG.12800	--	transmembrane protein, partial [Gallus gallus]	1.76	0	4.3	0	88.51	0	0.217	0	0.29	0	11.241	0
MSTRG.12803	pol	polyprotein [Xenopus tropicalis]	130.82	579.7	78.57	8.58	121.5	32.36	10.518	55.434	6.475	0.736	10.047	2.566
MSTRG.12805	Hsd3b7	3 beta-hydroxysteroid dehydrogenase type 7-like [Gallus gallus]	19	23	47	50	19	23	2.607	3.753	6.61	7.323	2.681	3.112
MSTRG.12808	Srrm2	serine/arginine repetitive matrix protein 2 [Gallus gallus]	48	54	42	34	36	56	1.751	2.343	1.571	1.324	1.351	2.015
MSTRG.1281	--	-	11	11	17	19	19	18	0.605	0.719	0.958	1.115	1.074	0.976
MSTRG.12817	Lgi4	PREDICTED: leucine-rich repeat LGI family member 4-like [Aptenodytes forsteri]	3	2	0	1	4	2	0.456	0.361	0	0.162	0.625	0.3
MSTRG.12822	--	adhesive plaque matrix protein-like [Gallus gallus]	72	63	78	60	37	69	2.938	3.363	3.062	2.831	1.724	2.686
MSTRG.12823	--	adhesive plaque matrix protein-like [Gallus gallus]	36	7	44	11	4	28	1.81	0.419	2.267	0.59	0.207	1.388
MSTRG.12827	--	cyclic nucleotide-gated cation channel beta-1 [Megalops cyprinoides]	13	10	16	27	17	19	0.984	0.901	1.242	2.183	1.324	1.419
MSTRG.12828	--	-	7	2	5	5	1	13	0.931	0.316	0.682	0.71	0.137	1.706
MSTRG.12860	--	syntaxin-4-like isoform X10 [Gallus gallus]	32	0	49	0	0	16	1.724	0	3.13	0	0	0.955
MSTRG.12861	--	rho-related BTB domain-containing protein 3 [Boleophthalmus pectinirostris]	71	0	194	0	0	37	3.774	0	10.571	0	0	1.94
MSTRG.12869	MYLPF	myosin regulatory light chain 2, skeletal muscle isoform [Gallus gallus]	0	0	0	1	0	0	0	0	0	0.197	0	0
MSTRG.1312	--	dihydrolipoyl dehydrogenase, mitochondrial [Alligator sinensis]	0	13	17	22	11	0	0	1.239	1.396	1.882	0.907	0
MSTRG.1335	--	-	8	4	8	13	27	10	0.484	0.288	0.496	0.84	1.68	0.597
MSTRG.1342	--	transmembrane protein, partial [Gallus gallus]	84.27	55.47	87.84	12.64	517.71	17.01	3.442	2.695	3.678	0.551	21.75	0.685
MSTRG.1343	gag	transmembrane protein, partial [Gallus gallus]	67.19	2.59	38.46	20.46	46.47	13.87	2.503	0.115	1.468	0.813	1.78	0.509
MSTRG.1399	--	-	202	162	159	143	138	176	2.167	1.916	1.74	1.615	1.506	1.805
MSTRG.1411	--	-	11	12	4	11	9	7	0.965	1.252	0.36	1.03	0.812	0.606
MSTRG.1425	--	-	18	67	34	51	78	86	0.277	1.227	0.537	0.838	1.235	1.306
MSTRG.1476	--	-	142	44	238	147	160	33	15.299	5.638	26.285	16.907	17.729	3.506
MSTRG.1492	--	rna-directed dna polymerase from mobile element jockey-like [Limosa lapponica baueri]	108	145	218	177	125	259	1.355	2.164	2.804	2.371	1.613	3.205
MSTRG.1587	MADPRT	erythroblast NAD(P)(+)--arginine ADP-ribosyltransferase-like isoform X2 [Phasianus colchicus]	35	78	74	11	86	120	0.736	1.95	1.595	0.247	1.859	2.488
MSTRG.1724	--	zinc finger ccch domain-containing protein 11a [Limosa lapponica baueri]	98	67	125	54	51	70	1.991	1.619	2.604	1.171	1.066	1.403
MSTRG.1736	--	-	21	41	48	45	25	28	1.363	3.165	3.194	3.118	1.669	1.792
MSTRG.1800	--	PREDICTED: partitioning defective 3 homolog [Charadrius vociferus]	36	23	72	41	58	43	0.463	0.352	0.949	0.563	0.767	0.545
MSTRG.1802	--	high mobility group protein HMG-I/HMG-Y isoform X1 [Phasianus colchicus]	75	39	70	103	76	111	0.937	0.58	0.897	1.374	0.977	1.368
MSTRG.1932	--	Ubinuclein-2, partial [Eudyptula albosignata]	572	197	400	329	535	305	2.563	1.05	1.837	1.574	2.466	1.348
MSTRG.2001	mturn	maturin [Gallus gallus]	1240	792	1096	1297	1110	1031	8.211	6.238	7.439	9.168	7.559	6.733
MSTRG.2054	GPR141	probable G-protein coupled receptor 141-like [Gallus gallus]	57	189	159	52	119	147	0.995	3.925	2.846	0.969	2.137	2.532
MSTRG.2080	--	T-cell receptor gamma chain Vg3-Jg3, partial [Gallus gallus]	6	3	8	0	11	3	0.769	0.457	1.05	0	1.449	0.379
MSTRG.2102	--	-	0	14	10	0	0	0	0	0.96	0.591	0	0	0
MSTRG.2103	--	rna-directed dna polymerase from mobile element jockey-like [Limosa lapponica baueri]	39	63	66	53	69	68	0.683	1.312	1.184	0.99	1.242	1.174
MSTRG.2152	--	rna-directed dna polymerase from mobile element jockey-like [Limosa lapponica baueri]	351	992	1137	861	534	1185	1.142	3.838	3.791	2.99	1.787	3.802
MSTRG.2275	mrpl36	39S ribosomal protein L36, mitochondrial [Gallus gallus]	217	666	388	758	796	825	1.58	5.769	2.897	5.893	5.962	5.925
MSTRG.230	--	uncharacterized protein LOC116226672 [Phasianus colchicus]	10	4	21	16	33	14	0.353	0.168	0.759	0.602	1.197	0.487
MSTRG.2343	--	reverse transcriptase, partial [Gallus gallus]	553	171	1184	111	142	1004	2.067	1.387	4.465	0.416	0.512	3.535
MSTRG.2347	--	Ubinuclein-2, partial [Eudyptula albosignata]	91	124	104	79	64	198	1.325	2.148	1.553	1.228	0.959	2.844
MSTRG.235	--	-	0	4	5	1	161	1	0	0.102	0.11	0.023	3.552	0.021
MSTRG.2402	--	-	24	15	179	14	132	27	0.707	0.526	5.408	0.44	4.001	0.785
MSTRG.2443	--	-	19	42	51	22	20	49	1.228	3.229	3.38	1.518	1.33	3.124
MSTRG.2522	--	Kinesin-like protein KIF9, partial [Megadyptes antipodes antipodes]	7	33	15	7	21	28	0.247	1.384	0.542	0.263	0.761	0.974
MSTRG.2574	--	protein argonaute 3-like isoform X1 [Cyanistes caeruleus]	17	6	2	0	106	5	2.124	1.332	0.064	0	6.877	1.021
MSTRG.2575	--	mucin-2 [Drosophila novamexicana]	56	7	3	6	58	3	1.321	0.196	0.073	0.151	1.407	0.07
MSTRG.2578	Cpsf1	cleavage and polyadenylation specificity factor subunit 1-like [Numida meleagris]	0	0	1	0	0	0	0	0	0.235	0	0	0
MSTRG.2608	--	-	2	15	1	9	5	10	0.111	0.988	0.057	0.532	0.285	0.546
MSTRG.2627	--	-	1	15	10	14	15	4	0.073	1.302	0.748	1.091	1.126	0.288
MSTRG.2629	--	-	81	20	46	3	4	64	3.369	0.989	1.961	0.133	0.171	2.625
MSTRG.2631	--	hypothetical protein Anapl_09350 [Anas platyrhynchos]	46	72	98	38	64	83	1.092	2.034	2.386	0.963	1.563	1.944
MSTRG.2640	--	-	18	20	31	22	23	28	0.602	0.796	1.064	0.786	0.792	0.924
MSTRG.2642	gag	gag-env fusion protein [Gallus gallus]	207.27	129.33	148.29	61.22	1324.31	30.18	3.129	2.322	2.295	0.987	20.563	0.449
MSTRG.2647	Ago2	protein argonaute-2 [Gallus gallus]	685	774	828	705	666	781	2.176	2.924	2.696	2.39	2.175	2.446
MSTRG.2669	CPSF1	PREDICTED: cleavage and polyadenylation specificity factor subunit 1-like, partial [Tinamus guttatus]	0	0	2	0	0	0	0	0	0.479	0	0	0
MSTRG.2692	--	-	231	269	308	310	236	361	1.485	2.057	2.03	2.128	1.56	2.289
MSTRG.27	--	collagen alpha-1(I) chain-like [Coregonus clupeaformis]	402.94	299.67	541.9	717.4	547.54	595.75	21.564	17.196	28.106	37.763	23.358	25.736
MSTRG.2716	--	-	77	100	394	142	133	118	1.04	1.609	5.459	2.048	1.85	1.573
MSTRG.2745	XDH	carbohydrate sulfotransferase 9-like isoform X3 [Gallus gallus]	342	469	759	306	424	439	1.422	2.32	3.235	1.358	1.813	1.8
MSTRG.28	--	PREDICTED: DNA-directed RNA polymerase II subunit RPB1-like, partial [Apaloderma vittatum]	11.06	23.33	14.1	33.6	21.46	22.25	0.782	1.962	1.022	2.537	1.561	1.552
MSTRG.2802	--	Mariner Mos1 transposase [Cryptotermes secundus]	379	124	375	395	414	159	2.448	0.953	2.483	2.724	2.751	1.013
MSTRG.2844	--	shieldin complex subunit 1 [Phasianus colchicus]	48	41	63	42	57	60	0.877	0.891	1.179	0.819	1.071	1.081
MSTRG.29	OSGEP	probable tRNA N6-adenosine threonylcarbamoyltransferase [Gallus gallus]	0	1	2	2	1	1	0	0.268	0.461	0.48	0.231	0.222
MSTRG.2907	SLC30A1	zinc transporter 1 [Gallus gallus]	2652	2903	3176	2709	2681	3613	25.341	32.993	31.109	27.633	26.348	34.048
MSTRG.2965	Tmem63b	CSC1-like protein 2 isoform X3 [Centrocercus urophasianus]	264	450	357	385	356	406	2.752	5.579	3.815	4.284	3.817	4.174
MSTRG.2967	--	rna-directed dna polymerase from mobile element jockey-like [Limosa lapponica baueri]	45	49	30	23	34	20	2.218	2.873	1.516	1.21	1.724	0.972
MSTRG.3031	--	rna-directed dna polymerase from mobile element jockey-like [Limosa lapponica baueri]	17	48	41	27	55	44	0.318	1.069	0.787	0.54	1.06	0.813
MSTRG.3033	--	rna-directed dna polymerase from mobile element jockey-like [Limosa lapponica baueri]	332	335	396	243	189	468	1.538	1.845	1.88	1.201	0.9	2.138
MSTRG.3091	--	-	6	0	18	0	7	0	0.44	0	1.355	0	0.529	0
MSTRG.3097	--	protein mono-ADP-ribosyltransferase PARP14-like [Meleagris gallopavo]	94	144	128	119	122	138	0.683	1.244	0.953	0.923	0.911	0.989
MSTRG.3151	--	-	69	93	59	51	34	65	0.824	1.321	0.722	0.65	0.418	0.766
MSTRG.3202	MED23	mediator of RNA polymerase II transcription subunit 23 isoform X1 [Numida meleagris]	552	494	580	486	580	702	4.993	5.312	5.371	4.687	5.393	6.256
MSTRG.3255	--	translation initiation factor IF-2-like [Gallus gallus]	15	11	19	17	7	30	0.942	0.821	1.223	1.139	0.452	1.858
MSTRG.3313	--	-	361	332	438	285	293	529	8.593	7.808	10.579	5.824	6.947	11.481
MSTRG.3327	--	-	23	26	8	24	15	26	2.036	2.738	0.726	2.268	1.366	2.27
MSTRG.3332	--	-	0	6	4	15	1	7	0	0.331	0.19	0.743	0.048	0.32
MSTRG.3336	--	translation initiation factor IF-2-like [Gallus gallus]	13	16	26	24	13	24	0.38	0.556	0.778	0.748	0.39	0.691
MSTRG.3353	--	opioid growth factor receptor-like protein 1 isoform X1 [Numida meleagris]	136	130	98	133	150	132	2.461	2.798	1.818	2.57	2.792	2.356
MSTRG.3462	--	uncharacterized protein LOC121110408 [Gallus gallus]	5	6	11	8	20	18	0.251	0.358	0.566	0.429	1.033	0.891
MSTRG.35	SND1	nuclease domain-containing protein 1 [Patagioenas fasciata monilis]	5	7	16	11	13	2	0.889	1.48	2.915	2.087	2.376	0.351
MSTRG.3509	HADHB	trifunctional enzyme subunit beta, mitochondrial isoform X1 [Meleagris gallopavo]	25453	26918	33509	31681	30325	32975	546.264	687.104	737.191	725.816	669.36	697.939
MSTRG.3511	Samd12	protein aveugle-like isoform X1 [Gallus gallus]	6	31	199	8	3	23	0.238	1.489	8.199	0.33	0.127	0.92
MSTRG.3607	--	-	142	9	15	46	65	18	3.003	0.226	0.325	1.039	1.414	0.375
MSTRG.3610	STARD8	stAR-related lipid transfer protein 8 isoform X5 [Gallus gallus]	231	262	460	369	316	438	2.26	3.058	4.631	3.866	3.19	4.241
MSTRG.3892	--	NADH dehydrogenase [ubiquinone] 1 subunit C1, mitochondrial isoform X3 [Gallus gallus]	403	313	446	440	398	444	28.251	26.097	32.049	32.927	28.695	30.696
MSTRG.3998	--	rna-directed dna polymerase from mobile element jockey-like [Limosa lapponica baueri]	62	62	96	35	34	26	3.401	4.045	5.398	2.049	1.918	1.406
MSTRG.4070	--	-	28	0	0	6	0	0	3.674	0	0	0.84	0	0
MSTRG.4088	MOB1B	MOB kinase activator 1B, partial [Chelydra serpentina]	739	756	962	930	811	891	5.326	6.481	7.107	7.155	6.012	6.333
MSTRG.4127	USP53	inactive ubiquitin carboxyl-terminal hydrolase 53 [Gallus gallus]	191	180	269	170	233	323	0.957	1.073	1.382	0.91	1.201	1.597
MSTRG.4169	EMCN	endomucin isoform 1 precursor [Gallus gallus]	64	90	97	102	76	119	1.003	1.677	1.558	1.706	1.225	1.839
MSTRG.4202	AASDH	beta-alanine-activating enzyme isoform 1 [Gallus gallus]	271	184	266	138	244	420	2.114	1.707	2.127	1.149	1.958	3.231
MSTRG.4214	--	-	120	101	101	124	90	119	8.919	8.928	7.695	9.838	6.879	8.722
MSTRG.4520	RPUSD2	RNA pseudouridylate synthase domain-containing protein 2 [Gallus gallus]	203	135	151	110	139	127	3.444	2.724	2.626	1.992	2.425	2.125
MSTRG.4555	BBOX1	Gamma-butyrobetaine dioxygenase, partial [Apaloderma vittatum]	120	106.02	163.02	170	180	179	3.546	3.726	4.937	5.362	5.47	5.216
MSTRG.458	--	-	0	0	2	3	0	13	0	0	0.133	0.208	0	0.834
MSTRG.4598	--	-	21	5	21	4	8	4	1.078	0.305	1.105	0.219	0.422	0.203
MSTRG.4655	--	nck-associated protein 1 isoform X1 [Meleagris gallopavo]	42	28	23	27	46	44	1.962	1.556	1.101	1.346	2.21	2.027
MSTRG.472	TOMM22	mitochondrial import receptor subunit TOM22 homolog [Numida meleagris]	823	794	1041	897	925	1131	33.79	38.773	43.812	39.314	39.059	45.795
MSTRG.4799	--	-	3630	2741	3446	3271	3344	4436	18.502	16.616	18.004	17.797	17.529	22.298
MSTRG.4805	--	hypothetical protein CIB84_002709, partial [Bambusicola thoracicus]	147	42	118	141	35	183	6.31	2.144	5.192	6.461	1.545	7.747
MSTRG.4806	ITPKA	inositol-trisphosphate 3-kinase A [Centrocercus urophasianus]	981	1361	1170	1490	1250	1370	9.11	15.032	11.138	14.771	11.939	12.547
MSTRG.4890	--	WAS/WASL-interacting protein family member 3-like [Numida meleagris]	23	11	31	31	13	37	1.009	0.574	1.394	1.451	0.586	1.6
MSTRG.4892	--	-	30	22	36	31	37	38	1.016	0.886	1.25	1.121	1.289	1.269
MSTRG.4918	--	translation initiation factor IF-2-like [Molothrus ater]	35	26	29	23	55	46	1.373	1.213	1.166	0.963	2.218	1.779
MSTRG.4975	--	-	9	17	11	35	6	32	0.362	0.814	0.454	1.504	0.248	1.271
MSTRG.5081	LBH	LBH domain-containing protein 2 [Aquila chrysaetos chrysaetos]	155	392	174	154	168	260	2.051	6.17	2.361	2.176	2.287	3.393
MSTRG.51	--	-	155	151	254	140	167	121	3.625	4.227	6.173	3.514	4.085	2.819
MSTRG.516	--	-	85	19	35	64	77	12	2.422	0.644	1.022	1.947	2.257	0.337
MSTRG.5244	--	PREDICTED: keratin-associated protein 16-1-like [Ficedula albicollis]	37	32	42	34	37	60	1.53	1.573	1.78	1.5	1.573	2.446
MSTRG.5291	--	PREDICTED: galactocerebrosidase, partial [Nestor notabilis]	26	23	54	29	27	29	0.782	0.823	1.665	0.931	0.835	0.86
MSTRG.5300	--	proline-rich acidic protein 1 precursor [Gallus gallus]	10	5	46	2	1	7	1.404	0.835	6.621	0.3	0.144	0.969
MSTRG.5391	--	tolloid-like protein 2 isoform X2 [Gallus gallus]	28	9	11	20	21	16	1.219	0.466	0.491	0.93	0.94	0.687
MSTRG.5422	--	-	78	71	100	81	61	102	1.645	1.781	2.161	1.823	1.323	2.121
MSTRG.5561	--	-	40	65	20	87	107	63	0.623	1.205	0.32	1.447	1.715	0.968
MSTRG.5641	--	-	277	175	264	211	113	213	4.671	3.399	4.426	3.744	1.88	3.445
MSTRG.5701	--	-	16	55	14	26	20	25	0.586	2.394	0.525	1.016	0.753	0.902
MSTRG.5769	--	-	10	8	16	11	7	25	0.569	0.541	0.933	0.668	0.409	1.402
MSTRG.5775	SGO2	shugoshin 2-like [Meleagris gallopavo]	289	370	604	346	382	686	2.252	3.429	4.824	2.878	3.061	5.271
MSTRG.5813	--	hypothetical protein CIB84_003093 [Bambusicola thoracicus]	79	107	118	71	97	88	1.546	2.33	2.418	1.538	2.19	1.729
MSTRG.596	--	-	116	107	340	53	170	48	1.252	1.373	3.761	0.611	1.887	0.511
MSTRG.5980	--	-	4	2	4	12	4	2	0.468	0.278	0.479	1.497	0.481	0.231
MSTRG.6006	DDX56	probable ATP-dependent RNA helicase DDX56, partial [Numida meleagris]	1	0	2	1	0	0	0.126	0	0.258	0.135	0	0
MSTRG.6074	EEF1AKNMT	eEF1A lysine and N-terminal methyltransferase [Gallus gallus]	57	83	109	55	102	90	0.927	1.605	1.817	0.955	1.706	1.443
MSTRG.6278	tmem69	transmembrane protein 69 [Gallus gallus]	467	393	587	414	470	555	7.16	7.167	9.226	6.776	7.412	8.392
MSTRG.6339	--	-	49	19	8	23	1	13	1.439	0.664	0.241	0.721	0.03	0.376
MSTRG.6426	--	RNA-directed DNA polymerase from mobile element jockey, partial [Fulmarus glacialis]	67	60	70	59	61	57	1.667	1.775	1.785	1.567	1.561	1.398
MSTRG.6441	--	Kelch domain-containing protein 8B, partial [Opisthocomus hoazin]	37	66	25	18	38	42	0.575	1.22	0.398	0.299	0.608	0.644
MSTRG.6452	--	-	70	88	96	87	66	106	0.907	1.478	1.678	1.177	1.055	1.267
MSTRG.6463	--	-	12	1	3	7	8	0	0.976	0.097	0.25	0.608	0.669	0
MSTRG.6647	--	polypeptide N-acetylgalactosaminyltransferase-like 6 [Phasianus colchicus]	4	73	5	8	24	93	0.233	4.617	0.246	0.498	1.361	5.062
MSTRG.6692	--	-	182	159	238	159	142	197	1.915	1.99	2.567	1.786	1.537	2.044
MSTRG.6743	--	reverse transcriptase, partial [Gallus gallus]	32	29	11	32	20	60	1.435	1.547	0.506	1.532	0.922	2.653
MSTRG.6772	SCAMP5	secretory carrier-associated membrane protein 5 [Gallus gallus]	178	130	222	174	201	180	3.17	2.766	4.082	3.365	3.688	3.169
MSTRG.6818	--	-	12	39	17	16	81	8	0.226	0.872	0.328	0.321	1.567	0.148
MSTRG.6890	SECISBP2L	selenocysteine insertion sequence-binding protein 2-like [Gallus gallus]	1545	1131	1315	1087	937	1600	10.219	8.898	8.916	7.675	6.374	10.437
MSTRG.6894	SPATA5L1	spermatogenesis-associated protein 5-like protein 1 [Gallus gallus]	57	67	57	54	80	63	1.061	1.483	1.088	1.073	1.532	1.157
MSTRG.6895	NMES1	normal mucosa of esophagus-specific gene 1 [Gallus gallus]	149	227	200	121	213	184	2.992	5.422	4.117	2.594	4.4	3.644
MSTRG.6898	SQOR	sulfide:quinone oxidoreductase, mitochondrial isoform 1 [Gallus gallus]	565	678	657	868	858	555	12.907	18.342	15.213	20.832	20.036	12.491
MSTRG.6945	--	-	267	200	452	284	310	293	12.301	11.002	21.216	13.889	14.571	13.317
MSTRG.6957	LRRK1	leucine-rich repeat serine/threonine-protein kinase 1 isoform X2 [Gallus gallus]	60	148	129	72	87	101	0.567	1.664	1.25	0.726	0.846	0.941
MSTRG.7002	--	-	59	74	25	37	79	34	1.86	2.774	0.808	1.245	2.561	1.057
MSTRG.7187	F13E9.13	uncharacterized LOC415758 [Gallus gallus]	146	147	196	129	160	200	3.911	4.66	5.382	3.689	4.408	5.261
MSTRG.727	FAM200B	general transcription factor II-I repeat domain-containing protein 2-like [Xenopus laevis]	35.39	9.79	31.84	38.59	27.57	60.02	0.364	0.12	0.336	0.424	0.292	0.61
MSTRG.7274	--	-	5	1	66	40	33	4	0.382	0.091	5.131	3.101	2.595	0.302
MSTRG.7325	--	-	56	22	32	43	63	53	1.548	0.723	0.907	1.269	1.791	1.445
MSTRG.7341	ANXA4	annexin A4-like isoform X2 [Gallus gallus]	7	9	10	6	5	14.04	0.496	0.763	0.727	0.458	0.368	0.983
MSTRG.735	A2M	alpha-2-macroglobulin isoform X2 [Gallus gallus]	11.12	6.1	6.65	18.29	3.89	13.35	0.618	0.403	0.379	1.085	0.222	0.731
MSTRG.737	--	leukocyte immunoglobulin-like receptor subfamily B member 1 [Gallus gallus]	5.23	2.58	2.13	1.71	6.02	4.89	0.205	0.12	0.086	0.072	0.243	0.189
MSTRG.740	--	DNA-directed RNA polymerase II subunit RPB1 [Cryptosporidium muris RN66]	21	23	28	21	22	22	0.856	1.115	1.169	0.913	0.922	0.884
MSTRG.743	A2m	alpha-2-macroglobulin-like [Meleagris gallopavo]	166.09	84.92	335.4	115.16	66.94	141.15	34.93	21.241	72.305	25.853	14.479	29.275
MSTRG.747	MAN1A2	PREDICTED: mannosyl-oligosaccharide 1,2-alpha-mannosidase IB-like [Pelecanus crispus]	7.07	11.03	0	6.72	0.19	0	0.289	0.535	0	0.293	0.008	0
MSTRG.7543	tma7	Translation machinery-associated protein 7 [Lonchura striata domestica]	163	125	189	206	193	173	18.825	17.17	22.375	25.397	22.925	19.704
MSTRG.7708	--	-	33	12	43	153	75	260	0.31	0.134	0.415	1.537	0.726	2.412
MSTRG.7730	--	-	3	0	1	31	0	21	0.116	0	0.04	1.28	0	0.801
MSTRG.7783	sap30l	histone deacetylase complex subunit SAP30L [Gallus gallus]	696	638	706	638	691	875	5.863	6.392	6.096	5.737	5.987	7.269
MSTRG.7864	--	-	31	38	55	58	52	41	1.156	1.685	2.102	2.308	1.994	1.507
MSTRG.794	V-TCR	T-cell receptor beta, partial [Gallus gallus]	66	70	158	79	99	102	3.328	4.425	8.139	4.465	5.455	5.338
MSTRG.795	TRB	T-cell receptor V beta chain, partial [Gallus gallus]	0	0	4	3	7.68	3	0	0	0.581	0.454	1.119	0.419
MSTRG.796	TRB	T cell receptor beta [Gallus gallus]	6	2	12	9	1	0	0.865	0.343	1.774	1.385	0.148	0
MSTRG.797	TRBV6-2	T cell receptor beta [Gallus gallus]	4	9	6	3	3.32	7	0.578	1.548	0.89	0.463	0.494	0.998
MSTRG.798	--	hypothetical protein AV530_012323 [Patagioenas fasciata monilis]	96	90	157	64	92	69	1.961	2.186	3.287	1.395	1.933	1.39
MSTRG.7990	Ptcd1	pentatricopeptide repeat-containing protein 1, mitochondrial precursor [Gallus gallus]	348	211	221	240	296	349	6.466	4.663	4.209	4.76	5.656	6.395
MSTRG.8218	Tedc2	tubulin epsilon and delta complex protein 2 [Centrocercus urophasianus]	33	19	45	25	48	24	1.036	0.709	1.448	0.838	1.55	0.743
MSTRG.823	LRRC58	leucine-rich repeat-containing protein 58 [Gallus gallus]	1346	657	825	1108	1226	880	12.31	7.146	7.734	10.817	11.532	7.937
MSTRG.8249	FIBP	acidic fibroblast growth factor intracellular-binding protein-like, partial [Gallus gallus]	0	0	0	0	0	1	0	0	0	0	0	0.208
MSTRG.8257	--	-	1	11	0	15	11	24	0.091	1.184	0	1.45	1.024	2.143
MSTRG.8282	--	-	250	403	480	501	296	491	1.638	3.14	3.224	3.504	1.994	3.172
MSTRG.8297	Dgcr8	microprocessor complex subunit DGCR8 [Gallus gallus]	214	295	284	220	278	300	3.492	5.726	4.751	3.833	4.666	4.828
MSTRG.8343	ZBTB11	gypsy retrotransposon integrase-like protein 1 [Patagioenas fasciata monilis]	132	145	220	181	197	201	3.358	4.388	5.737	4.916	5.155	5.043
MSTRG.838	ARHGAP31	rho GTPase-activating protein 31 [Gallus gallus]	698	922	748	592	557	781	3.28	5.152	3.603	2.969	2.692	3.619
MSTRG.8419	--	C-type natriuretic peptide 1-like [Platysternon megacephalum]	34	55	61	41	35	46	1.587	3.053	2.918	2.042	1.68	2.117
MSTRG.8549	--	hypothetical protein Anapl_02459 [Anas platyrhynchos]	13	21	111	67	26	28	0.652	1.253	5.708	3.588	1.341	1.385
MSTRG.8550	--	hypothetical protein CIB84_006399 [Bambusicola thoracicus]	77	81	89	104	80	126	1.6	2.002	1.895	2.307	1.709	2.582
MSTRG.8557	--	PREDICTED: LOW QUALITY PROTEIN: T-box transcription factor TBX3 [Anser cygnoides domesticus]	5	13	13	21	4	7	0.294	0.909	0.784	1.318	0.242	0.406
MSTRG.8566	--	agglutinin-like protein 1 [Homarus americanus]	56	7	63	7	5	45	6.086	0.969	7.001	0.869	0.532	4.77
MSTRG.8569	--	-	83.79	50.89	58.54	44.93	75.85	105.24	5.476	3.836	4.9	3.135	5.312	7.462
MSTRG.8570	--	-	162.21	115.11	100.46	81.07	123.15	175.76	15.168	10.13	8.548	5.327	12.827	18.18
MSTRG.8573	--	-	1.65	0	12.78	0	7.97	5.51	0.284	0	2.253	0	1.41	0.935
MSTRG.8574	ARHGAP32	rho GTPase-activating protein 32-like [Gallus gallus]	34.19	6.36	33.58	12.09	36.01	18.12	2.421	0.536	2.438	0.914	2.623	1.266
MSTRG.8575	--	general transcription factor II-I repeat domain-containing protein 2A-like [Centruroides sculpturatus]	22.21	6.05	14.02	3.96	2.08	20.74	1.492	0.483	0.965	0.284	0.144	1.374
MSTRG.8576	--	general transcription factor II-I repeat domain-containing protein 2A-like [Centruroides sculpturatus]	32.66	49.17	127.19	67.73	76.74	71.42	1.504	2.693	6.003	3.329	3.634	3.243
MSTRG.8577	ARHGAP32	rho GTPase-activating protein 32-like isoform X4 [Gallus gallus]	90.88	88.5	147.7	127.54	87.05	89.79	3.278	3.797	5.462	4.912	3.23	3.194
MSTRG.8578	--	uncharacterized protein LOC107049794 isoform X4 [Gallus gallus]	7	27	14	51.56	57	1	0.312	1.433	0.641	2.457	2.617	0.044
MSTRG.8608	ARHGAP32	rho GTPase-activating protein 32-like [Gallus gallus]	47.27	27.08	34.59	10.1	16.74	28.71	2.846	1.939	2.135	0.649	1.036	1.705
MSTRG.8620	ARHGAP32	rho GTPase-activating protein 32-like [Gallus gallus]	2	1	5.13	1	6	0	0.278	0.165	0.73	0.148	0.856	0
MSTRG.8626	arhgap32	rho GTPase-activating protein 32-like [Gallus gallus]	0	0	0.06	0	0	0	0	0	0.011	0	0	0
MSTRG.8632	--	reverse transcriptase, partial [Gallus gallus]	3	1	7	8	3	24	0.194	0.077	0.464	0.552	0.199	1.53
MSTRG.8666	Vars1	valine--tRNA ligase-like, partial [Gallus gallus]	4	1	0	0	1	0	0.834	0.248	0	0	0.214	0
MSTRG.8713	RPS5	40S ribosomal protein S5 [Tyto alba alba]	3	3	5	4	0	1	0.401	0.477	0.686	0.571	0	0.132
MSTRG.882	ZBTB11	zinc finger and BTB domain-containing protein 11 [Gallus gallus]	444	445	501	364	436	532	3.326	3.964	3.847	2.91	3.359	3.93
MSTRG.8839	--	-	4	3	7	5	0	13	0.363	0.324	0.652	0.485	0	1.165
MSTRG.8863	TOR1B	torsin-1B-like [Phasianus colchicus]	589	567	785	651	548	817	6.92	7.923	9.454	8.165	6.622	9.467
MSTRG.8903	--	-	99	110	84	168	84	169	3.371	3.108	2.522	4.91	2.068	4.026
MSTRG.8904	--	-	16	33	15	4	7	23	0.834	2.046	0.801	0.223	0.375	1.182
MSTRG.8910	--	-	42	61	113	47	43	33	0.978	1.69	2.698	1.168	1.03	0.758
MSTRG.892	--	endogenous retrovirus group K member 5 Gag polyprotein-like [Numida meleagris]	42.67	15	32.2	8	51.27	5	4.22	1.764	3.264	0.845	5.215	0.488
MSTRG.9054	Aspscr1	tether containing UBX domain for GLUT4 isoform X2 [Centrocercus urophasianus]	604	589	683	628	634	790	5.544	6.43	6.426	6.153	5.985	7.151
MSTRG.9069	--	-	193	165	219	159	216	192	4.748	4.898	5.47	4.288	5.424	4.713
MSTRG.9107	--	-	25	29	54	28	27	31	1.278	1.763	2.83	1.528	1.42	1.563
MSTRG.9114	--	uncharacterized protein LOC118175717 [Oxyura jamaicensis]	24	30	54	36	38	48	0.658	0.978	1.517	1.053	1.071	1.298
MSTRG.9226	ZNRD1	DNA-directed RNA polymerase I subunit RPA12 [Coturnix japonica]	12	2	16	10	15	17	1.224	0.243	1.673	1.089	1.574	1.711
MSTRG.9227	Cfb	complement factor B [Taeniopygia guttata]	292	293	444	419	273	401	29.668	35.407	46.243	45.445	28.528	40.181
MSTRG.9288	SPNS2	protein spinster homolog 2 [Gallus gallus]	678	567	615	585	509	667	5.502	5.472	5.116	5.067	4.248	5.338
MSTRG.9293	ZZEF1	zinc finger ZZ-type and EF-hand domain-containing protein 1 [Gallus gallus]	817	975	1173	892	1003	1150	3.281	4.657	4.828	3.824	4.142	4.554
MSTRG.9339	RABGEF1	PREDICTED: rab5 GDP/GTP exchange factor isoform X5 [Anser cygnoides domesticus]	244	328	317	247	291	329	5.267	8.422	7.015	5.692	6.461	7.007
MSTRG.9342	--	-	66	63	67	53	20	95	3.722	4.226	3.873	3.191	1.16	5.283
MSTRG.9354	--	-	22	20	10	46	6	17	2.318	2.507	1.08	5.175	0.65	1.767
MSTRG.9452	--	5E5 antigen-like isoform X1 [Gallus gallus]	33	42	84	58	45	50	1.133	1.715	2.956	2.125	1.589	1.693
MSTRG.9470	Heatr6	HEAT repeat-containing protein 6 [Gallus gallus]	157	182	170	165	183	171	1.765	2.433	1.959	1.98	2.115	1.895
MSTRG.9499	Nfkbid	NF-kappa-B inhibitor delta-like isoform X1 [Gallus gallus]	10	2	2	8	6	5	0.614	0.146	0.126	0.525	0.379	0.303
MSTRG.95	--	retinoblastoma tumor suppressor, partial [Gallus gallus]	725	569	415	413	318	949	8.86	8.235	5.22	5.416	4.001	11.524
MSTRG.9500	--	coiled-coil domain-containing protein 15-like [Procambarus clarkii]	25	5	26	12	16	16	1.64	0.456	1.878	0.821	1.071	1.174
MSTRG.9518	--	translation initiation factor IF-2-like [Gallus gallus]	58	38	42	63	58	76	1.348	1.051	1.001	1.563	1.387	1.819
MSTRG.9558	--	hypothetical protein AV530_018145 [Patagioenas fasciata monilis]	269	61	320	106	270	267	1.995	0.538	2.432	0.839	2.059	1.952
MSTRG.9559	--	Adenylate cyclase type 3, partial [Pygoscelis antarcticus]	346	141	354	223	245	274	8.525	5.064	12.646	5.942	7.578	10.475
MSTRG.9595	--	uncharacterized protein LOC121107299 [Gallus gallus]	27	64	129	52	41	50	1.357	3.827	6.648	2.791	2.12	2.479
MSTRG.9614	--	-	8	6	8	6	1	5	0.452	0.403	0.464	0.362	0.058	0.279
MSTRG.9619	DIDO1	death-inducer obliterator 1 [Gallus gallus]	548	697	708	569	656	752	2.889	4.37	3.826	3.202	3.557	3.91
MSTRG.9647	SDCBP2	syntenin-2 isoform X1 [Centrocercus urophasianus]	10	72	64	36	23	9	0.345	2.956	2.265	1.327	0.817	0.306
MSTRG.9694	--	-	385	233	112	340	75	445	1.994	1.435	0.595	1.88	0.4	2.273
MSTRG.9734	--	-	28	20	16	25	36	22	1.223	1.039	0.716	1.165	1.617	0.947
MSTRG.982	MRAP	melanocortin-2 receptor accessory protein [Meleagris gallopavo]	4733	1996	1542	3339	5240	1318	46.278	23.004	15.313	34.75	52.755	12.552
MSTRG.9864	UBR4	E3 ubiquitin-protein ligase UBR4 isoform X5 [Gallus gallus]	2538	3462	3830	2665	2607	3453	7.427	12.049	11.488	8.325	7.846	9.965
MSTRG.9947	bmp1	bone morphogenetic protein 1, partial [Gallus gallus]	7	8	21	16	3	6	0.83	1.129	2.553	2.026	0.366	0.702
ncbi_100008585	TICAM1	TIR domain-containing adapter molecule 1 isoform X1	340	424	422.82	370	369	441	5.497	8.333	7.438	6.674	6.398	7.155
ncbi_100034745	PTGER2	prostaglandin E2 receptor EP2 subtype	6	9	5	10	8	8	0.263	0.47	0.225	0.468	0.361	0.346
ncbi_100049058	DAG1	dystroglycan isoform X1	785	980	1054	765	833	924	13.219	19.209	18.229	13.337	14.357	14.411
ncbi_100049617	FAAP100	Fanconi anemia core complex-associated protein 100 isoform X1	93	112	114	131	125	107	1.422	1.862	1.669	1.94	1.949	1.76
ncbi_100049618	FCER1G	high affinity immunoglobulin epsilon receptor subunit gamma precursor	4	0	7	6	6	0	0.701	0	1.257	1.122	1.081	0
ncbi_100049619	CFTR	cystic fibrosis transmembrane conductance regulator isoform X1	10	24	23	15	6	26	0.1	0.267	0.236	0.148	0.062	0.237
ncbi_100113359	CENPA	histone H3-like centromeric protein A	0	0	0	0	0	0	0	0	0	0	0	0
ncbi_100125831	NSMCE3	melanoma-associated antigen G1	237	226	377	268	333	375	12.488	14.163	20.363	15.074	18.046	19.487
ncbi_100125976	MCPH1	microcephalin isoform X1	8	6	13	8	22	13	0.225	0.192	0.38	0.267	0.688	0.4
ncbi_100134845	--	cyclin-dependent kinases regulatory subunit 1 isoform X1	25	24	42	11	227	31	2.189	2.499	3.77	1.028	20.443	2.677
ncbi_100170842	wnt11b	protein Wnt-11 isoform X1	0	0	0	2	0	0	0	0	0	0.033	0	0
ncbi_100189558	ANGPTL3	angiopoietin-related protein 3 precursor	663	179	832	198	498	246	20.627	6.623	26.533	6.576	15.935	7.548
ncbi_100190948	CDK5	cyclin-dependent-like kinase 5	97	96	159	114	96	92	5.315	6.256	8.93	6.668	5.41	4.971
ncbi_100194427	--	monocyte differentiation antigen CD14 isoform X1	16	67	58	17	52	68	0.278	1.384	1.033	0.315	0.929	1.165
ncbi_100216000	CNN2	calponin-2 isoform X1	130	181	204	98	141	115	4.27	7.077	6.87	3.435	4.763	3.728
ncbi_100216364	PSMD4	26S proteasome non-ATPase regulatory subunit 4	510	546	634	606	581	662	20.166	25.677	25.697	25.579	23.627	25.815
ncbi_100272165	--	immunoglobulin-like receptor CHIR-AB1 precursor	8.11	87.12	78.68	7.63	13.04	27.63	0.594	7.595	5.912	0.597	0.983	1.997
ncbi_100272166	NANOG	homeobox protein NANOG	0	0	0	0	0	0	0	0	0	0	0	0
ncbi_100310814	-	-	849	799	877	863	775	875	49.156	55.073	52.075	53.386	46.152	49.944
ncbi_100316920	osr1	protein odd-skipped-related 1 isoform X1	1	1	1	1	2	1	0.021	0.052	0.045	0.047	0.051	0.02
ncbi_100359387	CARNS1	carnosine synthase 1 isoform X1	7	5	1	0	4	0	0.082	0.094	0.018	0	0.048	0
ncbi_100379662	SCRT2	transcriptional repressor scratch 2	0	0	0	0	0	0	0	0	0	0	0	0
ncbi_100431103	LBX1	transcription factor LBX1 isoform X1	0	0	0	0	0	0	0	0	0	0	0	0
ncbi_100499189	--	macrophage colony-stimulating factor 1 isoform X1	125	147	227	191	147	143	3.444	5.135	6.806	5.622	3.271	4.213
ncbi_100499421	dthadh	uncharacterized protein CHDSD isoform X1	141	54	146	84	179	118	3.386	1.543	3.584	2.155	4.409	2.787
ncbi_100499455	cnp	C-type natriuretic peptide 1 isoform X1	5	3	8	7	4	2	0.236	0.168	0.387	0.353	0.194	0.093
ncbi_100502566	TMSB15A	thymosin beta-15B isoform X1	41	142	102	26	321	63	2.874	11.84	7.311	1.946	23.117	4.356
ncbi_100526659	--	renal natriuretic peptide precursor	0	0	0	0	0	0	0	0	0	0	0	0
ncbi_100526758	OST4	dolichyl-diphosphooligosaccharide--protein glycosyltransferase subunit 4	108	81	118	125	75	120	16.254	14.499	18.204	20.082	11.609	17.811
ncbi_100529060	TEN1	CST complex subunit TEN1 isoform X1	195	229	306	199	234	306	7.841	10.876	12.872	8.534	9.781	12.351
ncbi_100529061	RAB5B	ras-related protein Rab-5B	353	366	518	409	346	477	15.829	19.52	23.81	19.578	15.957	21.095
ncbi_100529062	CDK2	cyclin-dependent kinase 2	85	64	60	77	94	62	4.564	4.087	3.302	4.413	5.191	3.283
ncbi_100533110	Akap2	A-kinase anchor protein 2 isoform X1	261	354	267	275	246	345	2.273	3.913	2.536	2.596	2.233	3.082
ncbi_100533998	FPGT	fucose-1-phosphate guanylyltransferase isoform X1	147	145	154	109	98	143	2.623	3.077	2.817	2.076	1.798	2.516
ncbi_100533999	TNNI3K	serine/threonine-protein kinase TNNI3K	0	2	1	0	2	1	0	0.048	0.018	0	0.041	0.017
ncbi_100534590	STON1	stonin-1 isoform X1	138	148	205	139	168	188	1.169	1.506	1.839	1.272	1.511	1.541
ncbi_100534591	GTF2A1L	TFIIA-alpha and beta-like factor	0	0	0	0	2	1	0	0	0	0	0.083	0.028
ncbi_100538348	TMEM189	transmembrane protein 189	280	374	369	346	401	480	6.739	10.706	9.104	8.89	9.926	11.393
ncbi_100538349	UBE2V1	ubiquitin-conjugating enzyme E2 variant 1 isoform X2	448	443	500	430	604	535	11.377	13.153	12.84	11.593	15.872	13.551
ncbi_100677794	RX2	retinal homeobox protein Rx1	0	0	0	0	0	0	0	0	0	0	0	0
ncbi_100736561	PANK4	pantothenate kinase 4 isoform X1	177.59	210.54	305.7	219.64	231.4	260.68	2.829	3.898	4.686	3.706	3.577	3.796
ncbi_100857105	SERPINF2	alpha-2-antiplasmin	18636	16744	17533	16942	19662	12708	384.044	410.396	370.373	372.697	416.726	258.27
ncbi_100857108	CHD5	chromodomain-helicase-DNA-binding protein 5 isoform X1	152.39	148.93	189.53	132.54	157.88	215.45	1.085	1.267	1.38	1	1.16	1.504
ncbi_100857114	-	-	0	0	0	0	0	1	0	0	0	0	0	0.046
ncbi_100857115	-	-	2515	2203	1914	4635	2316	2379	139.703	145.545	108.984	274.841	132.313	130.326
ncbi_100857116	Cela3b	chymotrypsin-like elastase family member 3B	0	0	0	0	0	0	0	0	0	0	0	0
ncbi_100857117	--	LOW QUALITY PROTEIN: uncharacterized protein LOC100857117	0	0	0	0	0	0	0	0	0	0	0	0
ncbi_100857119	PCDHB4	LOW QUALITY PROTEIN: protocadherin beta-16-like	0	4.59	1.18	2.43	0	0	0	0.056	0.012	0.027	0	0
ncbi_100857134	GADL1	acidic amino acid decarboxylase GADL1 isoform X1	50	33	26	53	38	50	0.568	0.446	0.303	0.639	0.444	0.561
ncbi_100857144	VRK2	serine/threonine-protein kinase VRK2 isoform X1	154.18	85.47	136.84	162.9	197.4	80.71	3.601	2.38	3.321	4.045	4.764	1.892
ncbi_100857146	lrit2	leucine-rich repeat, immunoglobulin-like domain and transmembrane domain-containing protein 2	0	0	0	0	0	0	0	0	0	0	0	0
ncbi_100857155	APRT	adenine phosphoribosyltransferase isoform 1	11	25	25	8	16	22	0.511	1.382	1.191	0.397	0.765	1.009
ncbi_100857158	PPP1R15B	protein phosphatase 1 regulatory subunit 15B	784	818	787	671	614	685	8.387	10.408	8.63	7.662	6.755	7.227
ncbi_100857161	SLC22A31	putative solute carrier family 22 member 31 isoform X1	0	1	1	0	2	2	0	0.03	0.028	0	0.056	0.05
ncbi_100857164	MC3R	melanocortin receptor 3	0	0	0	0	0	0	0	0	0	0	0	0
ncbi_100857165	STT3A	dolichyl-diphosphooligosaccharide--protein glycosyltransferase subunit STT3A isoform X1	2369	2710	3363	2990	3134	2782	44.803	61.013	65.226	60.403	60.991	51.92
ncbi_100857180	-	-	0	1	0	0	0	3	0	0.042	0	0	0	0.104
ncbi_100857182	MOB3A	MOB kinase activator 3A	217	243	296	236	233	292	9.972	13.282	13.944	11.577	11.012	13.234
ncbi_100857185	Taf6l	LOW QUALITY PROTEIN: TAF6-like RNA polymerase II p300/CBP-associated factor-associated factor 65 kDa subunit 6L	29	39	47	35	25	46	0.683	1.093	1.135	0.88	0.606	1.069
ncbi_100857186	LAMTOR1	ragulator complex protein LAMTOR1	117	204	211	210	164	186	4.986	10.341	9.218	9.554	7.189	7.818
ncbi_100857188	TRIM67	tripartite motif-containing protein 67 isoform X1	1	0	3	3	1	2	0.006	0	0.019	0.02	0.006	0.012
ncbi_100857189	SAMD3	sterile alpha motif domain-containing protein 3	0	0	0	0	0	0	0	0	0	0	0	0
ncbi_100857191	CCL26	C-C motif chemokine 26	69	156	133	64	105	146	1.923	5.171	3.8	1.904	3.01	4.013
ncbi_100857193	--	T-cell-interacting, activating receptor on myeloid cells protein 1-like	2	1	0	3	0	2	0.116	0.069	0	0.186	0	0.114
ncbi_100857194	OR14C36	olfactory receptor 14A16	0	0	0	0	0	0	0	0	0	0	0	0
ncbi_100857196	PAPOLG	poly(A) polymerase gamma	0	0	0	0	0	0	0	0	0	0	0	0
ncbi_100857197	--	uncharacterized protein LOC100857197 isoform X1	1511	1053	1346	1218	1503	1125	20.229	16.984	18.475	17.408	20.792	14.928
ncbi_100857200	IMP4	U3 small nucleolar ribonucleoprotein protein IMP4	147	180	167	171	195	170	6.907	9.962	8.032	8.577	9.412	7.865
ncbi_100857206	--	T-cell surface glycoprotein CD8 alpha chain-like	0	3	0	0.5	0	1	0	0.152	0	0.023	0	0.042
ncbi_100857207	TMEM127	transmembrane protein 127	179	328	371	267	209	304	3.604	7.854	7.657	5.739	4.328	6.036
ncbi_100857209	OR1F12	olfactory receptor 14J1	0	0	0	0	0	0	0	0	0	0	0	0
ncbi_100857210	--	heat shock transcription factor, Y-linked-like	2	0	2	2	2	2	0.016	0	0.016	0.017	0.016	0.016
ncbi_100857214	TUBA4A	tubulin alpha-4A chain	39.31	32.12	27.59	38.19	20.96	31.29	1.258	1.222	0.905	1.305	0.69	0.987
ncbi_100857219	--	collagen alpha-1(I) chain isoform X1	113	118	157	146	122	124	5.554	6.714	7.873	7.57	6.086	6.015
ncbi_100857227	ITGA2	integrin alpha-2 isoform X1	107	99	105	68	89	87	0.756	0.846	0.767	0.532	0.663	0.628
ncbi_100857228	--	zinc finger protein 628	310	347	453	294	271	363	2.997	3.99	4.489	3.034	2.694	3.461
ncbi_100857231	SLC5A6	sodium-dependent multivitamin transporter	1800	1998	2318	2102	1688	2243	38.273	50.528	50.523	47.711	36.914	47.034
ncbi_100857237	MIF	macrophage migration inhibitory factor	1105	1123	761	1191	1412	1318	84.605	102.266	59.728	97.344	111.19	99.522
ncbi_100857243	OR14L1P	olfactory receptor 14A16-like	0	0	0	0	0	0	0	0	0	0	0	0
ncbi_100857244	TOPAZ1	protein TOPAZ1 isoform X1	85.62	63	68.46	57.68	40	51	1.044	0.95	0.856	0.774	0.512	0.631
ncbi_100857247	TUBA4A	tubulin alpha-5 chain-like	235.69	179.88	176.41	259.81	125.04	284.71	5.491	4.985	4.213	6.462	2.996	6.542
ncbi_100857251	MTMR11	myotubularin-related protein 11	475	274	579	304	311	330	7.99	5.482	9.984	5.459	5.38	5.475
ncbi_100857259	slc32a1	vesicular inhibitory amino acid transporter-like	0	0	0	0	0	0	0	0	0	0	0	0
ncbi_100857260	PEAK1	pseudopodium-enriched atypical kinase 1 isoform X1	440	673	577	479	425	530	1.795	3.274	2.409	2.095	1.774	2.128
ncbi_100857264	tmem161	transmembrane protein 161A isoform X1	232	252	254	275	199	288	4.799	6.148	5.393	6.05	4.242	5.894
ncbi_100857269	RAB11FIP3	rab11 family-interacting protein 3 isoform X1	175	160	314	183	184	164	2.271	2.431	4.127	2.494	2.473	2.074
ncbi_100857270	--	scale keratin-like	0	0	0	0	0	0	0	0	0	0	0	0
ncbi_100857276	SHISAL1	protein shisa-like-1 isoform X1	13	9	17	12	5	23	0.132	0.126	0.177	0.16	0.052	0.244
ncbi_100857277	Sln	sarcolipin	0	1	2	0	0	0	0	0.081	0.139	0	0	0
ncbi_100857278	Gask1a	protein FAM198A isoform X1	0	0	0	0	0	0	0	0	0	0	0	0
ncbi_100857280	ADH1	alcohol dehydrogenase 1-like	173.61	483.12	714.94	406.74	289.88	567.08	4.845	16.414	20.655	12.308	8.322	15.733
ncbi_100857281	CPLX2	complexin-2	27	30	8	27	14	14	0.698	0.889	0.204	0.718	0.359	0.381
ncbi_100857284	Pirt	phosphoinositide-interacting protein	0	1	0	0	0	0	0	0.031	0	0	0	0
ncbi_100857285	Bloc1s1	biogenesis of lysosome-related organelles complex 1 subunit 1	57	68	58	87	57	60	4.964	7.043	5.178	8.088	5.105	5.153
ncbi_100857289	Tsr1	pre-rRNA-processing protein TSR1 homolog	349	432	391	308	400	315	5.971	8.79	6.857	5.625	7.038	5.315
ncbi_100857292	Mroh2b	maestro heat-like repeat-containing protein family member 2B	0	0	0	0	0	0	0	0	0	0	0	0
ncbi_100857294	IP6K1	inositol hexakisphosphate kinase 1 isoform X1	242	325	332	249	196	288	4.209	7.254	6.179	4.708	3.52	5.075
ncbi_100857297	--	scale keratin-like isoform X1	0	0	0	0	0	0	0	0	0	0	0	0
ncbi_100857298	G6PC	glucose-6-phosphatase	13390	20120	20335	23305	13267	18534	354.798	633.857	552.936	659.139	361.119	484.145
ncbi_100857299	--	uncharacterized protein LOC100857299	30.46	20.5	25.37	16.18	0	45.86	0.474	0.379	0.404	0.269	0	0.703
ncbi_100857302	--	osteoclast-associated immunoglobulin-like receptor	7.58	25.54	13.8	18	14	21	0.116	0.466	0.217	0.295	0.221	0.318
ncbi_100857309	SLC38A8	putative sodium-coupled neutral amino acid transporter 8	0	0	0	0	0	0	0	0	0	0	0	0
ncbi_100857311	PRR15L	proline-rich protein 15-like protein	367	234	470	457	329	425	14.231	10.792	18.682	18.917	13.121	16.253
ncbi_100857312	Onecut2	hepatocyte nuclear factor 6	49.98	46.01	89.95	50.87	58.41	59.35	0.598	0.655	1.104	0.65	0.719	0.701
ncbi_100857319	SHISA3	protein shisa-3 homolog	0	0	1	0	0	3	0	0	0.02	0	0	0.057
ncbi_100857323	CDC42SE1	CDC42 small effector protein 1	384	336	581	432	358	337	13.679	14.235	21.215	16.427	13.116	11.839
ncbi_100857331	--	tapasin-related protein-like isoform X1	234	319	370	351	391	441	6.39	10.343	10.35	10.236	10.992	11.883
ncbi_100857332	Dok2	docking protein 2 isoform X1	108	70	83	27	47	41	2.372	1.828	1.868	0.629	1.062	0.888
ncbi_100857333	--	platelet glycoprotein Ib alpha chain	507.86	4407.25	756.23	221.56	1566.06	4488.66	6.048	62.425	9.232	2.817	19.181	52.718
ncbi_100857335	Aqp4	aquaporin-2-like isoform X1	4	7	17	5	3	12	0.114	0.23	0.485	0.144	0.085	0.325
ncbi_100857336	OR1F12	olfactory receptor 14C36-like	0	0	0	0	0	0	0	0	0	0	0	0
ncbi_100857341	env	syncytin-A-like	0	0	0	0	1	0	0	0	0	0	0.052	0
ncbi_100857342	Nanos1	nanos homolog 1	15.03	13	12.01	8	1	11	0.626	0.644	0.512	0.355	0.043	0.452
ncbi_100857343	OR12D3	olfactory receptor 12D3-like	0	0	0	0	0	0	0	0	0	0	0	0
ncbi_100857344	--	maestro heat-like repeat-containing protein family member 7	0	0	0	0	0	0	0	0	0	0	0	0
ncbi_100857346	CCDC65	dynein regulatory complex subunit 2 isoform X1	0	0	0	1	0	0	0	0	0	0.027	0	0
ncbi_100857348	BKJ	feather keratin 1-like	0	0	0	0	0	0	0	0	0	0	0	0
ncbi_100857350	PHF10	PHD finger protein 10 isoform X2	363	452	468	428	579	455	11.232	16.841	15.084	14.264	18.806	14.038
ncbi_100857353	ttc34	tetratricopeptide repeat protein 34	0	0	3	0	1	0	0	0	0.025	0	0.009	0
ncbi_100857356	ZNF532	zinc finger protein 532 isoform X1	692	742	779	758	774	975	6.082	7.684	7.056	7.06	6.942	8.382
ncbi_100857358	CHD8	LOW QUALITY PROTEIN: chromodomain-helicase-DNA-binding protein 8	411	556	522	410	416	547	4.658	7.495	6.065	4.961	4.849	6.114
ncbi_100857367	--	scale keratin-like	0	0	0	0	0	0	0	0	0	0	0	0
ncbi_100857368	TUT7	terminal uridylyltransferase 7	828	700	752	840	787	1146	6.999	7.045	6.537	7.591	6.841	9.572
ncbi_100857375	--	leukocyte immunoglobulin-like receptor subfamily B member 1 isoform X1	1	0	5.02	0	3	1	0.072	0	0.259	0	0.178	0.071
ncbi_100857376	C5orf49	uncharacterized protein C5orf49 homolog	0	2	0	3.01	4	1	0	0.014	0	0.019	0.024	0.006
ncbi_100857380	nr4a1	nuclear receptor subfamily 4 group A member 1	9	12	9	6	5	4	0.174	0.276	0.178	0.124	0.099	0.076
ncbi_100857382	BKJ	feather keratin 1-like	0	0	0	0	0	0	0	0	0	0	0	0
ncbi_100857383	PNPO	pyridoxine-5'-phosphate oxidase	265	329	431	216	195	301	9.676	14.287	16.131	8.419	7.323	10.839
ncbi_100857387	WDR27	WD repeat-containing protein 27	5	5	1	0	0	2	0.072	0.085	0.015	0	0	0.028
ncbi_100857390	Phc2	polyhomeotic-like protein 2	229	230	313	217	235	238	3.555	4.247	4.981	3.596	3.752	3.644
ncbi_100857391	h2ax	histone H2A	17	17	15	17	36	7	0.926	1.102	0.838	0.989	2.017	0.376
ncbi_100857393	CCNO	cyclin-O	0	0	0	1	0	0	0	0	0	0.04	0	0
ncbi_100857394	A2M	LOW QUALITY PROTEIN: alpha-2-macroglobulin-like	8347.79	6724.95	2559.38	911.73	1093.48	12123.8	167.652	160.636	52.69	19.546	22.586	240.13
ncbi_100857395	--	uncharacterized protein LRRC63 isoform X1	0	1	1	1	2	2	0	0.042	0.036	0.038	0.073	0.07
ncbi_100857401	KIAA1257	uncharacterized protein KIAA1257 homolog isoform X1	3	11	10	14	13	13	0.041	0.155	0.139	0.202	0.181	0.163
ncbi_100857402	PRRT1B	proline rich transmembrane protein 1B isoform X1	408	371	532	550	377	444	12.748	13.787	16.998	18.337	12.088	13.662
ncbi_100857403	IFNA1	interferon type A1/A2	0	0	0	0	0	0	0	0	0	0	0	0
ncbi_100857405	ANAPC15	anaphase-promoting complex subunit 15	76	74	130	80	104	78	5.406	6.261	9.48	6.075	7.609	5.472
ncbi_100857409	--	leukocyte immunoglobulin-like receptor subfamily A member 1	0	0	0	5	0	0	0	0	0	0.344	0	0
ncbi_100857411	PLAC8	placenta-specific gene 8 protein	31	52	76.98	51	92.9	23.97	2.78	5.547	7.077	4.883	8.569	2.12
ncbi_100857412	Tctn3	tectonic-3	334	290	436	321	510	418	6.558	6.371	8.597	6.551	8.278	6.985
ncbi_100857413	NLRC5	protein NLRC5	250	377	395	369	331	353	1.713	3.072	2.774	2.698	2.332	2.385
ncbi_100857414	GABPB2	GA-binding protein subunit beta-2 isoform X1	59	73	75	81	101	97	1.903	2.777	2.458	2.748	3.346	3.056
ncbi_100857417	Plvap	plasmalemma vesicle-associated protein	1084	1192	1506	1058	1202	1378	33.273	43.517	47.385	34.667	37.946	41.714
ncbi_100857420	SYN3	synapsin-3	4	3	7	3	5	5	0.036	0.032	0.064	0.029	0.046	0.044
ncbi_100857421	--	uncharacterized protein LOC100857421	200.55	120.64	197.83	127.65	135.54	142.51	2.223	1.59	2.248	1.51	1.545	1.558
ncbi_100857422	Pou3f4	POU domain, class 3, transcription factor 4	0	2	0	0	0	0	0	0.038	0	0	0	0
ncbi_100857424	OR14J1	olfactory receptor 14A16-like	0	0	0	0	0	0	0	0	0	0	0	0
ncbi_100857426	MROH2A	maestro heat-like repeat-containing protein family member 2A	0	0	0	0	2	0	0	0	0	0	0.059	0
ncbi_100857430	ECE2	endothelin-converting enzyme 2 isoform X1	20	26	33	34	14	17	0.38	0.563	0.624	0.669	0.266	0.309
ncbi_100857433	PLIN3	perilipin-4 isoform X1	3895.89	1092	1410	2813.99	2123	1809	112.239	37.321	41.521	86.516	62.498	51.166
ncbi_100857436	tomt	leucine rich transmembrane and O-methyltransferase domain containing isoform X1	0	4	4	15	5	7	0	0.229	0.169	0.66	0.212	0.285
ncbi_100857439	H3-I	histone H3	9.09	16.14	33.34	8.93	24.86	14.82	0.747	1.578	2.809	0.783	2.101	1.201
ncbi_100857440	--	serine/arginine-rich splicing factor SR45	0	0	0	0	0	1.03	0	0	0	0	0	0.009
ncbi_100857442	Lysmd1	lysM and putative peptidoglycan-binding domain-containing protein 1	13	23	27	23	16	27	0.55	1.157	1.17	1.038	0.696	1.126
ncbi_100857443	OSBPL7	oxysterol-binding protein-related protein 7	64	65	107	79	72	82	1.017	1.229	1.78	1.348	1.192	1.269
ncbi_100857444	Mroh2b	maestro heat-like repeat-containing protein family member 2B	0	0	0	0	0	0	0	0	0	0	0	0
ncbi_100857445	Fbxo31	F-box only protein 31 isoform X1	478	605	639	590	459	893	4.001	6.033	5.493	5.336	3.959	7.378
ncbi_100857446	Acvrl1	serine/threonine-protein kinase receptor R3	110	213	176	113	175	170	2.785	6.415	4.568	3.054	4.557	4.245
ncbi_100857447	GTPBP3	LOW QUALITY PROTEIN: tRNA modification GTPase GTPBP3, mitochondrial	20	10	26	10	15	9	0.458	0.272	0.61	0.244	0.353	0.203
ncbi_100857454	-	-	10	4	12	6	3	2	0.673	0.32	0.827	0.431	0.208	0.133
ncbi_100857462	Rapgef5	rap guanine nucleotide exchange factor 5 isoform X1	453	321	334	388	287	427	3.596	3.48	2.828	3.367	2.343	3.343
ncbi_100857465	mpv17	protein Mpv17 isoform X1	123	96	139	65	122	91	6.408	6.196	7.399	3.689	6.703	4.877
ncbi_100857467	Myadm	myeloid-associated differentiation marker	35	18	55	15	19	43	1.229	0.751	1.979	0.562	0.686	1.489
ncbi_100857468	--	feather keratin 1	0	0	0	1	0	0	0	0	0	0.053	0	0
ncbi_100857475	OR14A16	olfactory receptor 14J1-like	0	0	0	0	0	0	0	0	0	0	0	0
ncbi_100857480	fev	protein FEV	0	0	1	0	1	0	0	0	0.04	0	0.04	0
ncbi_100857489	CDC6	cell division control protein 6 homolog	3	1	2	2	7	3	0.069	0.027	0.047	0.049	0.165	0.068
ncbi_100857499	KCNU1	potassium channel subfamily U member 1	0	0	0	0	0	0	0	0	0	0	0	0
ncbi_100857506	NEK11	serine/threonine-protein kinase Nek11 isoform X1	5	14	6	12	4	16	0.079	0.264	0.098	0.188	0.065	0.236
ncbi_100857507	Cdk5r2	cyclin-dependent kinase 5 activator 2	0	0	0	0	0	0	0	0	0	0	0	0
ncbi_100857508	--	platelet glycoprotein V	116.11	33.54	36.6	38.4	47.78	47.05	1.057	0.353	0.333	0.346	0.425	0.415
ncbi_100857510	FNDC9	fibronectin type III domain-containing protein 9 isoform X1	4	4	0	1	1	2	0.097	0.147	0	0.033	0.032	0.061
ncbi_100857512	Dapk2	death-associated protein kinase 2	44	42	52	33	40	45	1.411	1.589	1.681	1.113	1.319	1.423
ncbi_100857521	Slc6a14	sodium- and chloride-dependent neutral and basic amino acid transporter B(0+) isoform X1	199	105	53	68	52	165	2.861	1.785	0.781	1.015	0.769	2.329
ncbi_100857525	Gga1	ADP-ribosylation factor-binding protein GGA1 isoform X1	739	862	873	886	864	1022	9.695	13.45	11.742	12.408	11.662	13.223
ncbi_100857533	ELMO3	engulfment and cell motility protein 3 isoform X1	143	199	265	162	133	238	2.018	3.336	3.834	2.441	1.931	3.313
ncbi_100857535	TPGS1	tubulin polyglutamylase complex subunit 1	33	29	39	31	22	34	0.894	0.934	1.083	0.896	0.613	0.908
ncbi_100857537	Samd14	sterile alpha motif domain-containing protein 14 isoform X1	1	1	1	1	0	1	0.027	0.032	0.028	0.029	0	0.027
ncbi_100857541	OR14C36	olfactory receptor 14J1-like	0	0	0	0	0	0	0	0	0	0	0	0
ncbi_100857543	IQCM	IQ domain-containing protein M	1	1	2	5	0	0	0.037	0.044	0.076	0.197	0	0
ncbi_100857560	NUP42	nucleoporin-like protein 2	0	0	0	0	0	0	0	0	0	0	0	0
ncbi_100857561	GPR63	probable G-protein coupled receptor 63	15	30	19	14	36	21	0.126	0.3	0.164	0.126	0.311	0.174
ncbi_100857562	TRIM2	tripartite motif-containing protein 2 isoform X1	139	180	243	150	107	304	1.105	1.782	1.97	1.216	0.788	2.326
ncbi_100857563	PML	protein PML	53	75	227	272	233	79	0.952	1.602	4.18	5.216	4.305	1.4
ncbi_100857564	TMEM208	transmembrane protein 208	301	287	402	300	297	315	17.039	19.462	23.34	18.06	17.226	17.559
ncbi_100857565	STX1A	syntaxin-1A	74.87	77.56	77.59	52.51	65.44	62.8	0.3	0.37	0.319	0.225	0.27	0.248
ncbi_100857569	CLEC2D	C-type lectin domain family 2 member B	105.14	127.27	244.56	256.75	142.63	209.27	1.119	1.55	2.577	3.036	1.661	2.47
ncbi_100857570	--	immunoglobulin superfamily member 1	10	6	11	16.69	12	6	0.248	0.177	0.279	0.442	0.306	0.147
ncbi_100857572	HTRA1	serine protease HTRA1	413	1159	924	332	1146	1508	10.02	33.445	22.98	8.599	28.596	36.082
ncbi_100857573	DUSP13	dual specificity protein phosphatase 13-like	0	0	1	0	3	1	0	0	0.004	0	0.012	0.004
ncbi_100857575	MED7	mediator of RNA polymerase II transcription subunit 7	187	166	216	152	211	194	5.87	6.165	7	5.063	6.811	5.988
ncbi_100857580	abhd8	protein ABHD8	3	1	0	1	1	0	0.074	0.029	0	0.026	0.025	0
ncbi_100857581	RIIAD1	RIIa domain-containing protein 1 isoform X1	0	2	0	1	0	2	0	0.089	0	0.04	0	0.074
ncbi_100857587	DAPK3	death-associated protein kinase 2 isoform X1	185	220	233	177	383	247	2.248	3.13	2.909	2.31	4.701	2.959
ncbi_100857589	RBFOX3	RNA binding protein fox-1 homolog 3 isoform X5	7	3	4	5	4	6	0.158	0.081	0.079	0.105	0.093	0.102
ncbi_100857593	CFD	complement factor D	4260	7266	8625	3851	3945	5233	210.422	426.868	436.713	203.058	200.412	254.919
ncbi_100857594	REX1BD	required for excision 1-B domain-containing protein	50	43	43	68	50	59	2.712	2.774	2.391	3.937	2.789	3.156
ncbi_100857596	NDUFS2	NADH dehydrogenase [ubiquinone] iron-sulfur protein 2, mitochondrial	1244	1025	1447	1360	1234	1411	38.38	37.612	45.762	44.791	39.156	42.932
ncbi_100857597	LILRA6	osteoclast-associated immunoglobulin-like receptor	0	18	0	0	0	0	0	0.97	0	0	0	0
ncbi_100857599	WDR13	WD repeat-containing protein 13	219	179	254	233	168	176	6.365	6.188	7.568	7.229	5.022	5.045
ncbi_100857601	OR14C36	olfactory receptor 14J1-like	0	0	0	0	0	0	0	0	0	0	0	0
ncbi_100857604	zar1	zygote arrest protein 1	8	1	8	5	1	1	0.144	0.021	0.148	0.096	0.019	0.018
ncbi_100857605	RNF24	RING finger protein 24 isoform X1	40	40	58	69	37	30	1.18	1.407	1.75	2.151	1.113	0.879
ncbi_100857613	MAF1	repressor of RNA polymerase III transcription MAF1 homolog	700	892	781	620	570	970	10.136	15.362	11.592	9.583	8.489	13.852
ncbi_100857615	--	platelet glycoprotein VI isoform X2	32.07	9.01	8.43	73.25	3.32	9.94	1.402	0.498	0.378	3.417	0.159	0.428
ncbi_100857622	EBP	3-beta-hydroxysteroid-Delta(8),Delta(7)-isomerase	236	213	129	217	141	166	10.652	11.435	5.969	10.456	6.545	7.389
ncbi_100857623	Pou4f1	POU domain, class 4, transcription factor 1	0	0	0	0	0	0	0	0	0	0	0	0
ncbi_100857630	DIS3L	DIS3-like exonuclease 1 isoform X2	385.87	427.96	489.84	409.71	545.06	554.05	5.461	7.204	7.099	6.185	7.928	7.733
ncbi_100857632	STXBP4	syntaxin-binding protein 4 isoform X1	0	0	0	0	0	0	0	0	0	0	0	0
ncbi_100857635	TBXA2R	thromboxane A2 receptor	47	47	53	33	40	37	1.759	1.984	1.937	1.243	1.503	1.284
ncbi_100857637	esg1	transducin-like enhancer protein 1 isoform X1	35.05	30.94	43.44	55.67	71.56	33.32	0.589	0.608	0.749	0.968	1.238	0.553
ncbi_100857640	WAS	LOW QUALITY PROTEIN: wiskott-Aldrich syndrome protein	166	116	185	147	166	164	4.911	4.081	5.61	4.642	5.051	4.785
ncbi_100857645	PCDHB4	protocadherin beta-16-like	2	2.33	0	2.35	1.15	0	0.025	0.034	0	0.031	0.015	0
ncbi_100857648	CCDC183	coiled-coil domain-containing protein 183	0	0	0	0	0	0	0	0	0	0	0	0
ncbi_100857655	SPATA48	spermatogenesis-associated protein 48	1	0	1	0	0	0	0.029	0	0.03	0	0	0
ncbi_100857659	KRT14	keratin, type I cytoskeletal 16 isoform X1	1	0	0	0	0	1	0.029	0	0	0	0	0.028
ncbi_100857667	Gipc3	PDZ domain-containing protein GIPC3	1.48	0	5.98	2.82	3	4.38	0.022	0	0.09	0.044	0.045	0.064
ncbi_100857674	CXorf21	uncharacterized protein CXorf21 homolog	4	7	4	7	2	4	0.09	0.186	0.092	0.167	0.046	0.088
ncbi_100857678	UBE2B	ubiquitin-conjugating enzyme E2 B	575	669	707	713	743	806	17.797	24.627	22.431	23.558	23.652	24.603
ncbi_100857679	Coro6	coronin-6 isoform X1	20	3	3	3	9	3	0.587	0.105	0.09	0.094	0.272	0.087
ncbi_100857682	ERVV-2	syncytin-2-like	0	0	0	0	0	0	0	0	0	0	0	0
ncbi_100857683	Fntb	protein farnesyltransferase subunit beta	212	196	264	216	217	207	6.553	7.206	8.365	7.127	6.899	6.31
ncbi_100857684	Cyren	cell cycle regulator of non-homologous end joining	6	3	8	4	7	13	0.617	0.367	0.844	0.439	0.741	1.319
ncbi_100857685	--	uncharacterized protein LOC100857685	3	0	0	1.7	0	5	0.074	0	0	0.044	0	0.121
ncbi_100857686	--	uncharacterized protein LOC100857686	0	1	0	1	0	0	0	0.058	0	0.052	0	0
ncbi_100857687	p2ry4	P2Y purinoceptor 4 isoform X1	748	861	985	837	790	1088	19.277	26.84	26.392	23.228	21.258	28.118
ncbi_100857693	PAOX	peroxisomal N(1)-acetyl-spermine/spermidine oxidase isoform X1	421	414	565	367	386	383	12.175	14.248	16.635	11.188	11.476	10.949
ncbi_100857694	FMO5	dimethylaniline monooxygenase [N-oxide-forming] 5-like	3.01	6.01	58.05	4	1	3	0.075	0.179	1.49	0.107	0.026	0.074
ncbi_100857695	--	bladder cancer-associated protein isoform X1	577	540	581	489	619	596	16.206	17.513	16.481	14.461	17.753	15.832
ncbi_100857696	mpv17l2	mpv17-like protein 2	131	199	158	161	181	140	4.494	8.119	5.556	5.895	6.385	4.736
ncbi_100857698	BKJ	feather keratin 1-like isoform X1	0	0	0	0	0	0	0	0	0	0	0	0
ncbi_100857703	C2orf88	small membrane A-kinase anchor protein isoform X1	41	67	76	165	174	110	0.857	1.118	1.043	2.761	2.397	1.772
ncbi_100857704	GMNC	geminin coiled-coil domain-containing protein 1	0	0	0	0	0	0	0	0	0	0	0	0
ncbi_100857705	TCTN2	tectonic-2	186	199	139	181	163	253	4.031	5.13	3.088	4.188	3.634	5.408
ncbi_100857706	--	uncharacterized protein LOC100857706 isoform X1	21.64	93.85	56.83	58.36	76.18	75.18	0.571	2.948	1.491	1.734	2.005	1.997
ncbi_100857707	Med18	mediator of RNA polymerase II transcription subunit 18	300	329	388	327	317	396	4.42	5.765	5.859	5.143	4.803	5.754
ncbi_100857710	BKJ	feather keratin 1-like isoform X2	0	0	0	0	0	0	0	0	0	0	0	0
ncbi_100857713	ETV3L	ETS translocation variant 3-like protein	10	1.01	7.05	7	11.08	13	0.327	0.039	0.236	0.244	0.372	0.419
ncbi_100857714	Ly9	SLAM family member 5	111	97	148	62	115	94	2.376	2.469	3.247	1.417	2.532	1.984
ncbi_100857718	LILRB1	immunoglobulin superfamily member 1-like	1	0	3	0	0	0	0.036	0	0.111	0	0	0
ncbi_100857722	SAAL1	protein SAAL1	326	296	310	296	335	327	5.562	6.006	5.421	5.391	5.878	5.502
ncbi_100857724	Fmo5	dimethylaniline monooxygenase [N-oxide-forming] 5	2072.99	1552.99	3462.95	2078	1544	1860	57.509	51.241	98.478	61.538	44.053	50.888
ncbi_100857728	She	SH2 domain-containing adapter protein E	334	337	494	442	375	479	8.667	10.401	13.14	12.243	10.008	12.258
ncbi_100857732	Mapre3	microtubule-associated protein RP/EB family member 3 isoform X1	211	199	235	213	167	182	9.862	11.025	11.192	10.583	7.995	8.325
ncbi_100857733	CORIN	atrial natriuretic peptide-converting enzyme isoform X1	70	55	7	4	57	55	0.528	0.499	0.054	0.033	0.443	0.416
ncbi_100857736	EIF2B1	translation initiation factor eIF-2B subunit alpha	188	180	187	162	242	241	6.34	7.22	6.465	5.832	8.394	8.016
ncbi_100857739	Ankle1	LOW QUALITY PROTEIN: ankyrin repeat and LEM domain-containing protein 1	4	8	12	9	27	6	0.064	0.153	0.198	0.154	0.446	0.095
ncbi_100857742	MCM9	DNA helicase MCM9 isoform X1	23	23	38	92	36	24	0.265	0.299	0.426	1.073	0.405	0.287
ncbi_100857743	LRRC71	leucine-rich repeat-containing protein 71 isoform X1	0	0	1	1	6	0	0	0	0.03	0.031	0.171	0
ncbi_100857744	IFNA1	interferon type A1/A2	10.87	16.87	16.41	11.04	5.61	5.11	0.137	0.252	0.211	0.148	0.072	0.063
ncbi_100857745	TMEM271	uncharacterized protein LOC100857745	9	12	26	5	11	11	0.074	0.117	0.219	0.044	0.093	0.089
ncbi_100857753	ABHD12	protein ABHD12B isoform X1	75	98.09	89	63	117	100	2.915	4.53	3.54	2.61	4.677	3.827
ncbi_100857754	Ctdsp1	carboxy-terminal domain RNA polymerase II polypeptide A small phosphatase 1	262	348	393	382	217	411	5.62	8.879	8.642	8.748	4.788	8.695
ncbi_100857756	Sc5d	lathosterol oxidase	3007	3155	3018	3435	2530	1888	72.919	90.996	75.021	88.92	63.099	45.152
ncbi_100857760	Foxf2	forkhead box protein F2	0	0	0	0	0	0	0	0	0	0	0	0
ncbi_100857763	OR14C36	olfactory receptor 14J1	0	0	0	0	0	0	0	0	0	0	0	0
ncbi_100857765	NKX1-2	homeobox protein SAX-1	0	0	0	0	0	0	0	0	0	0	0	0
ncbi_100857766	--	uncharacterized protein LOC100857766 isoform X1	3	6	0	0	0	2	0.062	0.148	0	0	0	0.041
ncbi_100857767	Foxo6	forkhead box protein O6	0	4	5	0	2	2	0	0.051	0.055	0	0.022	0.021
ncbi_100857770	RPS26	40S ribosomal protein S26	1598	1605	2287	1954	1764	1897	171.402	204.754	251.456	223.732	194.596	200.667
ncbi_100857774	CEP85L	centrosomal protein of 85 kDa-like isoform X1	176	176	185	203	215	207	1.262	1.484	1.347	1.553	1.581	1.463
ncbi_100857777	--	polyamine-modulated factor 1-binding protein 1 isoform X1	38	25	24	26	45	28	0.164	0.15	0.106	0.119	0.2	0.142
ncbi_100857779	PEAR1	LOW QUALITY PROTEIN: platelet endothelial aggregation receptor 1	72	64	62	75	26	37	1.037	1.097	0.916	1.153	0.385	0.526
ncbi_100857781	PPP1R1A	protein phosphatase 1 regulatory subunit 1A	118	9	32	135	27	81	3.249	0.295	0.903	3.968	0.765	2.2
ncbi_100857793	EP400	E1A-binding protein p400 isoform X1	462	595	600	490	507	592	2.205	3.375	2.915	2.495	2.486	2.784
ncbi_100857794	ADAM32	disintegrin and metalloproteinase domain-containing protein 32-like	0	0	0	0	0	0	0	0	0	0	0	0
ncbi_100857796	Hexim1	protein HEXIM1	972	963	1152	1329	1004	1088	35.789	42.172	43.48	52.236	38.02	39.507
ncbi_100857803	shisa9	protein shisa-8	0	1.92	0	6.28	0	0	0	0.048	0	0.141	0	0
ncbi_100857809	--	leukocyte immunoglobulin-like receptor subfamily A member 6	0	4	0	1	9	12	0	0.376	0	0.084	0.732	0.936
ncbi_100857811	INSRR	insulin receptor-related protein isoform X1	28	88	70	60	55	37	0.287	1.083	0.723	0.67	0.619	0.368
ncbi_100857812	TRAK1	huntingtin-associated protein 1	0	0	0	1	0	0	0	0	0	0.017	0	0
ncbi_100857813	OR52R1	olfactory receptor 52R1-like	0	0	0	0	0	0	0	0	0	0	0	0
ncbi_100857815	BCAP31	B-cell receptor-associated protein 31	553	444	672	587	453	558	26.273	25.073	32.726	29.763	22.133	26.118
ncbi_100857817	--	T-cell surface glycoprotein CD8 alpha chain-like	0	1	0	0	0	0	0	0.041	0	0	0	0
ncbi_100857820	RED3	uncharacterized protein LOC100857820	899.91	509.18	887.1	608.29	679.47	1009.33	32.983	22.196	33.329	23.799	25.613	36.483
ncbi_100857831	YJEFN3	yjeF N-terminal domain-containing protein 3 isoform X1	0	1	1	0	0	0	0	0.066	0.035	0	0	0
ncbi_100857832	--	uncharacterized protein DDIT3	10	10	4	5	5	11	0.593	0.705	0.243	0.317	0.305	0.643
ncbi_100857834	PGA	pepsin A isoform X1	0	0	0	0	0	0	0	0	0	0	0	0
ncbi_100857837	Selenoi	ethanolaminephosphotransferase 1	28	18	10	18	18	12	0.389	0.298	0.143	0.267	0.257	0.165
ncbi_100857839	--	T-cell surface glycoprotein CD8 alpha chain	4	0	1.06	1	14	3.99	0.175	0	0.048	0.047	0.631	0.172
ncbi_100857840	ADAM20	disintegrin and metalloproteinase domain-containing protein 21-like precursor	3	4	3	2	0	3	0.063	0.1	0.064	0.045	0	0.062
ncbi_100857843	--	RNA-binding Raly-like protein isoform X1	20	12	12	15	14	37	0.632	0.451	0.361	0.506	0.455	1.153
ncbi_100857844	CYB561D2	cytochrome b561 domain-containing protein 2 isoform X1	131	123	205	138	138	104	4.858	5.493	7.944	5.564	5.341	3.863
ncbi_100857845	TLCD5	transmembrane protein 136 isoform X1	16	20.06	37.07	26.03	40	36.02	0.183	0.18	0.42	0.382	0.616	0.547
ncbi_100857847	--	CDGSH iron-sulfur domain-containing protein 3, mitochondrial	31	62	117	61	53	61	2.624	6.241	10.151	5.511	4.614	5.092
ncbi_100857850	--	zinc finger protein 345-like	19	31	18	29	18	15	0.303	0.587	0.294	0.493	0.295	0.236
ncbi_100857856	LRIG2	leucine-rich repeats and immunoglobulin-like domains protein 2	632	475	656	789	622	530	9.476	8.471	10.083	12.628	9.592	7.837
ncbi_100857858	TUBA1C	tubulin alpha-1C chain	1809.3	1926.57	1671.56	1340.91	1813.92	1364.46	58.995	74.715	55.871	46.673	60.83	43.877
ncbi_100857860	--	LOW QUALITY PROTEIN: leukocyte immunoglobulin-like receptor subfamily B member 3	0	0	0	0	0	0	0	0	0	0	0	0
ncbi_100857862	Csnk1g2	casein kinase I isoform X1	676	640	678	656	681	707	17.87	20.118	18.386	18.54	18.515	18.424
ncbi_100857869	SH2D1A	SH2 domain-containing protein 1A	26	50	68	30	60	26	1.087	2.486	2.914	1.339	2.58	1.072
ncbi_100857874	RNF43	E3 ubiquitin-protein ligase RNF43 isoform X1	1011	991	1229	802	1245	1254	6.87	8.01	8.561	5.826	8.701	8.404
ncbi_100857875	NECTIN1	nectin-1 isoform X1	791	872	1327	771	742	1161	6.576	8.634	11.447	6.831	6.387	9.563
ncbi_100857877	PIK3C3	phosphatidylinositol 3-kinase catalytic subunit type 3 isoform X1	558	531	639	497	654	782	6.941	8.183	8.398	6.638	8.44	9.875
ncbi_100857878	--	LOW QUALITY PROTEIN: platelet glycoprotein VI	24.92	28.53	64.91	4.26	51.71	50.97	0.727	0.99	1.941	0.133	1.551	1.466
ncbi_100857880	ecsit	evolutionarily conserved signaling intermediate in Toll pathway, mitochondrial isoform X1	152	173	186	195	156	203	4.385	5.939	5.503	6.033	4.638	5.776
ncbi_100857883	cfaD	LOW QUALITY PROTEIN: digestive cysteine proteinase 1	43	108	91	26	111	86	1.093	3.265	2.371	0.705	2.901	2.155
ncbi_100857884	OR14A16	olfactory receptor 14A16-like	0	0	0	0	0	0	0	0	0	0	0	0
ncbi_100857885	KIAA1549	UPF0606 protein KIAA1549 homolog isoform X1	357	513	600	489	463	494	1.653	2.821	2.897	2.425	2.225	2.248
ncbi_100857889	PLCXD3	PI-PLC X domain-containing protein 3	42	56	50	12	19	26	0.269	0.426	0.328	0.082	0.125	0.164
ncbi_100857890	Bcl7b	B-cell CLL/lymphoma 7 protein family member B isoform X1	288	290	384	341	290	389	7.897	9.599	10.789	9.988	8.201	10.626
ncbi_100857892	TECTA	sushi, nidogen and EGF-like domain-containing protein 1 isoform X1	489	661	533	224	345	404	20.212	32.5	22.59	9.878	14.697	16.472
ncbi_100857896	CABP4	calcium-binding protein 2	0	0	0	0	0	0	0	0	0	0	0	0
ncbi_100857897	PDIA2	protein disulfide-isomerase A2	0	1	6	0	6	4	0	0.034	0.176	0	0.177	0.113
ncbi_100857898	flad1	FAD synthase isoform X1	124	105	147	124	147	133	3.05	3.062	3.69	3.228	3.715	3.212
ncbi_100857899	Ttc25	tetratricopeptide repeat protein 25	4	4	8	6	17	3	0.095	0.113	0.194	0.152	0.414	0.07
ncbi_100857902	GPR19	probable G-protein coupled receptor 19	66	73	28	29	19	77	0.271	0.357	0.118	0.127	0.08	0.312
ncbi_100857910	ARTN	artemin isoform X1	3	5	5	3	1	4	0.095	0.197	0.17	0.106	0.034	0.13
ncbi_100857912	RFX5	DNA-binding protein RFX5	23	46	83	53	42	39	0.563	1.34	2.083	1.385	1.058	0.942
ncbi_100857919	Olig3	oligodendrocyte transcription factor 3	0	0	0	0	0	0	0	0	0	0	0	0
ncbi_100857921	--	maestro heat-like repeat-containing protein family member 7	0	0	0	0	0	0	0	0	0	0	0	0
ncbi_100857925	Trpc2	short transient receptor potential channel 2-like	5	5	16	11	13	6	0.148	0.176	0.486	0.348	0.396	0.175
ncbi_100857927	Slitrk2	SLIT and NTRK-like protein 2	221	250	267	282	210	399	0.714	0.961	0.884	0.973	0.698	1.271
ncbi_100857929	CRABP2	cellular retinoic acid-binding protein 2	2	0	0	0	1	0	0.082	0	0	0	0.042	0
ncbi_100857932	--	radiation-inducible immediate-early gene IEX-1	75	61	118	90	159	79	2.58	2.496	4.161	3.305	5.625	2.68
ncbi_100857935	Arl5a	ADP-ribosylation factor-like protein 5A isoform X1	611.95	568.94	748.98	522.95	610.94	744.94	3.935	4.352	4.94	3.591	4.038	4.728
ncbi_100857940	BKJ	feather keratin 1-like	0	0	0	0	0	0	0	0	0	0	0	0
ncbi_100857945	--	ATPase inhibitor, mitochondrial	1469	1183	1455	1837	1289	1563	112.297	107.559	114.015	149.906	101.343	117.835
ncbi_100857947	IFNA1	interferon type A1/A2	0	0	0	0	0	0	0	0	0	0	0	0
ncbi_100857948	--	maestro heat-like repeat-containing protein family member 7	0	0	0	0	0	0	0	0	0	0	0	0
ncbi_100857953	FAM162B	protein FAM162B	15.69	2.5	8.5	2.76	0	17.45	0.131	0.025	0.073	0.025	0	0.144
ncbi_100857954	MPEG1	macrophage-expressed gene 1 protein	827	2315	2298	762	1757	2068	11.878	39.548	33.834	11.683	25.955	29.294
ncbi_100857958	PBXIP1	pre-B-cell leukemia transcription factor-interacting protein 1 isoform X1	161	157	277	271	173	226	3.531	4.09	6.26	6.348	3.883	4.901
ncbi_100857964	--	platelet glycoprotein VI-like	4.38	3	0	1.69	1.5	0	0.149	0.122	0	0.062	0.053	0
ncbi_100857973	GM2A	ganglioside GM2 activator	1644	2055	1230	2058	1208	735	42.89	63.765	32.894	57.314	32.413	18.911
ncbi_100857974	ONECUT2	one cut domain family member 2	1268	1164	1385	1219	1251	1275	5.037	5.5	5.64	5.169	5.111	4.995
ncbi_100857975	PCDHGA2	protocadherin gamma-A5-like	3.72	3.16	2.24	0	3.18	3.38	0.017	0.017	0.011	0	0.015	0.015
ncbi_100857976	S1pr2	sphingosine 1-phosphate receptor 2	36	38	37	31	37	38	0.611	0.768	0.644	0.562	0.646	0.636
ncbi_100857983	GPR35	G-protein coupled receptor 35-like	33	114	67	31	40	93	0.714	2.935	1.487	0.716	0.89	1.985
ncbi_100857984	TMEM35B	transmembrane protein 35B	210	180	323	197	151	236	14.657	14.943	23.11	14.678	10.84	16.245
ncbi_100857986	--	uncharacterized protein HEATR8L4	0	0	0	0	0	0	0	0	0	0	0	0
ncbi_100857997	FANCM	Fanconi anemia group M protein	150	230	282	208	124	323	1.15	2.098	2.217	1.703	0.978	2.443
ncbi_100857999	PYGO2	pygopus homolog 2	85	110	113	110	117	107	2.39	3.678	3.257	3.301	3.383	2.967
ncbi_100858001	DDX23	probable ATP-dependent RNA helicase DDX23 isoform X1	759	917	1001	876	850	935	12.503	17.969	16.903	15.405	14.402	15.191
ncbi_100858002	Tbx21	T-box transcription factor TBX21	43	73	97	34	65	54	1.047	2.115	2.422	0.884	1.629	1.297
ncbi_100858003	TTC31	tetratricopeptide repeat protein 31	218	274	428	386	388	249	5.164	7.72	10.393	9.761	9.453	5.817
ncbi_100858006	-	-	130	98	112	110	88	91	9.221	8.267	8.143	8.329	6.419	6.365
ncbi_100858007	CYP2C9	cytochrome P450 2C9-like	350.09	1393.28	337.55	341.76	376.12	129.26	8.74	41.372	8.639	9.108	9.658	3.183
ncbi_100858009	Tnip1	TNFAIP3-interacting protein 1 isoform X1	2163	2073	2610	2010	2128	2456	36.598	41.73	45.271	36.292	37.038	40.969
ncbi_100858010	A2ML1	alpha-2-macroglobulin-like protein 1	108395	89603	45963	70874	103931	62875	1052.06	1034.35	457.291	734.312	1037.46	601.834
ncbi_100858014	Emilin1	LOW QUALITY PROTEIN: EMILIN-1	129	220	93	146	126	113	2.276	4.616	1.682	2.749	2.286	1.966
ncbi_100858021	PIGF	phosphatidylinositol-glycan biosynthesis class F protein	133	166	141	178	209	276	4.685	6.424	4.877	5.398	6.626	8.398
ncbi_100858023	NPS	neuropeptide S	5	3	1	3	2	6	0.031	0.022	0.006	0.02	0.013	0.036
ncbi_100858027	LLGL1	lethal(2) giant larvae protein homolog 1 isoform X1	214.59	268.41	370.84	233.37	284.8	257.44	1.199	1.784	2.125	1.393	1.637	1.419
ncbi_100858028	SMIM12	small integral membrane protein 12	534	447	592	574	507	469	22.559	22.46	25.636	25.886	22.029	19.54
ncbi_100858035	Endou	poly(U)-specific endoribonuclease	0	0	0	0	2	0	0	0	0	0	0.067	0
ncbi_100858040	PCDHGA5	protocadherin gamma-A5-like	0	1.01	2.19	2.08	0	3.35	0	0.006	0.011	0.011	0	0.016
ncbi_100858042	Ypel4	protein yippee-like 4	7.03	2	19.04	11.01	2	2	0.22	0.074	0.611	0.368	0.064	0.062
ncbi_100858043	B3GNT4	N-acetyllactosaminide beta-1,3-N-acetylglucosaminyltransferase 4	13	33	29	32	31	35	0.282	0.852	0.645	0.742	0.692	0.749
ncbi_100858049	H4-I	histone cluster 1, H4-IV, germinal H4-like 2	0	0	0	0	0	0	0	0	0	0	0	0
ncbi_100858050	KIAA1211L	uncharacterized protein KIAA1211-like homolog isoform X1	22	16	22	11	17	15	0.296	0.241	0.303	0.144	0.218	0.199
ncbi_100858057	HSDL2	hydroxysteroid dehydrogenase-like protein 2	2458	2200	2574	1985	2866	2783	78.604	83.676	84.377	67.762	94.261	87.769
ncbi_100858058	SNPH	syntaphilin isoform X1	4	9	16	1	1	5	0.071	0.116	0.218	0.024	0.024	0.054
ncbi_100858060	CLCF1	cardiotrophin-like cytokine factor 1 isoform X1	3	1	0	0	0	0	0.055	0.024	0	0	0	0
ncbi_100858066	--	leucine-rich alpha-2-glycoprotein	5	8	14	3	9	14	0.172	0.327	0.493	0.11	0.318	0.474
ncbi_100858067	Kcna3	potassium voltage-gated channel subfamily A member 6	12	9	5	15	13	9	0.033	0.029	0.014	0.044	0.036	0.024
ncbi_100858068	TECTA	IgGFc-binding protein-like	268	210	248	124	85	168	18.001	16.777	17.076	8.891	5.872	11.129
ncbi_100858069	BKJ	feather keratin 1-like	0	0	0	0	0	0	0	0	0	0	0	0
ncbi_100858071	CHRAC1	chromatin accessibility complex protein 1	235	177	201	179	357	306	8.346	7.477	7.318	6.786	13.04	10.718
ncbi_100858072	Rnf150	RING finger protein 150	215	458.61	376	217	250	532	1.169	2.965	2.095	1.259	1.397	2.852
ncbi_100858073	--	uncharacterized protein UBE2L6 isoform X3	35	50	93	65	127	38	2.613	4.436	7.107	5.176	9.745	2.822
ncbi_100858074	STOX1	storkhead-box protein 1 isoform X1	3.99	7.4	1	6.61	1	4.74	0.032	0.058	0.005	0.051	0.016	0.032
ncbi_100858077	RGSL1	LOW QUALITY PROTEIN: regulator of G-protein signaling protein-like	15	9	23	7	5	12	0.097	0.069	0.152	0.048	0.033	0.076
ncbi_100858086	BCLAF1	bcl-2-associated transcription factor 1 isoform X1	576	593	787	514	691	695	5.921	7.137	8.152	5.526	7.047	6.865
ncbi_100858087	MESP2	mesoderm posterior protein 1	0	0	0	0	0	0	0	0	0	0	0	0
ncbi_100858089	R3hdml	peptidase inhibitor R3HDML	0	0	0	0	0	0	0	0	0	0	0	0
ncbi_100858091	micos13	MICOS complex subunit MIC13	264	223	326	359	269	353	25.531	25.649	32.317	37.061	26.755	33.667
ncbi_100858092	Slc6a18	sodium-dependent neutral amino acid transporter B(0)AT3	0	0	0	0	0	0	0	0	0	0	0	0
ncbi_100858093	--	uncharacterized protein AKAP7L	0	0	0	0	0	0	0	0	0	0	0	0
ncbi_100858094	PRPF39	pre-mRNA-processing factor 39 isoform X1	1028	1003	1209	1069	1040	1283	13.235	15.359	15.854	14.438	13.7	16.41
ncbi_100858097	--	maestro heat-like repeat-containing protein family member 7	0	0	0	0	0	0	0	0	0	0	0	0
ncbi_100858099	SLC5A2	sodium/glucose cotransporter 5-like isoform X2	0	0	0	0	0	0	0	0	0	0	0	0
ncbi_100858100	--	feather keratin 3-like	0	0	0	0	0	0	0	0	0	0	0	0
ncbi_100858101	TMEM74	transmembrane protein 74	0	2	1	1	0	0	0	0.02	0.009	0.009	0	0
ncbi_100858105	BTBD19	BTB/POZ domain-containing protein 19 isoform X1	1	5	6	4	3	7	0.034	0.185	0.191	0.14	0.096	0.222
ncbi_100858107	KCNN3	small conductance calcium-activated potassium channel protein 3	153	136	192	188	142	136	3.075	3.251	3.956	4.034	2.936	2.696
ncbi_100858108	Paf1	RNA polymerase II-associated factor 1 homolog	477	527	599	512	555	563	12.232	16.074	15.746	14.016	14.638	14.239
ncbi_100858111	G2e3	PHD finger protein 7-like	0	0	0	0	0	0	0	0	0	0	0	0
ncbi_100858112	Dnah8	dynein heavy chain 8, axonemal	0	0	0	0	0	0	0	0	0	0	0	0
ncbi_100858113	ZNF710	zinc finger protein 710 isoform X1	150	209	170	198	163	211	1.963	3.252	2.211	2.729	2.211	2.749
ncbi_100858115	MEGF9	multiple epidermal growth factor-like domains protein 9	189	258	424	352	238	465	1.548	2.513	3.56	3.078	2.005	3.756
ncbi_100858121	BCLAF3	BCLAF1 and THRAP3 family member 3 isoform X1	534	519	684	517	452	974	3.72	4.306	4.89	3.849	3.245	6.704
ncbi_100858122	KCNH2	potassium voltage-gated channel subfamily H member 2	9	14	25	12	6	21	0.094	0.174	0.268	0.134	0.065	0.217
ncbi_100858126	ZC3H10	zinc finger CCCH domain-containing protein 10	115.47	105.2	160.16	147.72	88.58	123.8	2.313	2.507	3.289	3.159	1.825	2.446
ncbi_100858127	LHFPL3	LHFPL tetraspan subfamily member 3 protein isoform X1	5	20	19	6	5	5	0.07	0.331	0.271	0.089	0.072	0.069
ncbi_100858130	CBARP	voltage-dependent calcium channel beta subunit-associated regulatory protein	17	18	24	20	25	25	0.275	0.338	0.388	0.345	0.405	0.389
ncbi_100858131	C11orf16	uncharacterized protein LOC100858131	2	14	10	4	3	3	0.017	0.139	0.09	0.052	0.026	0.025
ncbi_100858140	Sycn	syncollin	40	41	27	42	40	26	0.794	0.968	0.55	0.89	0.817	0.509
ncbi_100858145	NME7	nucleoside diphosphate kinase 7 isoform X1	186	112	163	220	287	210	5.701	4.089	5.093	7.227	9.083	6.347
ncbi_100858151	GDPGP1	GDP-D-glucose phosphorylase 1	5	3	10	8	3	5	0.186	0.133	0.382	0.318	0.115	0.184
ncbi_100858156	PPP1CA	serine/threonine-protein phosphatase PP1-alpha catalytic subunit	857.96	1160	1282.91	1128	1002.97	1056	34.205	55.004	52.429	48.006	41.125	41.52
ncbi_100858158	OR14J1	olfactory receptor 14J1-like	0	0	0	0	0	0	0	0	0	0	0	0
ncbi_100858159	Aoc1	amiloride-sensitive amine oxidase [copper-containing] isoform X1	5132	6110	6267	4691	1678	4331	88.328	124.854	110.484	86.108	29.624	73.295
ncbi_100858163	Snapin	SNARE-associated protein Snapin	116	73	133	108	84	82	8.555	6.403	10.055	8.503	6.372	5.964
ncbi_100858171	XKR4	XK-related protein 4 isoform X1	74	145	100	70	58	119	0.236	0.55	0.327	0.241	0.19	0.374
ncbi_100858172	--	T-cell surface glycoprotein CD8 alpha chain-like	0	1	7.47	0	2	1	0	0.056	0.36	0	0.097	0.046
ncbi_100858173	ALPK1	alpha-protein kinase 1 isoform X1	13	46	34	20	13	35	0.154	0.658	0.412	0.253	0.158	0.406
ncbi_100858174	Neurog3	neurogenin-3	0	0	0	0	0	0	0	0	0	0	0	0
ncbi_100858177	IFNA1	interferon type A1/A2	0	0.65	0	0	0	0	0	0.008	0	0	0	0
ncbi_100858193	MAP3K6	mitogen-activated protein kinase kinase kinase 6 isoform X1	19	16	28	17	24	15	0.194	0.194	0.293	0.185	0.252	0.151
ncbi_100858196	--	zinc finger protein 260-like isoform X3	14	14.45	11	5	3.28	19	0.103	0.128	0.085	0.041	0.026	0.136
ncbi_100858200	Ccr10	C-C chemokine receptor type 10	0	3	2	2	0	0	0	0.049	0.028	0.03	0	0
ncbi_100858203	PBDC1	protein PBDC1	114	68	158	113	88	96	9.769	6.931	13.879	10.337	7.756	8.113
ncbi_100858205	EXT1	exostosin-1	2526	2476	3585	2925	2893	3548	43.981	51.274	63.985	54.366	51.806	60.924
ncbi_100858213	Arl14epl	ARL14 effector protein-like	0	0	0	0	0	0	0	0	0	0	0	0
ncbi_100858214	Sars2	serine--tRNA ligase, mitochondrial	81	51	92	78	69	105	2.311	1.731	2.691	2.376	2.025	2.954
ncbi_100858216	Atp5mc3	ATP synthase F(0) complex subunit C2, mitochondrial	747.47	677.11	880.05	1063.57	781.09	838.04	54.875	59.123	66.228	83.351	58.977	60.676
ncbi_100858219	Mrpl55	39S ribosomal protein L55, mitochondrial	47	20	40	38	29	37	4.361	2.207	3.805	3.764	2.768	3.386
ncbi_100858221	MARVELD1	MARVEL domain-containing protein 1	101	113	98	146	89	103	1.944	2.587	1.934	3	1.762	1.955
ncbi_100858223	them4	acyl-coenzyme A thioesterase THEM4 isoform X1	141	81	110	143	126	136	7.83	5.491	6.246	8.516	7.294	7.53
ncbi_100858224	--	feather keratin Cos1-2-like	0	0	0	0	0	0	0	0	0	0	0	0
ncbi_100858225	Mien1	migration and invasion enhancer 1	222	231	501	286	238	252	8.778	10.863	20.306	12.072	9.679	9.827
ncbi_100858226	LILRA6	platelet glycoprotein VI-like	8	6	19	9	14	24	0.365	0.325	0.888	0.438	0.657	1.079
ncbi_100858230	SLC6A13	sodium- and chloride-dependent GABA transporter 2 isoform X1	8	3	5	4	2	2	0.089	0.053	0.093	0.07	0.044	0.022
ncbi_100858231	UPF3B	regulator of nonsense transcripts 3B	521	559	605	624	650	799	14.622	18.659	17.405	18.695	18.762	22.115
ncbi_100858235	DENND2C	DENN domain-containing protein 2C	59	64	73	63	71	89	0.984	1.269	1.247	1.121	1.217	1.463
ncbi_100858236	MADCAM1	mucosal addressin cell adhesion molecule 1	326.39	255.85	423.25	239.85	267.13	325.28	2.929	2.731	3.894	2.298	2.466	2.879
ncbi_100858240	pym1b	partner of Y14 and mago	50	44	60	63	62	86	2.3	2.407	2.829	3.093	2.933	3.901
ncbi_100858256	rhbg	ammonium transporter Rh type B-like	2	1	1	2	1	2	0.019	0.012	0.01	0.021	0.01	0.019
ncbi_100858258	S100A1	protein S100-A1 isoform X1	2	1	6	0	2	0	0.174	0.103	0.535	0	0.179	0
ncbi_100858260	St3gal2	CMP-N-acetylneuraminate-beta-galactosamide-alpha-2,3-sialyltransferase 2 isoform X1	39.3	52.89	56.45	33.93	42.75	48.19	0.594	1.018	0.94	0.626	0.709	0.768
ncbi_100858263	GPR18	N-arachidonyl glycine receptor	23	41	24	13	21	23	0.793	1.682	0.849	0.479	0.745	0.783
ncbi_100858275	TESK2	dual specificity testis-specific protein kinase 2 isoform X1	437.58	667.66	673.45	451.91	453.05	510.53	3.359	6.14	5.307	3.691	3.687	3.852
ncbi_100858277	ADAMTS18	A disintegrin and metalloproteinase with thrombospondin motifs 18 isoform X1	8	7	5	4	15	5	0.068	0.08	0.05	0.035	0.149	0.04
ncbi_100858279	otud5-b	OTU domain-containing protein 5	385	370	476	407	393	404	16.194	18.51	20.523	18.274	17.001	16.758
ncbi_100858293	RDH8	retinol dehydrogenase 8	0	0	0	0	0	0	0	0	0	0	0	0
ncbi_100858296	Rpl22l1	60S ribosomal protein L22-like 1	155	199	1033	175	440	546	14.495	22.133	99.023	17.47	42.318	50.355
ncbi_100858301	KSR2	kinase suppressor of Ras 2 isoform X1	0	0	0	0	0	0	0	0	0	0	0	0
ncbi_100858302	Krt6a	keratin, type II cytoskeletal 6B-like	0	0	0	0	0	0	0	0	0	0	0	0
ncbi_100858304	Napa	alpha-soluble NSF attachment protein	555	735	799	656	683	837	21.503	33.87	31.733	27.132	27.216	31.982
ncbi_100858314	RUNDC3A	RUN domain-containing protein 3A isoform X1	11	10	9	2	3	7	0.282	0.306	0.238	0.055	0.079	0.178
ncbi_100858315	arhgap32	rho GTPase-activating protein 33-like isoform X1	15.69	15.11	20.09	15.4	16.39	6.88	0.78	0.895	1.055	0.842	0.838	0.337
ncbi_100858319	H4-I	histone H4	29.83	20.93	52.49	36.3	38.9	20	2.164	1.806	3.903	2.811	2.902	1.431
ncbi_100858320	EYS	protein eyes shut homolog isoform X1	28	23	54	21	32	36	0.165	0.161	0.325	0.132	0.194	0.209
ncbi_100858326	Fam163b	protein FAM163B	0	0	0	0	0	0	0	0	0	0	0	0
ncbi_100858328	RAB11A	ras-related protein Rab-11A	13	9	9	8	3	14	0.231	0.19	0.164	0.152	0.055	0.245
ncbi_100858331	--	feather keratin Cos1-1/Cos1-3/Cos2-1	0	0	0	0	0	0	0	0	0	0	0	0
ncbi_100858332	Gpr12	G-protein coupled receptor 12	0	0	0	1	0	0	0	0	0	0.037	0	0
ncbi_100858336	C16orf71	uncharacterized protein C16orf71 homolog isoform X1	17	47	20	86	24	155	0.16	0.526	0.184	0.864	0.223	1.438
ncbi_100858338	FGF22	fibroblast growth factor 22 isoform X1	4	1	4	4	0	0	0.063	0.019	0.087	0.12	0	0
ncbi_100858342	OR14C36	olfactory receptor 14C36-like	0	0	0	0	0	0	0	0	0	0	0	0
ncbi_100858343	--	cathelicidin-3 isoform X1	138.27	53.83	13.43	22.58	2.06	21.28	12.419	5.494	0.926	1.945	0.032	1.881
ncbi_100858347	Adam9	disintegrin and metalloproteinase domain-containing protein 21-like	1	0	1	0	0	2	0.018	0	0.018	0	0	0.035
ncbi_100858349	EIF4B	eukaryotic translation initiation factor 4B isoform X1	2382	3267	3435	2697	1873	2808	52.252	85.116	77.213	63.15	42.3	60.699
ncbi_100858352	Ech1	delta(3,5)-Delta(2,4)-dienoyl-CoA isomerase, mitochondrial	3194	2274	3225	2736	1548	2460	139.206	117.877	144.082	127.293	69.389	105.737
ncbi_100858353	OR14A2	olfactory receptor 14J1-like	0	0	0	1	0	0	0	0	0	0.052	0	0
ncbi_100858354	H1-5	histone H1.03	1	1	1	0	3	1	0.068	0.081	0.07	0	0.21	0.067
ncbi_100858359	bbip1	BBSome-interacting protein 1	65	64	64	37	87	62	4.478	5.245	4.52	2.721	6.165	4.213
ncbi_100858360	rasef	ras and EF-hand domain-containing protein homolog	0	0	1	0	0	1	0	0	0.02	0	0	0.019
ncbi_100858361	Hsd11b2	corticosteroid 11-beta-dehydrogenase isozyme 2 isoform X1	6.16	9.59	12.24	25	11	12	0.156	0.28	0.29	0.653	0.202	0.205
ncbi_100858363	ZNF704	SLC2A4 regulator isoform X1	11	18	26	24	19	22	0.178	0.346	0.43	0.414	0.315	0.35
ncbi_100858365	Hapln4	hyaluronan and proteoglycan link protein 4	0	0	0	0	0	1	0	0	0	0	0	0.022
ncbi_100858366	nol6	nucleolar protein 6	229	267	245	180	265	304	2.94	4.077	3.224	2.467	3.499	3.849
ncbi_100858368	hoxc6	homeobox protein Hox-C6 isoform X1	0	0	0	0	0	1	0	0	0	0	0	0.045
ncbi_100858371	OR14C36	olfactory receptor 14A16-like	0	0	0	0	0	0	0	0	0	0	0	0
ncbi_100858379	Olr1361	olfactory receptor 14J1-like	0	0	0	0	0	0	0	0	0	0	0	0
ncbi_100858381	C19orf12	uncharacterized protein LOC100858381 isoform X1	52	45	137	144	356.69	52	1.27	1.012	3.169	4.304	10.563	1.387
ncbi_100858383	Pfdn2	prefoldin subunit 2	151.14	149.4	188.11	147.08	172.59	175.99	12.528	14.729	15.984	13.015	14.714	14.387
ncbi_100858385	-	-	0	0	0	0	0	0	0	0	0	0	0	0
ncbi_100858386	Mapk7	uncharacterized protein LOC100858386 isoform X1	26	41	77	23	20	34	0.262	0.492	0.795	0.248	0.207	0.338
ncbi_100858394	Lrrc55	leucine-rich repeat-containing protein 55	0	0	2	0	0	0	0	0	0.028	0	0	0
ncbi_100858397	CNOT1	CCR4-NOT transcription complex subunit 1 isoform X1	2538	3089	3390	2362	2589	3647	15.624	22.744	21.426	15.371	16.195	22.09
ncbi_100858401	nr2c2ap	nuclear receptor 2C2-associated protein isoform X1	92	60	88	66	108	97	5.937	4.636	5.854	4.606	7.227	6.127
ncbi_100858402	Mrpl9	39S ribosomal protein L9, mitochondrial	480	456	592	561	536	535	26.269	29.681	33.211	32.774	30.169	28.875
ncbi_100858404	HOXA5	homeobox protein Hox-A5	39	47	47	36	46	48	1.21	2.15	1.581	1.31	1.718	1.763
ncbi_100858408	decr2	peroxisomal 2,4-dienoyl-CoA reductase isoform X1	2867	2685	2219	1756	2165	2086	64.447	71.889	51.178	42.19	50.082	46.34
ncbi_100858410	Plppr3	phospholipid phosphatase-related protein type 3	13	15	35	11	10	27	0.208	0.286	0.574	0.188	0.165	0.426
ncbi_100858412	CATHB1	cathelicidin-B1 precursor	0	0	0	0	0	0	0	0	0	0	0	0
ncbi_100858414	Spock2	testican-2 isoform X1	25	31	14	28	9	20	0.696	1.026	0.399	0.832	0.259	0.549
ncbi_100858419	NFKBIB	NF-kappa-B inhibitor beta	306	313	418	289	283	278	11.46	13.941	16.046	11.553	10.9	10.267
ncbi_100858422	FLT3	receptor-type tyrosine-protein kinase FLT3	76	111	69	54	93	53	0.763	1.325	0.71	0.579	0.96	0.525
ncbi_100858424	IL34	interleukin-34	57	69	81	54	62	59	2.319	3.338	3.377	2.345	2.594	2.367
ncbi_100858426	BRD3OS	uncharacterized protein LOC100858426	5	7	6	10	8	22	0.082	0.137	0.101	0.176	0.136	0.357
ncbi_100858427	--	feather keratin Cos1-1/Cos1-3/Cos2-1-like	0	0	0	0	0	0	0	0	0	0	0	0
ncbi_100858428	TMEM221	LOW QUALITY PROTEIN: transmembrane protein 221	2.02	0	0	5.04	1	6.07	0.039	0	0	0.105	0.02	0.116
ncbi_100858430	SPRYD3	SPRY domain-containing protein 3 isoform X1	260	246	327	322	312	354	8.222	9.252	10.6	10.869	10.147	11.04
ncbi_100858431	GPR42	free fatty acid receptor 3-like	0	0	0	0	5.35	0	0	0	0	0	0.08	0
ncbi_100858439	KRT14	keratin 17	0	0	0	0	0	0	0	0	0	0	0	0
ncbi_100858440	ARID3A	AT-rich interactive domain-containing protein 3A	54	87	125	84	109	131	0.565	1.082	1.34	0.938	1.172	1.351
ncbi_100858444	BKJ	feather keratin 1-like	0	0	0	0	0	0	0	0	0	0	0	0
ncbi_100858447	OTOS	otospiralin precursor	0	0	0	0	0	0	0	0	0	0	0	0
ncbi_100858452	SCRT1	transcriptional repressor scratch 1-like	0	0	0	0	0	0	0	0	0	0	0	0
ncbi_100858456	--	LOW QUALITY PROTEIN: osteoclast-associated immunoglobulin-like receptor	7	1.02	0	0	1	14	0.381	0.066	0	0	0.056	0.751
ncbi_100858457	OR14C36	olfactory receptor 14C36-like	0	0	0	0	0	0	0	0	0	0	0	0
ncbi_100858458	MYRFL	myelin regulatory factor-like protein isoform X1	1	7	1	3	5	2	0.009	0.079	0.011	0.033	0.049	0.019
ncbi_100858459	H2AC20	histone H2A-IV	8.49	13.14	18.89	6.48	9.58	2.2	0.365	0.671	0.832	0.297	0.423	0.093
ncbi_100858460	ADAP1	arf-GAP with dual PH domain-containing protein 1 isoform X1	7	19	19	17	17	17	0.145	0.468	0.391	0.362	0.349	0.335
ncbi_100858462	SYTL3	synaptotagmin-like protein 3	77.5	87.35	70.94	57.59	61.84	64.95	0.759	1.017	0.712	0.602	0.623	0.627
ncbi_100858463	DTHD1	death domain-containing protein 1	0	0	0	0	0	0	0	0	0	0	0	0
ncbi_100858468	PDYN	proenkephalin-B isoform X1	0	0	2	0	0	0	0	0	0.021	0	0	0
ncbi_100858471	PLPP2	phospholipid phosphatase 2	542	506	522	666	414	579	12.418	13.789	12.26	16.289	9.755	13.083
ncbi_100858473	LMAN2L	VIP36-like protein isoform X1	442	544	659	617	413	407	9.433	13.91	14.462	14.145	9.242	8.685
ncbi_100858477	-	-	77.69	70.94	92	91.43	83.47	83	0.566	0.615	0.687	0.711	0.625	0.596
ncbi_100858483	TRAPPC5	trafficking protein particle complex subunit 5	44	17	48	29	34	74	3.26	1.498	3.646	2.294	2.591	5.407
ncbi_100858486	UEVLD	ubiquitin-conjugating enzyme E2 variant 3	116	125	131	148	155	149	2.393	2.636	2.63	3.443	3.185	2.847
ncbi_100858488	CARTPT	cocaine- and amphetamine-regulated transcript protein	0	0	0	0	0	0	0	0	0	0	0	0
ncbi_100858502	Fam131a	protein FAM131A isoform X1	1	5	0	0	2	0	0.02	0.119	0	0	0.043	0
ncbi_100858504	--	claw keratin-like	0	0	0	0	0	0	0	0	0	0	0	0
ncbi_100858505	TLE2	transducin-like enhancer protein 2 isoform X1	34.95	35.06	53.56	32.33	22.44	23.68	0.536	0.684	0.784	0.488	0.277	0.293
ncbi_100858506	IFNA1	interferon type A1/A2-like	0	0	0	0	0	0	0	0	0	0	0	0
ncbi_100858513	Ptpn23	LOW QUALITY PROTEIN: tyrosine-protein phosphatase non-receptor type 23	109	201	188	142	184	228	0.933	2.046	1.649	1.297	1.62	1.924
ncbi_100858515	CLRN2	clarin-2	1	1	2	0	1	3	0.017	0.02	0.035	0	0.018	0.051
ncbi_100858518	Sp9	transcription factor Sp9	0	0	0	0	0	0	0	0	0	0	0	0
ncbi_100858527	AXDND1	axonemal dynein light chain domain-containing protein 1	269	201	446	314	282	396	1.507	1.339	2.561	1.878	1.625	2.188
ncbi_100858532	MRPL49	LOW QUALITY PROTEIN: 39S ribosomal protein L49, mitochondrial	40	44	46	78	42	76	2.482	3.248	2.926	5.168	2.681	4.652
ncbi_100858534	Hoxc5	homeobox protein Hox-C5	0	0	0	0	0	0	0	0	0	0	0	0
ncbi_100858542	TLE5	amino-terminal enhancer of split isoform X1	555	606	782	712	638	785	17.182	22.305	24.831	23.534	20.316	23.959
ncbi_100858546	ZNF541	zinc finger protein 541 isoform X1	12	14	16.75	7	6	15	0.147	0.189	0.213	0.094	0.078	0.181
ncbi_100858554	abhd14a	protein ABHD14A	30	17	41	20	19	21	0.917	0.618	1.285	0.653	0.598	0.633
ncbi_100858555	MFAP2	microfibrillar-associated protein 2	0	0	1	2	2	0	0	0	0.07	0.147	0.141	0
ncbi_100858556	DMRT2	doublesex- and mab-3-related transcription factor 2	0	0	0	0	0	0	0	0	0	0	0	0
ncbi_100858560	EXOSC8	exosome complex component RRP43	139	96	129	130	179	129	6.988	5.74	6.648	6.976	9.255	6.396
ncbi_100858563	ADGRD2	adhesion G-protein coupled receptor D2 isoform X1	5	10	16	2	0	7	0.047	0.106	0.168	0.025	0	0.08
ncbi_100858564	UBE2Q1	ubiquitin-conjugating enzyme E2 Q1	776	753	877	910	932	940	21.881	25.253	25.349	27.391	27.028	26.139
ncbi_100858567	OR10C1	olfactory receptor 14A16-like	10.68	0	0	1	0	0	0.529	0	0	0.053	0	0
ncbi_100858576	CLK1	dual specificity protein kinase CLK1 isoform X1	154	204	226	161	218	209	5.051	7.867	8.128	5.729	7.981	6.73
ncbi_100858578	ROBO3	roundabout homolog 3 isoform X1	0	0	0	1.02	0	0	0	0	0	0.013	0	0
ncbi_100858579	Mcpt2	granzyme G-like	1	4	8	0	2	0	0.016	0.077	0.132	0	0.033	0
ncbi_100858582	RAB25	ras-related protein Rab-25 isoform X1	70	79	89	123	66	117	2.097	2.814	2.732	3.933	2.034	3.456
ncbi_100858585	OTX1	homeobox protein OTX1	0	0	0	0	0	0	0	0	0	0	0	0
ncbi_100858589	WDR55	WD repeat-containing protein 55 isoform X1	178	155	204	191	137	184	6.097	6.315	7.163	6.984	4.826	6.225
ncbi_100858592	SORT1	sortilin	441	697	625	586	508	632	5.909	11.109	8.585	8.382	7.001	8.352
ncbi_100858603	ADCY10	adenylate cyclase type 10-like	0	0	0	0	0	0	0	0	0	0	0	0
ncbi_100858607	H2B-I	histone H2B 1/2/3/4/6	12.42	7.68	5.26	3.1	21.06	6.16	1.15	0.846	0.499	0.306	2.006	0.563
ncbi_100858613	CRELD1	cysteine-rich with EGF-like domain protein 1	461	363	663	505	369	349	11.024	10.324	16.252	12.891	9.075	8.23
ncbi_100858617	Nt5c2	cytosolic purine 5'-nucleotidase isoform X1	2522	3072	3593	2552	2205	2021	64.188	92.999	93.743	69.338	57.724	50.729
ncbi_100858618	OR14L1P	olfactory receptor 14C36-like	0	0	0	0	0	0	0	0	0	0	0	0
ncbi_100858619	Pcgf1	polycomb group RING finger protein 1	33	26	33	17	32	39	1.604	1.503	1.644	0.882	1.599	1.869
ncbi_100858620	CLEC2B	C-type lectin domain family 2 member B isoform X1	0	0	0	3	0	1	0	0	0	0.227	0	0.049
ncbi_100858621	WDR74	LOW QUALITY PROTEIN: WD repeat-containing protein 74	48	41	61	53	48	67	1.757	1.785	2.288	2.07	1.807	2.418
ncbi_100858624	KCNE5	potassium voltage-gated channel subfamily E regulatory beta subunit 5	0	0	0	0	0	0	0	0	0	0	0	0
ncbi_100858625	CLMN	calmin	1567	1311	1626	1192	1283	1529	12.555	12.493	13.354	10.195	10.572	12.081
ncbi_100858626	ZFAND2B	AN1-type zinc finger protein 2B isoform X1	66	72	110	55	79	64	2.483	3.306	4.029	2.279	3.047	2.323
ncbi_100858627	PIGB	GPI mannosyltransferase 3	200.53	165.81	185.88	194.01	273.36	232.53	4.734	4.656	4.498	4.889	6.637	5.414
ncbi_100858629	--	dickkopf-related protein 3-like	0	0	0	0	0	0	0	0	0	0	0	0
ncbi_100858635	FJX1	four-jointed box protein 1 precursor	11	1	1	4	4	0	0.459	0.05	0.043	0.178	0.172	0
ncbi_100858636	nudt21	cleavage and polyadenylation specificity factor subunit 5	510	463	590	497	662	555	24.104	26.026	28.584	25.075	32.178	25.869
ncbi_100858647	MSMB	beta-microseminoprotein	9513	8787	11987	8486	14139	10088	784.497	861.848	1013.3	747.034	1199.19	820.441
ncbi_100858650	Fam110a	protein FAM110A	59	73.98	100	116	85.98	85	0.945	1.329	1.624	1.831	1.393	1.197
ncbi_100858651	CAMK2N1	calcium/calmodulin-dependent protein kinase II inhibitor 1	23	16	14	18	6	12	0.626	0.518	0.391	0.523	0.168	0.322
ncbi_100858652	FOXP4	forkhead box protein P4 isoform X1	68	210	96	161	86	208	0.833	3.042	1.2	2.096	1.071	2.479
ncbi_100858653	DHX58	probable ATP-dependent RNA helicase DHX58 isoform X1	206	228	492	545	594	203	3.146	4.818	9.221	9.531	10.911	3.536
ncbi_100858654	ZNF7	zinc finger protein 501-like	0	0	0	0	0	0	0	0	0	0	0	0
ncbi_100858655	Ilf3	interleukin enhancer-binding factor 3	627	833	957	746	703	821	10.281	16.246	16.086	13.058	11.856	13.277
ncbi_100858664	yvcT	uncharacterized protein 2KTGRL isoform X1	857.6	610.1	835.71	782.22	489.72	880.33	28.488	21.9	24.379	24.817	16.215	27.233
ncbi_100858676	MAX	protein max isoform X1	83	116	113	79	95	101	3.105	5.161	4.334	3.157	3.658	3.73
ncbi_100858681	H3-I	histone cluster 1 H3 family member h	2.02	9.93	21.13	10.83	8.74	16.92	0.116	0.677	1.242	0.663	0.515	0.957
ncbi_100858683	TUBGCP5	gamma-tubulin complex component 5 isoform X1	344	246	389	333	351	409	3.98	3.369	4.626	4.113	4.18	4.682
ncbi_100858689	MRPL43	39S ribosomal protein L43, mitochondrial	194	107	179	149	114	151	18.575	12.185	17.568	15.229	11.226	14.258
ncbi_100858691	CCDC71	coiled-coil domain-containing protein 71	463	560	675	511	466	639	3.279	4.716	4.9	3.863	3.394	4.463
ncbi_100858692	SRXN1	sulfiredoxin-1	141	161	181	163	107	219	5.437	7.384	7.154	6.709	4.243	8.328
ncbi_100858693	arid3a	AT-rich interactive domain-containing protein 3C	85	16	11	62	44	52	1.182	0.265	0.157	0.921	0.63	0.713
ncbi_100858699	RRP36	ribosomal RNA processing protein 36 homolog	505	494	396	263	676	515	13.937	16.216	11.203	7.748	19.188	14.017
ncbi_100858701	GAL14	gallinacin-14 isoform X1	2	0	0	0	2	2	0.078	0	0	0	0.081	0.075
ncbi_100858703	--	leucine-rich single-pass membrane protein 2	0	0	0	0	0	0	0	0	0	0	0	0
ncbi_100858707	CPXM1	probable carboxypeptidase X1	4	18	3	1	2	6	0.07	0.373	0.054	0.019	0.036	0.103
ncbi_100858709	Prdm14	PR domain zinc finger protein 14	1	4	0	0	2	4	0.005	0.023	0	0	0.01	0.019
ncbi_100858713	SLC19A3	thiamine transporter 2	9.59	8.19	9.94	8.32	11	9.52	0.05	0.052	0.055	0.05	0.064	0.05
ncbi_100858721	OR14C36	olfactory receptor 14C36-like	0	0	0	5	0	0	0	0	0	0.384	0	0
ncbi_100858727	Usp19	ubiquitin carboxyl-terminal hydrolase 19 isoform X1	297	437	418	327	357	404	2.963	5.098	4.249	3.447	3.65	3.875
ncbi_100858728	--	claw keratin-like	0	0	0	0	0	0	0	0	0	0	0	0
ncbi_100858729	Mpnd	MPN domain-containing protein isoform X1	47	7	27	14	15	13	1.064	0.189	0.627	0.337	0.35	0.291
ncbi_100858730	CRLF1	cytokine receptor-like factor 1 isoform X1	2	3	0	5	2	4	0.047	0.084	0	0.126	0.049	0.093
ncbi_100858732	STAT2	signal transducer and activator of transcription 2 isoform X1	76	185	256	261	166	111	1.237	3.581	4.271	4.535	2.762	1.782
ncbi_100858734	ZBTB39	zinc finger and BTB domain-containing protein 39	39	28	46	60	39	38	0.454	0.397	0.562	0.763	0.478	0.446
ncbi_100858736	morn3	MORN repeat-containing protein 3 isoform X1	1	2	2	0	0	1	0.042	0.1	0.086	0	0	0.042
ncbi_100858738	PNMT	phenylethanolamine N-methyltransferase	0	0	1	0	0	0	0	0	0.054	0	0	0
ncbi_100858742	C18orf25	uncharacterized protein C18orf25 homolog isoform X1	0	0	0	0	0	0	0	0	0	0	0	0
ncbi_100858743	Nxph4	neurexophilin-4	0	0	0	0	0	0	0	0	0	0	0	0
ncbi_100858749	TRIM38	zinc finger protein RFP	0	0	0	1.13	1.14	0	0	0	0	0.012	0.012	0
ncbi_100858750	Sla2	src-like-adapter 2	34.47	43.77	39.91	27.24	30.86	29.03	0.372	0.562	0.442	0.314	0.343	0.309
ncbi_100858751	CLEC17A	C-type lectin domain family 17, member A isoform X1	89	436	354	107	559	406	3.378	19.787	13.799	4.333	21.792	15.275
ncbi_100858752	KEAP1	LOW QUALITY PROTEIN: kelch-like ECH-associated protein 1	106	123	133	133	131	103	2.315	3.195	2.978	3.101	2.943	2.219
ncbi_100858758	Qrich1	glutamine-rich protein 1 isoform X1	375	503	556	396	418	468	5.658	9	8.539	6.337	6.471	6.933
ncbi_100858762	IFNA1	interferon type A1/A2-like	6.92	6.04	4.39	2.05	2.19	2.72	0.057	0.059	0.037	0.018	0.019	0.022
ncbi_100858763	FAM214B	protein FAM214B	73	101	119	106	88	133	1.065	1.768	1.805	1.659	1.33	1.95
ncbi_100858765	GIPR	gastric inhibitory polypeptide receptor	2	0	0	0	1	0	0.066	0	0	0	0.034	0
ncbi_100858774	--	zinc finger protein 501-like isoform X1	23.87	26.63	49.14	5.28	54.77	50.43	0.478	0.648	1.012	0.118	1.139	0.99
ncbi_100858776	NEDD8	NEDD8 isoform X2	51	47	61	51	57	63	4.518	4.98	5.585	4.755	5.218	5.565
ncbi_100858777	OPN5	opsin-5	3	4	2	4	1	5	0.042	0.066	0.028	0.059	0.014	0.068
ncbi_100858780	--	c-type lectin-like receptor 3 isoform X1	5	5	2	2	3	1	0.245	0.222	0.195	0.165	0.114	0.049
ncbi_100858782	PLA2G3	protein PROCA1	17.23	34.41	44.49	35.21	37	36	0.302	0.717	0.799	0.658	0.666	0.622
ncbi_100858783	mblac1	metallo-beta-lactamase domain-containing protein 1	36	20	50	19	13	30	1.412	0.933	2.01	0.795	0.524	1.16
ncbi_100858792	lmo1	rhombotin-1 isoform X1	0	0	0	1	7	1	0	0	0	0.06	0.402	0.055
ncbi_100858795	Mrpl40	39S ribosomal protein L40, mitochondrial isoform X2	636	411	656	783	731	781	29.949	24.142	33.264	42.711	36.17	36.097
ncbi_100858796	SESN2	sestrin-2 isoform X1	249	269	202	125	109	217	4.03	5.15	3.333	2.148	1.81	3.458
ncbi_100858797	BKJ	feather keratin 1-like	0	0	0	0	0	0	0	0	0	0	0	0
ncbi_100858798	NMRK2	nicotinamide riboside kinase 2	24	21	22	15	68	13	1.069	1.113	1.005	0.713	3.116	0.571
ncbi_100858799	Unc13b	protein unc-13 homolog B isoform X1	326	286	385	225	294	201	2.302	2.513	2.796	1.737	2.067	1.41
ncbi_100858801	SPEF1	uncharacterized protein C20orf27 isoform X3	33	38	57	59	52	49	1.4	1.857	2.414	2.564	2.188	2.064
ncbi_100858802	OR14C36	olfactory receptor 14J1	0	0	0	0	0	0	0	0	0	0	0	0
ncbi_100858806	lrrc3	leucine-rich repeat-containing protein 3C	13	17	9	12	11	16	0.29	0.45	0.206	0.285	0.252	0.351
ncbi_100858814	apt	uncharacterized protein LOC100858814 isoform X2	0	0	0	0	0	0	0	0	0	0	0	0
ncbi_100858827	PRKAR2A	cAMP-dependent protein kinase type II-alpha regulatory subunit isoform X1	937	734	937	928	760	956	7.547	7.032	7.737	7.993	6.296	7.594
ncbi_100858829	Morc2a	MORC family CW-type zinc finger protein 2 isoform X1	364	402	463	393	455	479	5.144	6.956	6.832	6.047	6.802	6.664
ncbi_100858831	ANKRD55	ankyrin repeat domain-containing protein 55 isoform X1	8	3	2	3	2	5	0.039	0.033	0.01	0.02	0.01	0.024
ncbi_100858836	ACY1	aminoacylase-1	1000	878	1097	983	1045	725	30.656	32.013	34.416	32.168	32.929	21.901
ncbi_100858837	PCDHGA2	protocadherin gamma-A2-like	1.08	16.97	1.31	1.19	8.61	3.32	0.006	0.114	0.008	0.007	0.05	0.019
ncbi_100858838	PIM1	serine/threonine-protein kinase pim-1 isoform X1	111	100	130	98	111	81	2.41	2.583	2.893	2.272	2.479	1.735
ncbi_100858840	Clec2e	C-type lectin domain family 2 member B isoform X1	0	0	1	2	2	2.59	0	0	0.051	0.063	0.102	0.127
ncbi_100858842	--	apolipoprotein A-II	35663	18435	26138	27933	29597	26895	3725.66	2290.58	2799.06	3115.06	3180.01	2770.93
ncbi_100858845	--	uncharacterized protein LOC100858845 isoform X1	0	0	0	0	0	0	0	0	0	0	0	0
ncbi_100858847	EFCAB7	EF-hand calcium-binding domain-containing protein 7 isoform X1	28	13	12	34	67	85	0.52	0.287	0.228	0.674	1.279	1.556
ncbi_100858848	MIF4GD	MIF4G domain-containing protein	943.88	771.67	1282.89	1015.54	1068.55	1155.37	23.341	22.577	32.327	26.872	26.875	28.104
ncbi_100858849	RAB34	ras-related protein Rab-34 isoform X1	20	14	21	21	17	21	0.963	0.765	0.949	1.08	0.826	0.997
ncbi_100858851	Znf367	zinc finger protein 367	38	47	54	24	145	53	0.393	0.578	0.572	0.265	1.541	0.54
ncbi_100858862	C19orf25	UPF0449 protein C19orf25 homolog	1	1.42	1.09	0	0	0	0.114	0.192	0.127	0	0	0
ncbi_100858866	SLC39A5	zinc transporter ZIP5	205	142	185	215	113	159	4.289	3.533	3.967	4.802	2.431	3.281
ncbi_100858869	--	uncharacterized protein LOC100858869	6.16	11.62	4.4	0	0	13.33	0.143	0.321	0.105	0	0	0.306
ncbi_100858873	Dusp23	dual specificity protein phosphatase 23	122	108	125	144	116	91	8.442	8.037	8.394	10.735	8.441	6.113
ncbi_100858879	TTYH2	protein tweety homolog 2 isoform X1	87	98	207	67	86	163	1.453	1.96	3.597	1.195	1.502	2.697
ncbi_100858882	Ccs	copper chaperone for superoxide dismutase	273	184	437	365	347	366	12.557	10.066	20.605	17.922	16.416	16.603
ncbi_100858885	OR14C36	olfactory receptor 14J1-like	0	0	0	0	0	0	0	0	0	0	0	0
ncbi_100858888	CLDN22	claudin-22-like	4	5	7	4	2	1	0.038	0.056	0.068	0.04	0.019	0.009
ncbi_100858889	CCDC149	coiled-coil domain-containing protein 149 isoform X1	85	103	126	93	98	161	1.233	1.778	1.903	1.44	1.476	2.304
ncbi_100858894	Smtn	smoothelin isoform X1	352	383	718	274	504	520	1.304	1.688	2.727	1.085	1.921	1.9
ncbi_100858895	BPTF	nucleosome-remodeling factor subunit BPTF isoform X1	626	671	683	474	776	817	2.859	3.648	3.18	2.298	3.644	3.676
ncbi_100858896	FAM43B	protein FAM43B	13.22	6	11.23	3	6	12.35	0.21	0.113	0.183	0.051	0.098	0.193
ncbi_100858897	TCEA3	transcription elongation factor A protein 3 isoform X1	596	353	416	227	154	298	13.975	10.042	10.231	5.62	3.955	6.724
ncbi_100858899	--	testis-expressed protein 45	1	0	0	0	0	0	0.029	0	0	0	0	0
ncbi_100858903	CS	citrate synthase, mitochondrial isoform X1	298	261	309	237	237	257	8.581	9.004	9.273	7.356	7.119	7.244
ncbi_100858906	PCBP3	poly(rC)-binding protein 3 isoform X1	0	3	3	2	0	3	0	0.105	0.08	0.046	0	0.106
ncbi_100858909	TRMT2B	tRNA (uracil(54)-C(5))-methyltransferase homolog	77	83	100	65	84	73	1.849	2.37	2.461	1.666	2.074	1.728
ncbi_100858910	GPR182	G-protein coupled receptor 182	243	275	219	241	208	255	5.51	7.416	5.09	5.833	4.851	5.702
ncbi_100858912	CTNNAL1	alpha-catulin isoform X1	36.65	95.26	42.16	81.27	31.29	78.86	0.468	1.446	0.552	1.107	0.411	0.993
ncbi_100858913	SMAP1	stromal membrane-associated protein 1 isoform X1	397	435	496	372	486	445	8.596	11.358	10.833	8.49	10.655	9.518
ncbi_100858919	PTPRM	receptor-type tyrosine-protein phosphatase kappa isoform X1	81.74	194.98	155.44	57.52	129.92	163.28	0.692	1.971	1.373	0.554	1.164	1.406
ncbi_100858920	SYPL2	synaptophysin-like protein 2	19	4	12	9	5	5	0.855	0.214	0.554	0.432	0.231	0.222
ncbi_100858925	CLDN22	claudin-22-like	2.23	6.54	15.39	5.79	9.3	4.4	0.054	0.189	0.384	0.15	0.233	0.106
ncbi_100858926	APOBEC4	putative C->U-editing enzyme APOBEC-4	0	0	0	0	0	0	0	0	0	0	0	0
ncbi_100858928	HRH1	histamine H1 receptor	1	2	4	8	5	17	0.01	0.024	0.041	0.086	0.052	0.169
ncbi_100858931	Exosc5	exosome complex component RRP46	50	72	69	67	54	74	2.813	4.818	3.979	4.024	3.125	4.106
ncbi_100858933	CNPY2	protein canopy homolog 2	450	249	417	420	427	410	23.634	15.554	22.45	23.547	23.064	21.236
ncbi_100858936	PAQR9	membrane progestin receptor epsilon	10420.5	5454.45	7811.07	10102.5	9365.07	8531.59	64.998	40.465	49.943	67.268	60.079	52.482
ncbi_100858937	PCDHGA2	protocadherin gamma-A5-like	0	0	6.19	0	2.46	4.43	0	0	0.09	0	0.036	0.062
ncbi_100858938	ARHGDIG	rho GDP-dissociation inhibitor 3 isoform X1	14	6	5	14	13	4	0.62	0.316	0.202	0.662	0.592	0.175
ncbi_100858939	DHRS13	dehydrogenase/reductase SDR family member 13 isoform X1	110	116	119	122	74	133	3.062	3.841	3.396	3.634	2.119	3.651
ncbi_100858941	--	uncharacterized protein LOC100858941 isoform X1	106	96	77	42	67	106	0.948	0.833	0.601	0.258	0.481	0.602
ncbi_100858942	Gcg	glucagon	0	0	0	0	0	0	0	0	0	0	0	0
ncbi_100858944	Gpr34	probable G-protein coupled receptor 34	5	1	7	1	4	4	0.237	0.056	0.341	0.051	0.195	0.187
ncbi_100858946	CACNA2D4	voltage-dependent calcium channel subunit alpha-2/delta-4	0	0	0	0	0	0	0	0	0	0	0	0
ncbi_100858951	PHYHD1	phytanoyl-CoA dioxygenase domain-containing protein 1 isoform X1	331.09	524.21	369.65	271.03	338.37	593.56	6.551	12.999	8.213	4.818	7.108	13.519
ncbi_100858953	--	uncharacterized protein LOC100858953 isoform X1	0	0	0	0	0	0	0	0	0	0	0	0
ncbi_100858958	--	pre T-cell antigen receptor alpha isoform X1	15.65	11.58	87.85	33.75	18.73	26.86	0.265	0.242	1.525	0.632	0.338	0.465
ncbi_100858962	Zdhhc3	palmitoyltransferase ZDHHC3	49	39.96	69	46	40	51	1.503	1.458	2.17	1.506	1.262	1.543
ncbi_100858964	--	interleukin-23 subunit alpha	0	1	0	2	0	1	0	0.049	0	0.088	0	0.041
ncbi_100858970	NRN1L	neuritin-like protein isoform X1	0	1	2	0	0	1	0	0.042	0.132	0	0	0.064
ncbi_100858972	GTF2H2	general transcription factor IIH subunit 2 isoform X1	201.37	194.31	226.39	216.17	273.5	242.47	5.194	5.791	5.301	5.368	6.765	5.751
ncbi_100858976	GNG7	guanine nucleotide-binding protein G(I)/G(S)/G(O) subunit gamma-7 isoform X1	537	500	509	661	519	464	12.356	13.688	12.001	16.261	12.308	10.501
ncbi_100858979	COL10A1	collagen alpha-1(X) chain isoform X1	3	4	0	0	4	4	0.024	0.036	0	0	0.033	0.031
ncbi_100858984	Cdlc2	dynein light chain 2, cytoplasmic	31	8	14	7	9	1	2.685	0.824	1.243	0.647	0.802	0.085
ncbi_100858985	GPR61	G-protein coupled receptor 61	2	0	0	0	0	0	0.052	0	0	0	0	0
ncbi_100858986	PREB	prolactin regulatory element-binding protein isoform X1	269	214	347	248	286	221	9.131	8.616	12.074	8.957	9.977	7.401
ncbi_100858988	Hspbp1	hsp70-binding protein 1	168	150	187	226	158	177	5.022	5.333	5.73	7.212	4.858	5.218
ncbi_100858989	Ca13	carbonic anhydrase 13	257	104	85	46	37	98	5.778	2.781	1.959	1.104	0.856	2.173
ncbi_100858990	Cnpy3	protein canopy homolog 3	522	593	646	662	719	602	25.837	34.91	32.776	34.978	36.601	29.386
ncbi_100858995	Tmem17-b	transmembrane protein 17B	0	0	0	0	0	0	0	0	0	0	0	0
ncbi_100858997	DIRAS1	GTP-binding protein Di-Ras1	1	0	0	1	0	0	0.03	0	0	0.032	0	0
ncbi_100858999	ADAMTS4	A disintegrin and metalloproteinase with thrombospondin motifs 4	7	3.04	0	5	2	3	0.115	0.059	0	0.087	0.034	0.048
ncbi_100859007	ARHGAP6	rho GTPase-activating protein 6 isoform X1	46	54	35	38	22	44	0.548	0.762	0.429	0.488	0.256	0.545
ncbi_100859008	Rassf10	ras association domain-containing protein 10	0	0	0	0	0	0	0	0	0	0	0	0
ncbi_100859013	Mmab	cob(I)yrinic acid a,c-diamide adenosyltransferase, mitochondrial	100	65	94	118	87	93	1.655	1.279	1.595	2.085	1.481	1.518
ncbi_100859014	NR2F6	nuclear receptor subfamily 2 group F member 6	2615	2504	3508	3065	2875	3030	50.035	56.984	68.805	62.603	56.577	57.176
ncbi_100859020	--	leucine-zipper-like transcriptional regulator 1 isoform X1	20	22	22	15	15	26	0.364	0.393	0.394	0.231	0.223	0.35
ncbi_100859022	PCDHGA2	protocadherin gamma-A2-like	1.2	6.96	11.4	4.64	1.19	0	0.015	0.101	0.142	0.06	0.015	0
ncbi_100859023	Ahdc1	LOW QUALITY PROTEIN: AT-hook DNA-binding motif-containing protein 1	2	3	6	5	4	4	0.025	0.044	0.077	0.066	0.051	0.049
ncbi_100859027	--	F-box/LRR-repeat protein 12	70	37	58	32	33	47	2.15	1.352	1.826	1.049	1.042	1.424
ncbi_100859028	-	-	0	0	0	0	0	0	0	0	0	0	0	0
ncbi_100859030	FOXB1	forkhead box protein B1	0	0	0	0	0	0	0	0	0	0	0	0
ncbi_100859032	IFNA1	interferon type A1/A2	2.95	0	0.01	0	0	0	0.029	0	0	0	0	0
ncbi_100859036	CD163	antigen WC1.1-like	0	0	2	1	0	0	0	0	0.071	0.037	0	0
ncbi_100859037	Ppp1r9b	neurabin-2 isoform X1	99	147	148	108	130	150	1.348	2.381	2.066	1.57	1.82	2.014
ncbi_100859039	BKJ	feather keratin 1-like	0	0	0	0	0	0	0	0	0	0	0	0
ncbi_100859040	IL17C	interleukin-17C	0	0	0	0	0	0	0	0	0	0	0	0
ncbi_100859045	Apbb1	amyloid-beta A4 precursor protein-binding family B member 1 isoform X1	24	50	49	32	35	42	0.479	1.187	1.003	0.682	0.719	0.827
ncbi_100859046	CCDC102B	coiled-coil domain-containing protein 102B isoform X1	0	3	6	5	4	9	0	0.021	0.036	0.032	0.024	0.052
ncbi_100859051	--	killer cell lectin-like receptor subfamily G member 1	4	0	0	1	0	0	0.208	0	0	0.055	0	0
ncbi_100859056	BRD4	bromodomain-containing protein 4 isoform X1	891	1221	1331	1028	1001	1299	9.777	15.657	14.714	11.863	11.098	13.906
ncbi_100859063	--	uncharacterized protein LOC100859063	10	2.19	15.99	1.1	1	8.98	0.221	0.057	0.362	0.026	0.023	0.195
ncbi_100859067	--	uncharacterized protein LOC100859067 isoform X1	0	1	3	0	0	0	0	0.015	0.062	0	0	0
ncbi_100859071	NELFE	negative elongation factor E	165	140	256	175	151	229	7.244	7.31	11.521	8.201	6.818	9.915
ncbi_100859075	LILRA6	immunoglobulin superfamily member 1-like	3	9.46	2.25	1	7.39	2.42	0.152	0.57	0.117	0.054	0.385	0.121
ncbi_100859081	DYNLL1	dynein light chain 1, cytoplasmic	34.12	27	72.1	35.35	55.39	93.88	2.727	2.561	5.912	3.03	4.553	7.386
ncbi_100859083	ZNHIT3	zinc finger HIT domain-containing protein 3 isoform X1	347.84	233.38	293.22	262.29	268.1	358.85	15.901	12.546	13.78	13.48	12.423	16.011
ncbi_100859084	--	zinc finger protein 345 isoform X1	134	126	210	158	164	163	1.448	1.62	2.33	1.828	1.823	1.737
ncbi_100859089	NINL	ninein-like protein isoform X1	34	39	66	27	36	55	0.485	0.701	1.054	0.45	0.481	0.751
ncbi_100859094	S100A16	protein S100-A16	5	10	16	7	26	11	0.255	0.607	0.901	0.429	1.366	0.554
ncbi_100859100	Mr1	class I histocompatibility antigen, F10 alpha chain isoform X1	0	21.63	47.63	110.71	29.99	76.17	0	0.601	1.103	2.67	0.704	1.735
ncbi_100859101	TMEM250	protein C9orf69 homolog	138.73	112	149.7	157	91	139.81	4.88	4.686	5.398	5.896	3.292	4.851
ncbi_100859104	CALR	calreticulin	17805	21296	23281	21727	32714	15445	611.618	870.067	819.776	796.713	1155.76	523.233
ncbi_100859106	gag-pol	uncharacterized protein LOC100859106	0	3.88	3.97	0	4.07	6.17	0	0.079	0.069	0	0.071	0.104
ncbi_100859108	STAMBPL1	AMSH-like protease	24	17	23	24	42	27	0.593	0.5	0.583	0.633	1.067	0.658
ncbi_100859110	SYNGR2	synaptogyrin-2	293	252	361	408	275	310	8.46	8.654	10.684	12.575	8.166	8.827
ncbi_100859112	HINT2	histidine triad nucleotide-binding protein 2, mitochondrial	133	70	187	170	139	116	12.413	7.771	17.891	16.938	13.343	10.677
ncbi_100859113	C1ql4	complement C1q-like protein 4	0	0	0	0	0	0	0	0	0	0	0	0
ncbi_100859115	TSPAN19	putative tetraspanin-19	0	0	0	0	0	0	0	0	0	0	0	0
ncbi_100859117	ATL2	atlastin-2 isoform X1	1292	957	1188	1164	1247	1492	26.359	23.058	24.238	24.424	26.598	30.845
ncbi_100859120	AHNAK2	protein AHNAK2 isoform X1	14	29	23	12	20	33	0.049	0.119	0.082	0.045	0.072	0.114
ncbi_100859124	Gzmm	granzyme M-like	212	175.58	269.91	250	170	174	3.963	3.904	5.173	4.989	3.269	3.208
ncbi_100859131	Tmprss13	transmembrane protease serine 13 isoform X1	19	16	24	10	17	24	0.339	0.336	0.463	0.187	0.311	0.416
ncbi_100859132	RASGRF2	ras-specific guanine nucleotide-releasing factor 2 isoform X1	10	16	2	8	10	9	0.056	0.107	0.012	0.048	0.058	0.05
ncbi_100859133	PTGES3	prostaglandin E synthase 3	1021	939	1030	1364	1426	1478	35.683	39.032	36.9	50.888	51.257	50.943
ncbi_100859134	Mr1	class I histocompatibility antigen, F10 alpha chain	2	31.41	82.91	102.3	12	31.21	0.075	1.408	3.203	4.115	0.465	1.16
ncbi_100859138	Pax1	paired box protein Pax-1	0	2	0	0	0	0	0	0.063	0	0	0	0
ncbi_100859145	Fam184b	LOW QUALITY PROTEIN: protein FAM184B	2.09	3.1	1	2.1	3.11	2.01	0.026	0.045	0.013	0.027	0.039	0.024
ncbi_100859148	--	feather keratin 3-like	0	0	0	0	0	0	0	0	0	0	0	0
ncbi_100859150	PCSK4	proprotein convertase subtilisin/kexin type 4	9	10	14	7	11	10	0.189	0.249	0.301	0.157	0.237	0.207
ncbi_100859153	PIN1	peptidyl-prolyl cis-trans isomerase NIMA-interacting 1	293	252	325	292	289	315	7.809	7.988	8.879	8.308	7.922	8.28
ncbi_100859164	ANKRD13B	ankyrin repeat domain-containing protein 13B isoform X1	7	13	10	7	4	5	0.124	0.273	0.182	0.132	0.073	0.087
ncbi_100859173	GPR83	probable G-protein coupled receptor 83	1	1	5	0	2	1	0.012	0.014	0.05	0	0.013	0.012
ncbi_100859179	GNGT2	guanine nucleotide-binding protein G(I)/G(S)/G(O) subunit gamma-T2	0	1.51	0	0	0	0	0	0.09	0	0	0	0
ncbi_100859180	GPR42	G-protein coupled receptor 42-like 5 isoform X1	3	8	5	2	6.65	5.35	0.055	0.268	0.085	0.036	0.131	0.112
ncbi_100859181	Prkg1	cGMP-dependent protein kinase 1-like isoform X1	552	440	990	606	550	457	12.334	11.65	22.602	14.284	12.522	9.954
ncbi_100859188	Gpr132	probable G-protein coupled receptor 132	31	35	34	15	19	22	0.247	0.34	0.284	0.135	0.156	0.173
ncbi_100859189	Mzb1	marginal zone B- and B1-cell-specific protein	11	6	6	2	4	7	0.581	0.377	0.325	0.113	0.217	0.365
ncbi_100859193	DQX1	ATP-dependent RNA helicase DQX1	219	254	270	180	144	180	3.804	5.165	4.691	3.349	2.557	3.083
ncbi_100859196	Stat6	signal transducer and activator of transcription 6	197	230	203	203	229	196	8.243	11.446	8.707	9.067	9.855	8.088
ncbi_100859200	MLH3	DNA mismatch repair protein Mlh3 isoform X1	338	361	330	256	301	425	3.273	4.063	3.272	2.624	2.967	4.005
ncbi_100859202	CLEC2D	C-type lectin domain family 2 member B	0	0	0	0	0	0	0	0	0	0	0	0
ncbi_100859203	Neurod2	neurogenic differentiation factor 2	0	0	0	0	0	0	0	0	0	0	0	0
ncbi_100859211	USP40	ubiquitin carboxyl-terminal hydrolase 40	775	699	745	524	638	616	6.019	6.484	5.964	4.353	5.08	4.736
ncbi_100859215	CCNT1	cyclin-T1 isoform X1	157	168	242	149	164	171	2.864	3.652	4.537	2.912	3.126	3.076
ncbi_100859218	OR14C36	olfactory receptor 14C36-like	0	0	0	0	1	0	0	0	0	0	0.028	0
ncbi_100859223	Muc13	mucin-13 isoform X1	36	40	51	23	32	44	0.586	0.781	0.874	0.398	0.537	0.72
ncbi_100859224	GPR61	probable G-protein coupled receptor	13	34	12	19	14	15	0.305	0.957	0.291	0.48	0.341	0.35
ncbi_100859230	VNX1	putative cation exchanger C521.04c	0	1	0	0	0	0	0	0.021	0	0	0	0
ncbi_100859234	TMPRSS5	transmembrane protease serine 5 isoform X1	100.88	94.7	127.05	88.05	143.55	129.13	1.489	1.662	1.922	1.387	2.179	1.88
ncbi_100859235	TMEM252	transmembrane protein 252	0	0	0	0	0	0	0	0	0	0	0	0
ncbi_100859241	RAD23A	UV excision repair protein RAD23 homolog A isoform X1	816.01	699.53	774.09	898.54	676.95	948.9	26.112	26.632	25.395	30.701	22.285	29.952
ncbi_100859249	--	feather keratin 3-like isoform X1	0	0	0	0	0	0	0	0	0	0	0	0
ncbi_100859250	FRMPD1	FERM and PDZ domain-containing protein 1 isoform X1	6.02	7	21.08	5.03	5.03	5.03	0.044	0.06	0.157	0.039	0.037	0.036
ncbi_100859261	SUMF1	sulfatase-modifying factor 1 isoform X1	159	176	233	181	196	234	3.549	5.812	4.645	4.803	4.687	5.097
ncbi_100859263	SGCA	alpha-sarcoglycan isoform X1	0	0	1	0	0	2	0	0	0.022	0	0	0.043
ncbi_100859264	OR14C36	olfactory receptor 14A16-like	0	0	0	0	0	0	0	0	0	0	0	0
ncbi_100859265	ZBTB20	zinc finger and BTB domain-containing protein 20 isoform X1	978	985	1030	989	799	873	1.708	2.032	1.839	1.835	1.42	1.495
ncbi_100859272	--	WAP four-disulfide core domain protein 2	4	0	2	2	0	1	0.281	0	0.144	0.15	0	0.069
ncbi_100859273	HUWE1	LOW QUALITY PROTEIN: E3 ubiquitin-protein ligase HUWE1-like	223	222	299	269	237	279	4.412	5.224	6.064	5.682	4.823	5.444
ncbi_100859276	RBM4B	RNA-binding protein 4B isoform X1	125.2	166.8	163.87	256.98	183.22	158.98	4.376	6.667	5.311	8.97	6.178	4.819
ncbi_100859277	CYP4F22	cytochrome P450 4F49 precursor	2840	1900	3124	2239	2162	3405	83.757	66.645	94.442	70.488	65.577	99.034
ncbi_100859279	FEZF1	fez family zinc finger protein 1	0	0	0	0	0	0	0	0	0	0	0	0
ncbi_100859280	SLITRK5	SLIT and NTRK-like protein 5	1	3	0	1	1	3	0.013	0.047	0	0.014	0.014	0.039
ncbi_100859283	PHLDA3	pleckstrin homology-like domain family A member 3	0	0	0	0	0	0	0	0	0	0	0	0
ncbi_100859284	--	undifferentiated embryonic cell transcription factor 1	11	5	16	9	8	7	0.294	0.159	0.439	0.257	0.22	0.185
ncbi_100859290	EPN3	epsin-3 isoform X1	1153	938	1020	1130	876	1031	19.805	19.032	17.817	20.594	15.231	17.268
ncbi_100859291	SHISA4	protein shisa-4	2	3	2	6	6	2	0.09	0.161	0.092	0.289	0.278	0.089
ncbi_100859297	ARID3B	AT-rich interactive domain-containing protein 3B isoform X1	211	207	347	247	274	235	2.336	2.263	3.27	2.514	2.853	2.6
ncbi_100859299	MFRP	membrane frizzled-related protein	0	0	3	0	0	0	0	0	0.065	0	0	0
ncbi_100859302	PPP1R10	LOW QUALITY PROTEIN: serine/threonine-protein phosphatase 1 regulatory subunit 10	154	169	283	163	193	187	5.967	7.788	11.24	6.742	7.691	7.145
ncbi_100859303	OR1G1	olfactory receptor 14C36-like	0	0	0	0	0	0	0	0	0	0	0	0
ncbi_100859304	env	syncytin-A	1.44	2.55	29.7	10.6	20.82	2	0.043	0.091	0.916	0.341	0.645	0.059
ncbi_100859308	Spag8	sperm-associated antigen 8 isoform X1	0	0	0	0	0	0	0	0	0	0	0	0
ncbi_100859314	--	uncharacterized protein LOC100859314 isoform X1	0	0	0	1	0	1	0	0	0	0.024	0	0.022
ncbi_100859315	sptssb	serine palmitoyltransferase small subunit B	0	0	0	0	0	0	0	0	0	0	0	0
ncbi_100859316	ATP2C2	LOW QUALITY PROTEIN: calcium-transporting ATPase type 2C member 2	1.27	5.97	1.07	1.16	1.21	6.77	0.008	0.045	0.007	0.008	0.008	0.042
ncbi_100859318	Rab37	ras-related protein Rab-37 isoform X1	37	58	38	11	31	24	0.963	1.779	1.013	0.306	0.83	0.627
ncbi_100859319	Cd48	CD48 molecule	131	267	225	85	189	175	7.732	18.742	13.612	5.355	11.472	10.186
ncbi_100859320	Ndufa13	NADH dehydrogenase [ubiquinone] 1 alpha subcomplex subunit 13	724	601	829	848	600	816	66.797	65.949	78.402	83.517	56.933	74.246
ncbi_100859322	Taar2	trace amine-associated receptor 2	0	0	0	0	0	0	0	0	0	0	0	0
ncbi_100859325	PLXNB1	plexin-B1 isoform X1	577.33	503.36	570.91	578.99	391	754.59	2.63	2.728	2.666	2.816	1.832	3.386
ncbi_100859328	CTXN3	cortexin-3 isoform X1	0	0	0	0	0	0	0	0	0	0	0	0
ncbi_100859329	OR14J1	olfactory receptor 14C36-like	0	0	0	0	0	0	0	0	0	0	0	0
ncbi_100859332	PPIL1	peptidyl-prolyl cis-trans isomerase-like 1 isoform X1	99	86	114	105	103	93	8.264	8.476	9.684	9.363	8.853	7.661
ncbi_100859339	NPR2	atrial natriuretic peptide receptor 2	89	45	55	74	55	42	1.147	0.69	0.727	1.018	0.729	0.534
ncbi_100859343	ZNF740	zinc finger protein 740 isoform X1	76	112	134	97	104	111	2.792	4.905	5.078	3.839	3.994	4.054
ncbi_100859347	AHR	aryl hydrocarbon receptor 1 beta isoform X1	66	96	60	72	25	72	0.817	1.493	0.786	0.973	0.322	0.918
ncbi_100859351	PRICKLE2	prickle-like protein 4	170	208	265	255	168	222	2.261	3.295	3.621	3.652	2.285	2.928
ncbi_100859352	TIMM13	mitochondrial import inner membrane translocase subunit Tim13	74	84	80	65	82	65	9.162	12.369	10.153	8.59	10.441	7.936
ncbi_100859353	SPAG4	sperm-associated antigen 4 protein-like isoform X1	0	0	0	0	0	0	0	0	0	0	0	0
ncbi_100859356	G6pc3	glucose-6-phosphatase 3	15	16	12	22	24	21	0.474	0.599	0.389	0.739	0.776	0.651
ncbi_100859365	VEPH1	ventricular zone-expressed PH domain-containing protein homolog 1 isoform X1	52	79	63	68	42	84	0.569	0.973	0.676	0.74	0.442	0.899
ncbi_100859367	ext1c	exostosin-like 1	33	37	66	46	39	56	0.532	0.709	1.09	0.791	0.646	0.89
ncbi_100859369	GPR42	free fatty acid receptor 2-like	0	5	0	0	0	0	0	0.238	0	0	0	0
ncbi_100859371	Prg4	proteoglycan 4	0	2.03	0	1.03	2.07	5.06	0	0.016	0	0.007	0.014	0.033
ncbi_100859373	PLEKHG4	puratrophin-1 isoform X1	101	209	174	160	123	194	0.538	1.302	0.937	0.913	0.676	1.014
ncbi_100859374	Mr1	class I histocompatibility antigen, F10 alpha chain isoform X1	27.78	411	575.29	311.62	369.53	554.44	0.663	12.011	14.509	7.958	9.313	13.084
ncbi_100859376	PFDN5	prefoldin subunit 5	432	432	525	445	343	454	28.936	34.416	36.047	31.819	23.629	29.99
ncbi_100859381	H2AC1	histone H2A-beta, sperm-like	0	0	0	0	0	0	0	0	0	0	0	0
ncbi_100859387	TMEM101	transmembrane protein 101	106	124	138	125	98	155	5.622	7.822	7.503	7.077	5.346	8.108
ncbi_100859394	Mettl23	methyltransferase-like protein 23 isoform X1	105.36	92.1	110.13	137.15	208.49	118.39	2.024	2.104	2.169	2.812	4.145	2.243
ncbi_100859395	GJA9	gap junction alpha-9 protein	2	2.01	0	1.01	1	0	0.018	0.021	0	0.01	0.009	0
ncbi_100859397	Triobp	LOW QUALITY PROTEIN: TRIO and F-actin-binding protein	939.34	1176.61	1542.41	1159.87	887.46	1425.82	11.015	16.41	18.54	14.519	10.703	16.489
ncbi_100859400	Gpr158	probable G-protein coupled receptor 158 precursor	2	0	2	0	5	0	0.027	0	0.028	0	0.07	0
ncbi_100859406	Ankk1	ankyrin repeat and protein kinase domain-containing protein 1	0	0	0	0	0	0	0	0	0	0	0	0
ncbi_100859407	GBA2	non-lysosomal glucosylceramidase	849	722	1149	881	880	1006	13.001	13.15	18.036	14.401	13.859	15.193
ncbi_100859412	KDM3B	lysine-specific demethylase 3B	591	779	841	729	706	821	4.299	6.739	6.271	5.66	5.282	5.889
ncbi_100859413	UBE2C	ubiquitin-conjugating enzyme E2 C	15	16	39	7	200	4	0.866	1.099	2.309	0.432	11.878	0.228
ncbi_100859414	IFNA1	interferon type A1/A2-like	0	0	0	2.33	0	0	0	0	0	0.023	0	0
ncbi_100859425	TMEM40	transmembrane protein 40	3	5	0	0	2	0	0.038	0.076	0	0	0.026	0
ncbi_100859427	BKJ	feather keratin 1-like isoform X1	0	0	0	0	0	1	0	0	0	0	0	0.061
ncbi_100859431	AEBP1	adipocyte enhancer-binding protein 1	99	151	167	131	74	165	1.222	2.217	2.113	1.726	0.94	2.009
ncbi_100859432	OR14C36	olfactory receptor 14C36-like	0	0	0	0	0	0	0	0	0	0	0	0
ncbi_100859434	THNSL1	threonine synthase-like 1	423	437	615	590	611	926	2.646	3.449	3.939	4.074	3.971	5.754
ncbi_100859435	EN2	homeobox protein engrailed-2	0	0	0	0	0	0	0	0	0	0	0	0
ncbi_100859440	--	uncharacterized protein C1orf167 homolog isoform X1	354.54	287.99	322.63	252.25	334.04	398.54	1.633	1.577	1.522	1.239	1.581	1.81
ncbi_100859441	CERS2	ceramide synthase 2	1482	1461	1930	1286	1377	1522	57.376	66.797	75.727	52.767	54.477	57.585
ncbi_100859442	FAM151B	protein FAM151B	357.85	217.49	336.29	343.1	357.51	363.29	4.745	3.43	4.571	4.857	4.876	4.751
ncbi_100859444	gpatch4	G patch domain-containing protein 4	49	54	67	59	63	67	1.729	2.266	2.423	2.222	2.286	2.331
ncbi_100859449	HTR3C	5-hydroxytryptamine receptor 3A	3	2	5	0	0	0	0.037	0.03	0.064	0	0	0
ncbi_100859454	Kcnc1	potassium voltage-gated channel subfamily C member 1-like	80	79	94	131	93	122	2.096	2.462	2.525	3.664	2.506	3.153
ncbi_100859466	--	feather keratin Cos1-2-like	0	0	0	0	0	0	0	0	0	0	0	0
ncbi_100859467	Rasa1	ras GTPase-activating protein 1-like isoform X1	0	0	0	0	0	0	0	0	0	0	0	0
ncbi_100859468	zgc:66447	SLAIN motif-containing protein-like	80	67	78	68	84	88	0.945	0.942	0.945	0.858	1.021	1.026
ncbi_100859478	--	uncharacterized protein LOC100859478	1889	3833	1065	1462	1931	3173	52.015	125.531	30.061	42.974	54.686	86.166
ncbi_100859484	PCDHA3	protocadherin alpha-3-like	0	0	1	0	0	0	0	0	0.012	0	0	0
ncbi_100859489	CEP126	centrosomal protein of 126 kDa	0	0	0	1	0	0	0	0	0	0.011	0	0
ncbi_100859495	CTXN2	cortexin-2	3	1	0	1	0	2	0.043	0.017	0	0.015	0	0.028
ncbi_100859497	--	zinc finger protein 883 isoform X1	302	489	546	348	342	463	7.281	14.047	13.599	8.989	8.505	11.016
ncbi_100859500	--	feather keratin 3-like	0	0	0	0	0	0	0	0	0	0	0	0
ncbi_100859517	NRGN	neurogranin	3	5	0	2	4	4	0.22	0.435	0	0.156	0.301	0.289
ncbi_100859519	nr2f1a	COUP transcription factor 1 isoform X1	241	200	313.96	244.94	257	287.98	3.792	3.733	5.031	4.188	4.203	4.573
ncbi_100859524	C10orf67	uncharacterized protein C10orf67 homolog, mitochondrial	51	53	60	59	41	60	0.291	0.302	0.323	0.251	0.168	0.344
ncbi_100859531	--	uncharacterized protein BTN3A3L2	28	7	4	22	100	12	0.935	0.278	0.137	0.784	3.435	0.395
ncbi_100859541	Syce2	synaptonemal complex central element protein 2	14	12	18	12	9	15	0.774	0.789	1.02	0.708	0.512	0.803
ncbi_100859545	kcnk9	potassium channel subfamily K member 9	3	2	1	2	4	2	0.012	0.009	0.004	0.008	0.016	0.008
ncbi_100859549	SLC26A2	sulfate transporter-like	5	5	3	11	5	5	0.041	0.049	0.025	0.096	0.042	0.04
ncbi_100859551	SPAG4	sperm-associated antigen 4 protein isoform X1	0	0	0	0	0	0	0	0	0	0	0	0
ncbi_100859555	AP2S1	AP-2 complex subunit sigma	200	252	350	321	317	240	12.591	18.869	22.586	21.572	20.525	14.901
ncbi_100859557	ncapg2	condensin-2 complex subunit G2	24	15	18	4	82	7	0.214	0.159	0.164	0.038	0.752	0.062
ncbi_100859561	ALX3	homeobox protein aristaless-like 3	0	0	0	0	0	0	0	0	0	0	0	0
ncbi_100859568	FAAH2	fatty-acid amide hydrolase 2	291	199	416	277	284	288	6.201	5.044	9.087	6.301	6.224	6.053
ncbi_100859572	Mchr1	melanin-concentrating hormone receptor 1	0	0	0	0	0	1	0	0	0	0	0	0.019
ncbi_100859573	Hm13	minor histocompatibility antigen H13 isoform X1	2248	1719	2385	2083	2308	2143	73.828	67.134	80.153	73.098	77.906	69.379
ncbi_100859576	LILRB4	leukocyte immunoglobulin-like receptor subfamily A member 2	0	1	1	0	4	0	0	0.032	0.028	0	0.111	0
ncbi_100859583	P4htm	LOW QUALITY PROTEIN: transmembrane prolyl 4-hydroxylase	108	116	102	82	94	92	3.526	4.505	3.414	2.858	3.157	2.962
ncbi_100859584	GAS2L1	GAS2-like protein 1	165	225	292	223	163	148	2.396	3.887	4.347	3.457	2.435	2.12
ncbi_100859586	--	scale keratin-like isoform X1	0	0	0	0	0	0	0	0	0	0	0	0
ncbi_100859595	RBM15	putative RNA-binding protein 15	197	237	247	161	209	231	1.214	1.737	1.56	1.059	1.324	1.404
ncbi_100859598	OR4S2	olfactory receptor 4S2-like	0	0	0	0	0	0	0	0	0	0	0	0
ncbi_100859599	RHOG	rho-related GTP-binding protein RhoG	46	144	115	56	110	120	2.211	8.232	5.666	2.873	5.438	5.688
ncbi_100859600	C3orf33	protein C3orf33 homolog	28	36	72	43	48	42	1.132	1.731	2.984	1.856	1.996	1.675
ncbi_100859602	ZSWIM6	zinc finger SWIM domain-containing protein 6 isoform X1	0	0	0	0	0	0	0	0	0	0	0	0
ncbi_100859603	TRPM6	transient receptor potential cation channel subfamily M member 6 isoform X1	1	0	1	1	0	0	0.013	0	0.014	0.014	0	0
ncbi_100859604	FARSA	phenylalanine--tRNA ligase alpha subunit	623	671	824	802	711	588	19.123	24.496	25.927	26.279	22.445	17.8
ncbi_100859605	MPZ	myelin protein P0 isoform L-MPZ precursor	1	0	0	1	0	0	0.037	0	0	0.04	0	0
ncbi_100859609	SRSF7	serine/arginine-rich splicing factor 7	143.43	115.44	219.47	141.53	164	142.41	6.408	6.134	10.051	6.75	7.535	6.274
ncbi_100859610	CREB3L1	cyclic AMP-responsive element-binding protein 3-like protein 1 isoform X1	36	65	81	47	36	79	0.407	0.899	0.967	0.598	0.429	0.907
ncbi_100859612	EMID1	EMI domain-containing protein 1 isoform X1	81	101	81	103	65	83	2.382	3.532	2.441	3.233	1.961	2.403
ncbi_100859615	PTAFR	platelet-activating factor receptor-like	0	0	0	0	0	0	0	0	0	0	0	0
ncbi_100859616	--	scale keratin-like	0	0	0	0	0	0	0	0	0	0	0	0
ncbi_100859620	--	osteoclast-associated immunoglobulin-like receptor	0	2	0	0	3	0	0	0.204	0	0	0.265	0
ncbi_100859627	HNRNPA3	heterogeneous nuclear ribonucleoprotein A3 isoform X1	4017	3704	4685	4965	4627	4914	51.674	56.513	61.458	68.043	61.174	62.216
ncbi_100859628	Mr1	class I histocompatibility antigen, F10 alpha chain-like isoform X1	16.3	35.49	47.64	98.44	18.12	49.01	0.414	1.045	1.217	2.611	0.405	1.2
ncbi_100859629	His3.3A	histone H3.3	685.96	460.92	912.97	816.92	616.85	562.87	28.14	22.488	38.391	35.774	26.025	22.772
ncbi_100859631	CD163	scavenger receptor cysteine-rich domain-containing protein SCART1-like isoform X1	0	0	0	0	0	1	0	0	0	0	0	0.016
ncbi_100859632	PGAP2	post-GPI attachment to proteins factor 2 isoform X1	257	252	327	274	255	330	7.885	9.093	10.814	9.204	8.432	10.135
ncbi_100859633	DISC1	disrupted in schizophrenia 1 protein isoform X1	55	61	52	44	47	94	0.554	0.731	0.538	0.474	0.508	0.935
ncbi_100859636	rnf170	E3 ubiquitin-protein ligase RNF170 isoform X1	125	76	205	115	89	198	2.39	1.862	4.476	2.43	1.943	4.314
ncbi_100859641	--	succinate dehydrogenase cytochrome b560 subunit, mitochondrial isoform X1	723	794	888	906	858	899	58.088	75.725	71.97	76.539	69.391	71.178
ncbi_100859645	Gsta3	glutathione S-transferase	447.59	713.39	642.49	612.19	478.41	780.51	20.26	38.287	29.622	29.378	22.06	34.581
ncbi_100859647	Ccdc96	coiled-coil domain-containing protein 96	0	1	0	1	0	2	0	0.045	0	0.041	0	0.075
ncbi_100859653	PFKFB4	6-phosphofructo-2-kinase/fructose-2,6-bisphosphatase 4 isoform X2	163	224	223	133	206	234	2.217	3.142	2.744	1.645	2.522	2.89
ncbi_100859655	PITPNC1	cytoplasmic phosphatidylinositol transfer protein 1 isoform X1	930	920	967	971	712	843	7.566	8.912	8.094	8.462	6.145	6.92
ncbi_100859657	--	scale keratin-like	0	0	0	0	0	0	0	0	0	0	0	0
ncbi_100859661	Aaas	aladin isoform X1	246	194	274	181	267	247	5.844	5.483	6.666	4.587	6.445	5.743
ncbi_100859664	OR5AU1	olfactory receptor 14J1-like	0	0	0	0	0	0	0	0	0	0	0	0
ncbi_100859666	C2orf50	uncharacterized protein C2orf50 homolog	0	0	0	0	0	0	0	0	0	0	0	0
ncbi_100859674	PCBP4	poly(rC)-binding protein 4 isoform X1	189.72	112.08	182.12	215.3	91.73	134.85	2.869	2.029	2.705	3.594	1.444	2.016
ncbi_100859676	LMAN2	vesicular integral-membrane protein VIP36	1298	1323	1594	1318	1289	1466	45.796	55.518	57.65	49.64	46.774	51.01
ncbi_100859680	--	platelet glycoprotein VI-like	0	3	4	3	5	0	0	0.142	0.163	0.127	0.204	0
ncbi_100859681	CFAP126	protein Flattop isoform X1	4	2	0	0	3	1	0.29	0.172	0	0	0.223	0.071
ncbi_100859690	BKJ	feather keratin 1-like	0	0	0	0	0	0	0	0	0	0	0	0
ncbi_100859691	--	uncharacterized protein LOC100859691	0	0	0	0	0	0	0	0	0	0	0	0
ncbi_100859693	DLGAP1	disks large-associated protein 1 isoform X1	11	18	12	15	5	18	0.092	0.18	0.103	0.134	0.043	0.149
ncbi_100859696	SNRK	SNF-related serine/threonine-protein kinase isoform X1	40	40	41	40	46	36	0.862	1.01	0.896	0.917	1.02	0.747
ncbi_100859699	TMEM72	transmembrane protein 72	0	0	0	0	0	0	0	0	0	0	0	0
ncbi_100859701	RSPH10B2	radial spoke head 10 homolog B2 isoform X1	20.09	16.01	11.02	15.04	16	15.06	0.226	0.207	0.126	0.175	0.182	0.162
ncbi_100859704	HCN4	potassium/sodium hyperpolarization-activated cyclic nucleotide-gated channel 3	1	0	0	1	0	3	0.011	0	0	0.012	0	0.033
ncbi_100859707	IL2RB	interleukin-2 receptor subunit beta precursor	94	150	186	97	179	131	1.396	2.65	2.832	1.538	2.735	1.919
ncbi_100859719	Rfc5	replication factor C subunit 5 isoform X1	157	125	159	107	106	132	6.546	6.207	6.802	4.77	4.552	5.44
ncbi_100859720	SDHB	succinate dehydrogenase [ubiquinone] iron-sulfur subunit, mitochondrial isoform 1 precursor	1600	1591	2219	2059	1897	2050	76.945	90.942	109.364	105.549	93.739	97.096
ncbi_100859721	--	apolipoprotein C-III isoform X1	11693	11823	11316	12049	10473	13463	1338.53	1615.47	1316.56	1464.02	1217.57	1511.53
ncbi_100859722	--	scale keratin-like	0	0	0	0	0	0	0	0	0	0	0	0
ncbi_100859723	PI4KB	phosphatidylinositol 4-kinase beta isoform X2	619	723	874	693	724	702	6.998	9.642	10.013	8.304	8.368	7.751
ncbi_100859725	LILRB4	leukocyte immunoglobulin-like receptor subfamily B member 1	2	9	23	1	3	3.04	0.09	0.482	1.061	0.048	0.139	0.135
ncbi_100859726	Rdh7	LOW QUALITY PROTEIN: retinol dehydrogenase 7-like	207.06	126.61	299.41	309.86	205.06	255.35	6.724	4.89	9.967	10.742	6.849	8.178
ncbi_100859733	CIDEC	cell death activator CIDE-3	897	634	985	415	972	1188	49.035	41.221	55.195	24.217	54.648	64.047
ncbi_100859737	TUBA1B	tubulin alpha-1B chain	2331.96	2649.82	2641.01	2045.43	2311.63	1752.61	70.545	95.34	81.897	66.053	71.921	52.287
ncbi_100859740	--	leukocyte immunoglobulin-like receptor subfamily B member 3	54.55	284.05	101.63	30.7	104.74	64.25	2.257	13.978	4.31	1.356	4.457	2.622
ncbi_100859742	Cd24	signal transducer CD24 precursor	233	174	164	154	105	232	5.458	4.848	3.938	3.851	2.53	5.359
ncbi_100859744	RASGEF1B	ras-GEF domain-containing family member 1B isoform X1	42	25	31	26	57	46	0.71	0.499	0.543	0.475	0.991	0.762
ncbi_100859747	PITPNA	phosphatidylinositol transfer protein alpha isoform	597	711	678	765	768	705	7.942	11.25	9.246	10.864	10.508	9.25
ncbi_100859748	SIGMAR1	sigma non-opioid intracellular receptor 1 isoform 1	986	734	1174	1096	874	1049	32.366	28.321	39.384	37.78	28.961	33.333
ncbi_100859749	SLC25A51	solute carrier family 25 member 51 isoform X1	134	157	160	169.33	221	153	2.1	2.91	2.723	2.798	3.628	2.35
ncbi_100859755	Adgrb1	adhesion G protein-coupled receptor B1 isoform X1	1	0	1	0	1	0	0.006	0	0.006	0	0.006	0
ncbi_100859756	--	scale keratin-like	0	0	0	0	0	0	0	0	0	0	0	0
ncbi_100859759	POLA2	DNA polymerase alpha subunit B isoform X1	35	53	49	39	49	43	0.625	1.126	0.897	0.744	0.9	0.758
ncbi_100859761	NFXL1	NF-X1-type zinc finger protein NFXL1	144	155	156	122	167	182	1.264	1.752	1.442	1.083	1.422	1.486
ncbi_100859762	TIMM9	mitochondrial import inner membrane translocase subunit Tim9 isoform X1	148	140	206	150	214	200	8.536	9.678	12.087	9.198	13.234	11.165
ncbi_100859766	PLAGL2	zinc finger protein PLAGL2 isoform X1	358	358	403	350	331	433	1.604	1.908	1.851	1.69	1.526	1.914
ncbi_100859771	GET3	LOW QUALITY PROTEIN: ATPase ASNA1	220	258	313	263	246	247	7.877	10.988	11.489	10.053	9.059	8.722
ncbi_100859777	DMBT1	deleted in malignant brain tumors 1 protein-like	8624.76	765.24	145.17	10114	4545.77	1147.38	209.465	22.104	3.614	262.21	113.545	27.481
ncbi_100859784	LYPD1	ly6/PLAUR domain-containing protein 1	11.23	16.89	18.68	11.64	6.08	16.7	0.12	0.215	0.205	0.133	0.067	0.177
ncbi_100859787	AMER3	APC membrane recruitment protein 3	0	1	4	0	1	5	0	0.013	0.045	0	0.011	0.055
ncbi_100859789	PPCS	phosphopantothenate--cysteine ligase isoform X1	575	442	574	504	428	450	22.251	20.474	22.834	20.836	17.064	17.177
ncbi_100859790	--	scale keratin-like	0	0	0	0	0	0	0	0	0	0	0	0
ncbi_100859792	UBTF	nucleolar transcription factor 1 isoform X1	528	647	681	517	527	591	10.591	15.443	14.15	11.156	10.86	11.622
ncbi_100859796	OR52K2	olfactory receptor 52K2-like	0	0	0	0	3	0	0	0	0	0	0.033	0
ncbi_100859797	Ackr4	atypical chemokine receptor 4	246	283	195	195	145	269	4.812	6.584	3.91	4.072	2.917	5.189
ncbi_100859798	RETREG1	reticulophagy regulator 1 isoform X1	1696	1458	1704	1772	1487	2077	22.036	21.87	22.074	23.432	21.056	28.441
ncbi_100859804	ADAM32	disintegrin and metalloproteinase domain-containing protein 18 isoform X1	1	2	1	0	2	4	0.021	0.049	0.021	0	0.042	0.081
ncbi_100859805	Rab44	ras-related protein Rab-44 isoform X1	77	58	94	50	67	61	0.775	0.702	1.02	0.436	0.669	0.49
ncbi_100859806	Foxb2	forkhead box protein B2	0	0	0	0	0	1	0	0	0	0	0	0.037
ncbi_100859813	KIF26B	kinesin-like protein KIF26B isoform X1	8.6	4.29	19.31	2.08	3	2	0.035	0.02	0.079	0.009	0.012	0.008
ncbi_100859816	SETDB1	histone-lysine N-methyltransferase SETDB1 isoform X1	316	471	464	349	378	532	3.929	6.645	5.686	4.594	4.619	6.456
ncbi_100859817	Swt1	transcriptional protein SWT1 isoform X1	289	266	283	262	343	374	4.028	4.223	4.062	3.75	4.806	5.06
ncbi_100859819	CARTPT	uncharacterized protein LOC100859819 isoform X1	1	0	2	0	0	0	0.088	0	0.141	0	0	0
ncbi_100859821	VSTM5	V-set and transmembrane domain-containing protein 5	10	13	27	19	18	24	0.485	0.807	1.41	0.891	0.854	1.165
ncbi_100859826	Actr10	actin-related protein 10	42.63	28.95	45.77	63.22	47.56	45.37	1.15	0.928	1.265	1.82	1.319	1.207
ncbi_100859827	TSC22D2	TSC22 domain family protein 2 isoform X1	337	342	387	352	326	380	4.425	5.334	5.176	4.886	4.373	4.928
ncbi_100859828	tbc1d24	TBC1 domain family member 24 isoform X1	1025	775	957	682	672	1095	8.391	7.696	7.66	5.729	5.512	8.356
ncbi_100859829	ZNF362	zinc finger protein 362 isoform X4	126	173	228	145	128	137	2.435	4.029	4.557	3.014	2.572	2.647
ncbi_100859830	--	feather keratin Cos1-1/Cos1-3/Cos2-1-like	0	0	0	0	0	0	0	0	0	0	0	0
ncbi_100859831	OR10C1	olfactory receptor 14J1-like	0	0	0	0	0	0	0	0	0	0	0	0
ncbi_100859834	CD163	scavenger receptor cysteine-rich domain-containing protein SCART1-like	0	0	4	0	0	0	0	0	0.089	0	0	0
ncbi_100859835	Csrnp2	cysteine/serine-rich nuclear protein 2 isoform X1	12	19	24	27	10	14	0.177	0.345	0.4	0.47	0.158	0.233
ncbi_100859837	Slc6a7	sodium-dependent proline transporter isoform X1	1	1	0	0	0	1	0.019	0.024	0	0	0	0.02
ncbi_100859840	CYBA	cytochrome b-245 light chain	45	94	89	40	53	70	1.812	4.502	3.674	1.719	2.195	2.78
ncbi_100859842	LAMTOR2	ragulator complex protein LAMTOR2	173	80	141	216	192	131	15.316	8.424	12.796	20.413	17.482	11.437
ncbi_100859845	atg101	autophagy-related protein 101 isoform X1	212	185	328	217	196	285	10.116	10.496	16.041	11.075	9.611	13.411
ncbi_100859846	Pgpep1	pyroglutamyl-peptidase 1-like protein isoform X1	533	553	678	542	581	758	2.827	3.694	3.877	3.265	3.37	4.151
ncbi_100859848	cdc42se2-b	CDC42 small effector protein 2-B	267	179	361	148	207	194	1.534	1.223	2.125	0.907	1.223	1.099
ncbi_100859849	MINDY1	ubiquitin carboxyl-terminal hydrolase MINDY-1 isoform X1	490	578	664	579	533	688	9.129	12.811	12.685	11.519	10.213	12.643
ncbi_100859850	--	uncharacterized protein LOC100859850	0	0	0	0	0	0	0	0	0	0	0	0
ncbi_100859853	GADD45B	growth arrest and DNA damage-inducible protein GADD45 beta	181	273	235	281	390	126	8.071	14.479	10.742	13.376	17.886	5.541
ncbi_100859858	SMIM18	small integral membrane protein 18	0	0	0	2	4	0	0	0	0	0.193	0.371	0
ncbi_100859859	Rnf212	probable E3 SUMO-protein ligase RNF212	5	4	3	3	2	4	0.263	0.25	0.162	0.169	0.108	0.208
ncbi_100859860	EHD4	EH domain-containing protein 4 isoform X1	193	113	217	130	261	213	1.67	1.2	1.968	1.25	2.339	1.85
ncbi_100859862	--	heat shock transcription factor, Y-linked-like	0	2	0	0	0	0	0	0.091	0	0	0	0
ncbi_100859867	MRPL54	39S ribosomal protein L54, mitochondrial	54	51	67	69	63	53	7.106	7.982	9.037	9.692	8.526	6.878
ncbi_100859870	GP6	platelet glycoprotein VI-like	1	3	18.95	2	9.97	2.94	0.04	0.144	0.785	0.086	0.415	0.117
ncbi_100859872	--	uncharacterized protein LOC100859872	1	0	0	0	1.49	0	0.082	0	0	0	0.125	0
ncbi_100859876	ALPI	intestinal-type alkaline phosphatase	489	686	648	709	114	557	13.164	21.964	17.882	20.374	3.156	14.788
ncbi_100859879	VPS37D	vacuolar protein sorting-associated protein 37D	33	12	29	26	25	30	1.561	0.675	1.406	1.313	1.216	1.4
ncbi_100859881	MR1	class I histocompatibility antigen, F10 alpha chain-like	0	6.57	4.5	5.24	0	15.01	0	0.205	0.121	0.147	0	0.389
ncbi_100859884	SYVN1	uncharacterized protein SYVN1 isoform X1	101	123	191	148	136	138	1.835	2.692	3.77	2.952	2.704	2.616
ncbi_100859886	SEH1L	nucleoporin SEH1 isoform X1	284	321	415	312	399	381	4.131	5.821	6.355	5.105	6.611	5.728
ncbi_100859891	Gpr153	probable G-protein coupled receptor 153	1	2	1	3	3	2	0.022	0.052	0.022	0.056	0.067	0.043
ncbi_100859892	SEMA6C	semaphorin-6C isoform X1	9	8	4	14	4	5	0.148	0.161	0.069	0.245	0.068	0.081
ncbi_100859897	env	uncharacterized protein LOC100859897	0	0	0	0	0	0	0	0	0	0	0	0
ncbi_100859900	C1orf53	uncharacterized protein C1orf53 homolog isoform X1	52	28	40	40	39	43	2.762	1.735	2.173	2.259	2.127	2.246
ncbi_100859902	WWTR1	WW domain-containing transcription regulator protein 1	446	397	426	454	396	453	4.641	4.914	4.544	5.043	4.238	4.649
ncbi_100859903	HYAL3	hyaluronidase-3 isoform X1	53	67	58	101	67	68	1.594	2.296	1.678	3.308	2.077	2.046
ncbi_100859904	SMIM10L2A	uncharacterized protein SMIM10L1 isoform X1	248.05	252	327	279	280	368.02	0.849	0.954	1.064	0.946	0.917	1.21
ncbi_100859906	TMEM269	transmembrane protein 269 isoform X1	28.19	32	65.16	45	14.05	34.17	0.864	1.167	2.035	1.473	0.443	1.033
ncbi_100859910	arhgap32	uncharacterized protein LOC100859910 isoform X1	100.32	64.45	88.3	74.72	101.33	29.29	2.932	2.24	2.647	2.375	3.046	0.881
ncbi_100859913	FAM110C	protein FAM110C	185	557	428	335	352	492	1.564	5.602	3.71	3.024	3.061	4.103
ncbi_100859914	RPL36A	60S ribosomal protein L36a	2217	1786	2719	2529	2617	2520	264.94	253.851	333.078	322.622	321.648	296.996
ncbi_100861584	SLC6A8	sodium- and chloride-dependent creatine transporter 1	367	337	361	374	312	409	7.017	7.663	7.075	7.633	6.135	7.712
ncbi_100873157	TGFB1	transforming growth factor beta-1 isoform X1	101	161	167	83	85	102	3.304	6.265	5.601	2.899	2.833	3.291
ncbi_100873158	NAB2	NGFI-A-binding protein 2	45	37	37	28	19	23	0.773	0.756	0.652	0.514	0.336	0.39
ncbi_100996929	MYL6	myosin light polypeptide 6 isoform X2	1157	1227	1294	1335	952	1340	92.103	116.171	105.177	113.486	77.971	105.088
ncbi_101409259	--	feather keratin 21 isoform X1	0	0	0	0	0	0	0	0	0	0	0	0
ncbi_101409260	--	feather keratin 27 isoform X1	0	0	0	0	0	0	0	0	0	0	0	0
ncbi_101410532	-	-	173	153	304	249	405	251	5.909	6.215	10.644	9.079	14.227	8.455
ncbi_101747234	--	mucin-19-like	0	0	0	0	0	0	0	0	0	0	0	0
ncbi_101747236	Tldc2	TLD domain-containing protein 2 isoform X1	2.15	9.41	4	7.18	2	3	0.035	0.198	0.093	0.149	0.043	0.062
ncbi_101747242	Tlx2	T-cell leukemia homeobox protein 2	0	0	0	0	0	0	0	0	0	0	0	0
ncbi_101747255	ENTR1	serologically defined colon cancer antigen 3 homolog	2	1	1	1	5	2	0.036	0.021	0.019	0.019	0.093	0.036
ncbi_101747258	OR14C36	olfactory receptor 14A16-like	0	0	0	0	0	0	0	0	0	0	0	0
ncbi_101747275	Klhl35	LOW QUALITY PROTEIN: kelch-like protein 35	0	2	1	1	0	1	0	0.02	0.009	0.009	0	0.008
ncbi_101747284	C4orf19	uncharacterized protein C4orf19 homolog	5	6	0	5	0	7	0.124	0.177	0	0.133	0	0.172
ncbi_101747287	tmem98	transmembrane protein 98 isoform X1	599	491	620	530	415	439	14.584	14.229	15.495	13.785	10.405	10.548
ncbi_101747308	INA	alpha-internexin	7	8	3	8	9	1	0.152	0.206	0.067	0.185	0.2	0.021
ncbi_101747310	--	small integral membrane protein 33	0	2	1	0	1	2	0	0.082	0.035	0	0.035	0.068
ncbi_101747311	Mroh2b	maestro heat-like repeat-containing protein family member 2B	0	0	0	2	0	0	0	0	0	0.074	0	0
ncbi_101747314	NKX3-1	homeobox protein Nkx-3.1	0	0	0	0	0	0	0	0	0	0	0	0
ncbi_101747315	S100A4	protein S100-A4	0	0	0	0	0	0	0	0	0	0	0	0
ncbi_101747319	STMND1	stathmin domain-containing protein 1	0	0	0	0	0	0	0	0	0	0	0	0
ncbi_101747322	WT1	Wilms tumor protein	3	6	7	2	4	13	0.075	0.155	0.219	0.047	0.07	0.219
ncbi_101747338	PHF13	PHD finger protein 13 isoform X1	115	153	237	185	147	168	1.93	3.054	4.077	3.314	2.537	2.78
ncbi_101747341	CCDC152	coiled-coil domain-containing protein 152	0	0	0	0	0	0	0	0	0	0	0	0
ncbi_101747354	--	alanine and glycine-rich protein	0	0	0	0	0	0	0	0	0	0	0	0
ncbi_101747363	Olfr49	olfactory receptor 49-like	0	0	0	0	0	0	0	0	0	0	0	0
ncbi_101747367	UOX	uricase	0	4	3	0	8	4	0	0.092	0.06	0	0.16	0.077
ncbi_101747373	--	uncharacterized protein LOC101747373 isoform X1	231.73	166.29	101.29	157.43	140.95	107.24	4.788	4.097	2.109	3.485	3.023	2.206
ncbi_101747378	PARP14	poly [ADP-ribose] polymerase 14 isoform X1	2214	2730	5187	5098	7786	3016	15.621	22.899	37.395	38.259	56.368	21.007
ncbi_101747380	Camk2n2	calcium/calmodulin-dependent protein kinase II inhibitor 2	4	4	3	4	2	3	0.378	0.45	0.291	0.404	0.195	0.28
ncbi_101747382	COL5A3	collagen alpha-1(XXVII) chain isoform X1	1	0	0	0	0	1	0.009	0	0	0	0	0.009
ncbi_101747386	--	protein S100-A9-like	0	0	0	0	0	0	0	0	0	0	0	0
ncbi_101747394	OR14J1	olfactory receptor 14J1-like	0	0	0	0	0	0	0	0	0	0	0	0
ncbi_101747406	PPP1R3A	protein phosphatase 1 regulatory subunit 3A	0	0	0	0	0	0	0	0	0	0	0	0
ncbi_101747413	Eif3g	eukaryotic translation initiation factor 3 subunit G	1556	1857	2107	1724	1559	1868	68.813	97.676	95.516	81.388	70.909	81.471
ncbi_101747443	--	zinc finger protein 135-like	116.49	85.23	147.82	134.83	155.59	127.28	3.657	3.183	4.757	4.519	5.024	3.941
ncbi_101747448	--	uncharacterized protein LOC101747448	3	1	1	0	2	3	0.009	0.004	0.003	0	0.006	0.009
ncbi_101747452	--	PHD finger protein 7-like isoform X1	5.11	16.41	25.72	15.66	8.61	8.07	0.038	0.146	0.195	0.125	0.066	0.059
ncbi_101747453	GPRC5B	G-protein coupled receptor family C group 5 member B isoform X1	132	198	334	173	176	440	1.259	2.25	3.278	1.772	1.72	4.14
ncbi_101747454	HLA-DRB1	uncharacterized protein LOC101747454 precursor	290.3	1496.41	564.9	182.11	429.64	308.16	14.325	87.822	28.573	9.593	21.804	14.996
ncbi_101747455	--	uncharacterized protein LOC101747455	337.98	429	2332.73	624.95	894.94	542	4.31	6.506	30.49	8.506	11.736	6.816
ncbi_101747461	TCTEX1D4	tctex1 domain-containing protein 4	0	0	0	1	0	0	0	0	0	0.058	0	0
ncbi_101747474	USP50	inactive ubiquitin carboxyl-terminal hydrolase 50	40.34	31.59	39.95	48.88	45.69	32.7	0.747	0.751	0.81	1.033	0.997	0.637
ncbi_101747480	MAP10	microtubule-associated protein 10	36	53	49	33	47	59	0.167	0.292	0.233	0.163	0.224	0.27
ncbi_101747487	Marveld2	occludin/ELL domain-containing protein 1	3	1	3	2	1	1	0.098	0.039	0.1	0.07	0.034	0.032
ncbi_101747491	Mroh2b	maestro heat-like repeat-containing protein family member 2B	0	0	0	0	0	0	0	0	0	0	0	0
ncbi_101747493	Gpr6	G-protein coupled receptor 6	0	0	0	0	0	0	0	0	0	0	0	0
ncbi_101747500	Il5ra	granulocyte-macrophage colony-stimulating factor receptor subunit alpha	6067.05	5925.62	6749.07	8653.83	6131.4	10528.1	65.843	76.485	75.072	100.248	68.426	112.688
ncbi_101747502	GPR42	G-protein coupled receptor 42-like	0	0	0	0	0	0	0	0	0	0	0	0
ncbi_101747503	TAS2R40	taste receptor type 2 member 40-like	0	0	0	0	0	0	0	0	0	0	0	0
ncbi_101747507	--	uncharacterized protein MANBAL14 isoform X1	141.03	139.02	332.7	318.59	353.96	249.95	3.19	3.785	7.908	7.821	8.42	5.674
ncbi_101747516	--	uncharacterized protein LOC101747516 isoform X1	5.3	8.6	32.04	1.67	4	8.86	0.167	0.381	1.161	0.039	0.13	0.325
ncbi_101747521	FAM187A	Ig-like V-type domain-containing protein FAM187A	0	0	0	0	0	0	0	0	0	0	0	0
ncbi_101747522	Col18a1	collagen alpha-1(XVIII) chain-like isoform X1	4	1	0	1	0	1	0.039	0.012	0	0.01	0	0.01
ncbi_101747528	ilvbl	acetolactate synthase-like protein isoform X1	523	423	503	454	374	410	11.432	11.031	11.155	10.548	8.395	8.8
ncbi_101747531	AVPI1	arginine vasopressin-induced protein 1	74	126	91	118	103	173	5.833	11.812	7.353	9.929	8.35	13.448
ncbi_101747534	Trim39	tripartite motif protein 39	5	7	2	1	5	2	0.092	0.154	0.038	0.031	0.095	0.036
ncbi_101747537	--	zinc finger and SCAN domain-containing protein 30 isoform X1	0	0	0	0	0	0	0	0	0	0	0	0
ncbi_101747538	--	uncharacterized protein LOC101747538	0	5	0	0	1	0	0	0.153	0	0	0.026	0
ncbi_101747545	--	cytochrome c oxidase assembly factor 4 homolog, mitochondrial	9	26	16	39	25	35	0.742	2.575	1.353	3.473	2.165	2.846
ncbi_101747554	EPPK1	epiplakin	0	1	0	0	0	0	0	0.018	0	0	0	0
ncbi_101747586	OMD	osteomodulin	3	1	0	0	0	0	0.074	0.029	0	0	0	0
ncbi_101747587	UBB	polyubiquitin-B	32770.8	29078.5	31376.4	33498.6	38424.2	40094.6	1392.18	1471.21	1366.88	1519.38	1683.35	1679.45
ncbi_101747588	caiap	ankyrin-1	0	0	3	0	0	0	0	0	0.038	0	0	0
ncbi_101747593	--	zinc finger protein 764 isoform X1	63	49	89	83	55	90	1.01	0.944	1.447	1.395	0.923	1.432
ncbi_101747594	--	uncharacterized protein LOC101747594	0	0	0	0	0	0	0	0	0	0	0	0
ncbi_101747620	--	uncharacterized protein LOC101747620 isoform X1	0	0	0	0	0	0	0	0	0	0	0	0
ncbi_101747625	Phf7	PHD finger protein 7-like	0	0	0	0	0	0	0	0	0	0	0	0
ncbi_101747634	SMARCC2	LOW QUALITY PROTEIN: SWI/SNF complex subunit SMARCC2	231	298	325	234	276	261	2.913	4.47	4.201	3.15	3.58	3.246
ncbi_101747639	OR14L1P	olfactory receptor 14A16-like	0	0	0	0	0	0	0	0	0	0	0	0
ncbi_101747645	--	uncharacterized protein LOC101747645	5	7	12	9.5	9	13.58	0.239	0.398	0.588	0.485	0.443	0.641
ncbi_101747646	MEX3A	RNA-binding protein MEX3A	0	3	4	0	2	1	0	0.048	0.056	0	0.028	0.013
ncbi_101747649	Phf7	uncharacterized protein LOC101747649 isoform X1	0	0	0	0	0	0	0	0	0	0	0	0
ncbi_101747651	Rasal3	RAS protein activator like-3 isoform X1	41	50	55	24	34	30	0.573	0.831	0.787	0.358	0.489	0.413
ncbi_101747660	THA2	probable low-specificity L-threonine aldolase 2	85	63	97	98	80	53	1.904	1.678	2.227	2.343	1.843	1.171
ncbi_101747663	--	uncharacterized protein LOC101747663 isoform X1	0	0	0	0	0	0	0	0	0	0	0	0
ncbi_101747670	--	LOW QUALITY PROTEIN: zinc finger protein 501-like	35	28	54	37	47	62	0.521	0.496	0.825	0.588	0.72	0.911
ncbi_101747680	gsfK	C-factor-like	219.23	38.81	46.44	78.07	104.94	9.15	11.823	2.489	2.567	4.495	5.821	0.487
ncbi_101747682	SETMAR	histone-lysine N-methyltransferase SETMAR	133	131	164	125	154	185	2.099	2.459	2.653	2.106	2.499	2.879
ncbi_101747696	CRIP1	cysteine-rich protein 1 (intestinal)	337	459	353	263	286	348	18.741	30.36	20.123	15.613	16.358	19.086
ncbi_101747697	LRRTM2	leucine-rich repeat transmembrane neuronal protein 2 isoform X1	1	1	0	0	2	0	0.006	0.007	0	0	0.013	0
ncbi_101747700	--	uncharacterized protein LOC101747700	0	0	0	0	0	0	0	0	0	0	0	0
ncbi_101747703	--	uncharacterized protein LOC101747703	0	0	5	1	0	1	0	0	0.09	0.018	0	0.017
ncbi_101747704	Spag4	sperm-associated antigen 4 protein-like isoform X1	59.07	17.13	15.49	0	8.6	5.65	1.916	0.663	0.516	0	0.288	0.181
ncbi_101747705	MCIDAS	multicilin	0	0	0	0	0	0	0	0	0	0	0	0
ncbi_101747711	LILRA6	immunoglobulin superfamily member 1-like	0	0	0	0	0	1.12	0	0	0	0	0	0.036
ncbi_101747728	RBBP8NL	RBBP8 N-terminal-like protein isoform X1	1	6	3	5	0	3	0.015	0.105	0.051	0.073	0	0.049
ncbi_101747731	--	keratin-associated protein 5-1-like	0	0	0	0	0	0	0	0	0	0	0	0
ncbi_101747752	RNF180	E3 ubiquitin-protein ligase RNF180 isoform X1	8	15	4	3	7	20	0.051	0.116	0.027	0.021	0.047	0.128
ncbi_101747756	ADCY10	adenylate cyclase type 10-like	0	0	0	0	0	0	0	0	0	0	0	0
ncbi_101747763	--	gametocyte-specific factor 1 isoform X1	35	21	31	32	15	20	0.891	0.696	0.932	0.888	0.419	0.522
ncbi_101747767	C15orf61	uncharacterized protein C15orf61 homolog precursor	118	116	115	118	171	168	5.376	6.286	5.371	5.739	8.013	7.549
ncbi_101747773	--	uncharacterized protein LOC101747773	0	0	0	0	0	3.45	0	0	0	0	0	0.173
ncbi_101747779	BAZ2A	LOW QUALITY PROTEIN: bromodomain adjacent to zinc finger domain protein 2A	221	229	273	254	194	313	1.924	2.372	2.437	2.361	1.737	2.688
ncbi_101747780	ZNF777	zinc finger protein 777	74	107	105	118	91	100	1.368	2.353	1.99	2.329	1.73	1.823
ncbi_101747799	--	E3 ubiquitin-protein ligase Topors-like	0	0	0	0	0	0	0	0	0	0	0	0
ncbi_101747801	IKZF4	zinc finger protein Eos	37	61	45	30	28	45	1.006	1.971	1.255	0.871	0.782	1.164
ncbi_101747803	--	serine/arginine repetitive matrix protein 2-like	0	0	0	1	0	0	0	0	0	0.013	0	0
ncbi_101747807	GIMAP4	GTPase IMAP family member 4	0	0	0	0	0	0	0	0	0	0	0	0
ncbi_101747811	APLN	apelin	2	3	7	1	6	2	0.097	0.173	0.347	0.052	0.299	0.095
ncbi_101747820	INSYN2A	protein FAM196B	0	1	1	1	0	0	0	0.029	0.025	0.026	0	0
ncbi_101747821	--	C-type lectin domain family 2 member D	168.51	155.55	191.71	144.56	148.2	157.08	1.866	2.049	2.176	1.709	1.688	1.715
ncbi_101747823	Fam171a2	LOW QUALITY PROTEIN: protein FAM171A2	8	2	4	14	3	8	0.169	0.05	0.087	0.316	0.065	0.167
ncbi_101747825	ACTL6B	actin-like protein 6B	0	1	0	0	0	0	0	0.039	0	0	0	0
ncbi_101747829	BTBD18	BTB/POZ domain-containing protein 18	2	2	5	4	3	2.26	0.03	0.036	0.078	0.06	0.047	0.031
ncbi_101747831	AKNAD1	protein AKNAD1 isoform X1	4.36	7.94	0	4	7.71	4.55	0.055	0.16	0	0.085	0.146	0.057
ncbi_101747832	CPNE9	copine-9 isoform X1	0	1	1	1	1	1	0	0.033	0.027	0.029	0.028	0.027
ncbi_101747844	Chst9	carbohydrate sulfotransferase 9	3	11	2	5	0	4	0.014	0.062	0.01	0.025	0	0.019
ncbi_101747853	--	loricrin isoform X1	0	0	0	0	0	0	0	0	0	0	0	0
ncbi_101747856	--	PHD finger protein 7-like	0	0	0	0	0	0	0	0	0	0	0	0
ncbi_101747858	SHOC1	uncharacterized protein C9orf84 homolog	1	0	0	1	0	0	0.007	0	0	0.008	0	0
ncbi_101747860	SSC5D	soluble scavenger receptor cysteine-rich domain-containing protein SSC5D-like isoform X6	294	394	490	321	316	363	2.253	3.792	3.888	2.678	2.502	2.654
ncbi_101747868	--	ly6/PLAUR domain-containing protein 2	0	0	0	0	0	0	0	0	0	0	0	0
ncbi_101747869	mypop	myb-related transcription factor, partner of profilin	153	150	194	177	164	198	1.92	2.239	2.495	2.371	2.117	2.45
ncbi_101747873	UTS2R	urotensin-2 receptor	61.88	41.02	29.98	57.59	12.63	61.7	0.59	0.465	0.293	0.586	0.124	0.58
ncbi_101747877	--	uncharacterized protein LOC101747877	34	69	175	121	67	152	0.2	0.483	1.056	0.761	0.406	0.883
ncbi_101747886	myof	LOW QUALITY PROTEIN: fer-1-like protein 5	0	0	0	0	0	0	0	0	0	0	0	0
ncbi_101747888	MTA2	LOW QUALITY PROTEIN: metastasis-associated protein MTA2	444	481	519	400	406	404	8.921	11.494	10.689	8.579	8.39	8.005
ncbi_101747893	OSBP	oxysterol-binding protein 1 isoform X1	782	907	1237	848	893	917	11.563	15.951	18.752	13.387	13.579	13.372
ncbi_101747901	Clec2e	C-type lectin domain family 2 member D isoform X1	9.25	7.2	0	52.47	0	40.54	0.454	0.437	0	2.71	0	1.864
ncbi_101747902	TTC24	tetratricopeptide repeat protein 24 isoform X1	0	0	0	0	0	0	0	0	0	0	0	0
ncbi_101747905	--	platelet glycoprotein VI-like	3	11.17	1	1.1	0	2.95	0.152	0.674	0.052	0.06	0	0.148
ncbi_101747917	--	proline-rich protein 19	0	0	2	0	0	0	0	0	0.053	0	0	0
ncbi_101747920	Phf7	PHD finger protein 7-like	0	0	0	0	0	0	0	0	0	0	0	0
ncbi_101747931	Olfr1052	olfactory receptor 1052-like	0	0	0	0	0	0	0	0	0	0	0	0
ncbi_101747936	HDHD3	haloacid dehalogenase-like hydrolase domain-containing protein 3	646	578	1212	908	757	729	28.648	30.486	55.095	42.984	34.526	31.883
ncbi_101747939	PEBP4	phosphatidylethanolamine-binding protein 4	5	3	7	5	0	9	0.233	0.166	0.334	0.249	0	0.413
ncbi_101747944	--	interleukin-12 subunit beta-like isoform X1	0	0	0	0	0	0	0	0	0	0	0	0
ncbi_101747947	-	-	91	145	219	163	110	195	1.259	2.386	3.106	2.407	1.565	2.661
ncbi_101747958	--	estradiol 17-beta-dehydrogenase 2-like isoform X1	0	0	0	0	0	0	0	0	0	0	0	0
ncbi_101747961	--	FK506-binding protein 5 isoform X1	0	0	0	0	0	0	0	0	0	0	0	0
ncbi_101747962	PMVK	phosphomevalonate kinase isoform X1	96	106	167	90	128	98	5.389	7.095	9.617	5.393	7.415	5.425
ncbi_101747965	TMEM139	transmembrane protein 139	6	5	7	17	8	15	0.128	0.132	0.159	0.395	0.183	0.322
ncbi_101747972	ADCY10	adenylate cyclase type 10-like	0	0	0	0	0	0	0	0	0	0	0	0
ncbi_101747989	Phf7	PHD finger protein 7-like	0	0	0	0	0	0	0	0	0	0	0	0
ncbi_101747990	--	adenylate cyclase type 10-like	0	0	0	0	0	0	0	0	0	0	0	0
ncbi_101747995	--	lymphocyte antigen 6E-like	2	1	3	0	0	3	0.056	0.033	0.086	0	0	0.083
ncbi_101748009	--	probable G-protein coupled receptor 148	0	0	0	0	0	0	0	0	0	0	0	0
ncbi_101748011	Acrbp	acrosin-binding protein-like	0	0	0	0	0	0	0	0	0	0	0	0
ncbi_101748015	-	-	292	303	405	307	315	277	5.273	6.508	7.497	5.918	5.85	4.933
ncbi_101748017	SV2A	synaptic vesicle glycoprotein 2A	1	6	6	9	1	5	0.019	0.135	0.116	0.182	0.019	0.093
ncbi_101748025	Rpusd3	mitochondrial mRNA pseudouridine synthase RPUSD3	35	26	41	33	40	29	1.761	1.556	2.115	1.773	2.07	1.439
ncbi_101748032	FCRL3	Fc receptor-like protein 3 isoform X1	12	80	49	9	45	52	0.242	1.957	1.027	0.199	0.941	1.034
ncbi_101748033	--	uncharacterized protein LOC101748033	2	2	9	8	1	13	0.013	0.015	0.059	0.054	0.007	0.082
ncbi_101748037	DGKA	LOW QUALITY PROTEIN: diacylglycerol kinase alpha	42	54	71	40	60	47	0.764	1.169	1.325	0.777	1.123	0.844
ncbi_101748044	--	maestro heat-like repeat-containing protein family member 2B	0	0	0	0	0	0	0	0	0	0	0	0
ncbi_101748049	--	uncharacterized protein LOC101748049	0	0	0	0	0	0	0	0	0	0	0	0
ncbi_101748055	--	PHD finger protein 7-like	0	0	0	0	0	0	0	0	0	0	0	0
ncbi_101748058	--	uncharacterized protein LOC101748058	33	1	11	5	25	2	0.223	0.008	0.076	0.036	0.174	0.013
ncbi_101748060	Ccdc162	uncharacterized protein LOC101748060	22.88	21.24	22.56	27.47	23.03	19.01	0.104	0.115	0.106	0.134	0.108	0.086
ncbi_101748065	--	myosin-5 isoform X1	11	13	26	12	6	20	0.067	0.094	0.162	0.078	0.038	0.12
ncbi_101748079	NXF1	nuclear RNA export factor 1	370	371	465	454	327	447	8.185	9.762	10.545	10.721	7.44	9.752
ncbi_101748080	CC2D1A	coiled-coil and C2 domain-containing protein 1A	88	84	136	166	61	92	1.348	1.531	2.136	2.715	0.961	1.39
ncbi_101748081	KMT5C	histone-lysine N-methyltransferase KMT5C isoform X1	26	33	40	56	38	36	0.871	1.322	1.373	2.002	1.309	1.196
ncbi_101748083	--	uncharacterized protein LOC101748083	0	0	3.36	0	0	0	0	0	0.187	0	0	0
ncbi_101748084	--	natterin-4	507	622	886	670	861	663	24.814	36.207	44.451	35.005	43.34	32.002
ncbi_101748085	STIP1	LOW QUALITY PROTEIN: stress-induced-phosphoprotein 1	377	607	566	605	470	659	8.716	16.692	13.414	14.932	11.176	15.026
ncbi_101748102	MUS81	crossover junction endonuclease MUS81	35	32	42	46	35	38	1.283	1.395	1.578	1.8	1.319	1.374
ncbi_101748108	Gm614	uncharacterized protein CXorf65 homolog	0	0	0	0	0	0	0	0	0	0	0	0
ncbi_101748111	TMEM233	transmembrane protein 233	0	0	0	0	0	0	0	0	0	0	0	0
ncbi_101748113	zmat1	zinc finger matrin-type protein 1-like isoform X1	4	2	2	0	1	0	0.061	0.036	0.029	0	0.016	0
ncbi_101748127	--	uncharacterized protein LOC101748127	0	0	0	0	0	0	0	0	0	0	0	0
ncbi_101748132	BTN3A1	erythroid membrane-associated protein-like isoform X1	7	1	14.92	4	6	2	0.282	0.048	0.616	0.169	0.246	0.079
ncbi_101748144	MANBAL	protein MANBAL	193.57	134.4	209.54	274.1	181.51	189.68	4.946	4.088	5.551	7.49	4.764	4.778
ncbi_101748150	NUDT8	nucleoside diphosphate-linked moiety X motif 8	88	60	114	91	20	74	4.36	3.536	5.79	4.813	1.019	3.616
ncbi_101748152	--	DWARF open reading frame	0	0	0	0	0	0	0	0	0	0	0	0
ncbi_101748153	Lamb2	laminin subunit beta-2 isoform X1	16	16.04	15	9.04	17	23.09	0.133	0.156	0.125	0.08	0.145	0.189
ncbi_101748159	--	gastrokine-1	0	0	0	0	0	0	0	0	0	0	0	0
ncbi_101748164	--	claw keratin-like	0	0	0	0	0	0	0	0	0	0	0	0
ncbi_101748182	--	inositol 1,4,5-trisphosphate receptor-interacting protein-like 1	0	0	0	0	0	0	0	0	0	0	0	0
ncbi_101748192	ZNF263	zinc finger and SCAN domain-containing protein 12	18	39	40	33	34	34	0.343	0.885	0.782	0.672	0.667	0.64
ncbi_101748203	Gramd2b	GRAM domain-containing protein 2A-like	0	2	2	3	4	12	0	0.066	0.057	0.088	0.114	0.327
ncbi_101748207	CD5L	scavenger receptor cysteine-rich domain-containing group B protein isoform X1	513	2550	2643	585	3030	4379	15.545	90.721	80.938	18.738	93.044	129.119
ncbi_101748210	--	uncharacterized protein LOC101748210	4.98	0	0	0	0	0	0.075	0	0	0	0	0
ncbi_101748212	PRPH	peripherin	2	0	5	0	2	1	0.075	0	0.191	0	0.077	0.037
ncbi_101748229	NFIL3	nuclear factor interleukin-3-regulated protein	20	19	33	14	26	14	0.335	0.378	0.566	0.25	0.447	0.231
ncbi_101748248	pclaf	PCNA-associated factor	3.2	3.36	6.27	7.36	10.77	0.77	0.463	0.578	0.93	1.136	1.602	0.11
ncbi_101748254	BDH1	D-beta-hydroxybutyrate dehydrogenase, mitochondrial	0	0	0	0	0	0	0	0	0	0	0	0
ncbi_101748258	Hpdl	4-hydroxyphenylpyruvate dioxygenase-like protein	46	25	35	31	28	32	1.339	0.866	1.045	0.964	0.839	0.919
ncbi_101748282	--	translation initiation factor IF-2 isoform X1	1	0	1	5	0	6	0.027	0	0.028	0.146	0	0.162
ncbi_101748292	ZC3H4	LOW QUALITY PROTEIN: zinc finger CCCH domain-containing protein 4	177	301	254	219	181	289	2.166	4.38	3.186	2.86	2.278	3.487
ncbi_101748297	Sowahb	ankyrin repeat domain-containing protein SOWAHB	4	2	7	6	8	9	0.092	0.055	0.164	0.147	0.189	0.203
ncbi_101748308	--	uncharacterized protein LOC101748308	0	0	0	0	0	0	0	0	0	0	0	0
ncbi_101748311	C13orf42	uncharacterized protein C13orf42 homolog isoform X1	0	0	0	0	2	0	0	0	0	0	0.035	0
ncbi_101748312	ZNF212	zinc finger protein 282	67	109	136	98	97	117	1.476	2.856	3.071	2.305	2.198	2.542
ncbi_101748318	CCDC177	coiled-coil domain-containing protein 177	6	4	14.27	8.92	8.22	7.45	0.063	0.05	0.154	0.1	0.089	0.078
ncbi_101748321	Myo9a	unconventional myosin-IXa isoform X1	128.94	345.77	241	145	225	301	0.611	1.955	1.173	0.733	1.098	1.41
ncbi_101748326	Fam243	uncharacterized protein C21orf140 homolog	0	0	0	0	0	0	0	0	0	0	0	0
ncbi_101748328	KLHL9	kelch-like protein 9	8	11	7	10	8	6	0.138	0.226	0.124	0.185	0.142	0.102
ncbi_101748329	RHOB	LOW QUALITY PROTEIN: rho-related GTP-binding protein RhoB-like	2	28	48	5	10	22	0.021	0.348	0.514	0.056	0.107	0.227
ncbi_101748332	CD164L2	CD164 sialomucin-like 2 protein isoform X1	10	4	9	3	8	2	0.327	0.155	0.305	0.1	0.236	0.067
ncbi_101748339	--	alpha-1B-glycoprotein-like	0	1	0	0	1	0	0	0.041	0	0	0.036	0
ncbi_101748342	INSYN2A	protein FAM196A isoform X1	219	162	133	486	472	163	2.485	2.141	1.441	5.832	5.258	1.724
ncbi_101748352	--	zinc finger protein 616	0	0	0	0	0	0	0	0	0	0	0	0
ncbi_101748353	C19orf47	uncharacterized protein C19orf47 homolog isoform X1	102	95	139	138	94	97	2.191	2.417	3.061	3.164	2.077	2.055
ncbi_101748373	--	PHD finger protein 7-like	0	0	0	0	0	0	0	0	0	0	0	0
ncbi_101748375	CLEC2D	C-type lectin domain family 2 member E-like isoform X2	7.75	4.8	1	35.14	0	21.46	0.265	0.178	0.032	1.197	0	0.66
ncbi_101748386	KCNE1	potassium voltage-gated channel subfamily E member 1	5	1	2	2	1	1	0.041	0.01	0.017	0.017	0.008	0.008
ncbi_101748402	NEB	nebulin isoform X29	70.05	79.06	69.02	117.05	52.06	70.06	0.105	0.142	0.107	0.188	0.08	0.105
ncbi_101748417	Sbk3	uncharacterized serine/threonine-protein kinase SBK3-like isoform X1	2	9	8	0	2	6	0.02	0.083	0.064	0	0.016	0.046
ncbi_101748418	EXPH5	exophilin-5 isoform X1	759	864	1074	900	907	954	4.605	6.218	6.709	5.84	5.672	5.73
ncbi_101748423	SYT7	synaptotagmin-7 isoform X1	0	0	0	3	0	0	0	0	0	0.046	0	0
ncbi_101748426	TSSK6	testis-specific serine/threonine-protein kinase 6	0	0	0	0	0	0	0	0	0	0	0	0
ncbi_101748429	TRIM32	LOW QUALITY PROTEIN: E3 ubiquitin-protein ligase TRIM32	194	169	231	151	184	219	1.849	1.916	2.257	1.537	1.804	2.059
ncbi_101748431	--	uncharacterized protein LOC101748431	0	0	0	0	1	0	0	0	0	0	0.013	0
ncbi_101748432	Phf7	PHD finger protein 7-like isoform X1	0	0	0	0	0	0	0	0	0	0	0	0
ncbi_101748436	KRBA1	protein KRBA1 isoform X1	0	7	3	5	4	8	0	0.185	0.068	0.12	0.092	0.177
ncbi_101748439	--	heavy metal-associated isoprenylated plant protein 36-like	0	0	0	0	0	0	0	0	0	0	0	0
ncbi_101748445	--	histone H2B.3	0	0	0	0	0	0	0	0	0	0	0	0
ncbi_101748451	LPAR6	lysophosphatidic acid receptor 6-like	8	6	16	10	10	15	0.267	0.238	0.548	0.357	0.343	0.494
ncbi_101748453	--	uncharacterized protein LOC101748453	0	0	0	0	0	0	0	0	0	0	0	0
ncbi_101748456	--	fibronectin type III domain-containing protein 9	0	0	0	0	1	0	0	0	0	0	0.019	0
ncbi_101748457	Mroh2b	maestro heat-like repeat-containing protein family member 2B	0	0	0	0	0	0	0	0	0	0	0	0
ncbi_101748459	TBCB	tubulin-folding cofactor B isoform X1	81	120	103	135	114	135	2.73	4.81	3.558	4.857	3.951	4.487
ncbi_101748467	G2e3	pre-mRNA-splicing factor CWC22 homolog	0	0	0	1	0	2	0	0	0	0.006	0	0.012
ncbi_101748468	Mei4	meiosis-specific protein MEI4	0	0	0	0	0	0	0	0	0	0	0	0
ncbi_101748485	Vwce	von Willebrand factor C and EGF domain-containing protein isoform X1	534	450	725	465	486	440	8.574	8.595	11.899	7.9	7.885	6.975
ncbi_101748488	Pheta1	sesquipedalian-1	11	5	10	8	7	9	0.17	0.092	0.158	0.132	0.111	0.137
ncbi_101748496	PHF7	PHD finger protein 7-like	0	0	0	0	0	0	0	0	0	0	0	0
ncbi_101748497	Phf7	histone-lysine N-methyltransferase 2D-like	0	0	0	0	0	0	0	0	0	0	0	0
ncbi_101748499	HLA-DRB1	class II histocompatibility antigen, B-L beta chain-like isoform X1	0	0	1.02	5.14	0	1.05	0	0	0.01	0.055	0	0.01
ncbi_101748511	--	uncharacterized protein LOC101748511 isoform X1	2	8	8	1	2	2	0.019	0.088	0.076	0.01	0.019	0.018
ncbi_101748521	MSH5	mutS protein homolog 5	0	0	0	0	0	0	0	0	0	0	0	0
ncbi_101748527	CLNK	cytokine-dependent hematopoietic cell linker	34	24	23	15	14	22.09	0.54	0.454	0.375	0.255	0.229	0.346
ncbi_101748529	FAM174C	uncharacterized membrane protein C19orf24 homolog	121	123	100	137	110	106	2.081	2.516	1.763	2.515	1.946	1.798
ncbi_101748538	OR6B1	olfactory receptor 6B1-like	0	0	0	0	0	0	0	0	0	0	0	0
ncbi_101748539	dhs-21	uncharacterized oxidoreductase C663.09c-like	14	15	19	28	10	5	0.455	0.579	0.632	0.971	0.334	0.16
ncbi_101748543	--	protein windpipe	14	30	19	31	11	14	0.372	0.948	0.517	0.879	0.301	0.367
ncbi_101748544	--	uncharacterized protein LOC101748544	0	0	0	0	0	0	0	0	0	0	0	0
ncbi_101748547	Phf7	uncharacterized protein LOC101748547	0	0	0	0	0	0	0	0	0	0	0	0
ncbi_101748553	OR14J1	olfactory receptor 14J1-like	0	0	0	0	0	0	0	0	0	0	0	0
ncbi_101748559	Kifc1	carboxy-terminal kinesin 2-like	7.92	124.46	247.12	89.37	347.7	7.08	0.173	3.235	5.535	2.085	7.814	0.153
ncbi_101748569	CLPB	caseinolytic peptidase B protein homolog	64	55	62	63	91	67	4.335	4.431	4.305	4.555	6.339	4.476
ncbi_101748577	Egr2	E3 SUMO-protein ligase EGR2	5	3	6	5	6	2	0.056	0.04	0.069	0.076	0.092	0.022
ncbi_101748580	--	maestro heat-like repeat-containing protein family member 2B	0	0	0	0	0	0	0	0	0	0	0	0
ncbi_101748581	PIGR	polymeric immunoglobulin receptor-like isoform X1	19	26	21	33	18	21	0.285	0.413	0.286	0.467	0.247	0.309
ncbi_101748593	--	uncharacterized protein LOC101748593	0	0	0	0	0	0	0	0	0	0	0	0
ncbi_101748596	NPPC	C-type natriuretic peptide	6	2	4	7	3	1	0.179	0.071	0.122	0.223	0.092	0.029
ncbi_101748605	--	PHD finger protein 7-like	0	0	0	0	0	0	0	0	0	0	0	0
ncbi_101748610	MROH2A	maestro heat-like repeat-containing protein family member 2A isoform X1	1	0	0	0	0	0	0.019	0	0	0	0	0
ncbi_101748614	Rab39a	ras-related protein Rab-39A	4	21	3	5	13	5	0.051	0.32	0.039	0.068	0.171	0.063
ncbi_101748622	Gprin1	G protein-regulated inducer of neurite outgrowth 1	0	0	1	0	0	0	0	0	0.027	0	0	0
ncbi_101748630	--	zinc finger protein 668	16	21	62	28	13	40	0.38	0.594	1.511	0.711	0.318	0.938
ncbi_101748640	ITGAD	integrin alpha-D isoform X1	260	351	417	202	210	240	1.393	3.086	2.703	1.255	1.172	1.46
ncbi_101748650	--	thyroid hormone-inducible hepatic protein-like	151.83	46.78	331.62	65.59	173	42	9.75	3.573	21.828	4.496	11.425	2.66
ncbi_101748653	PCARE	uncharacterized protein C2orf71 homolog	2	0	3	0	1	7	0.008	0	0.013	0	0.004	0.029
ncbi_101748655	Cd6	T-cell differentiation antigen CD6 isoform X1	8	24	12	5	10	9	0.124	0.44	0.189	0.083	0.16	0.137
ncbi_101748660	Phf7	PHD finger protein 7-like	0	0	0	0	0	0	0	0	0	0	0	0
ncbi_101748661	--	tetraspanin-3-like	0	0	0	0	0	0	0	0	0	0	0	0
ncbi_101748670	OR14C36	olfactory receptor 14J1-like	0	0	0	0	0	0	0	0	0	0	0	0
ncbi_101748683	Ubqln1	ubiquilin-1-like	0	1	0	0	0	0	0	0.036	0	0	0	0
ncbi_101748689	--	uncharacterized protein LOC101748689 isoform X1	0	7	3	0	0	10	0	0.217	0.073	0	0	0.23
ncbi_101748691	foxi1e	forkhead box protein I2	5	14	8	5	1	4	0.065	0.217	0.107	0.07	0.013	0.051
ncbi_101748692	--	uncharacterized protein LOC101748692 isoform X1	10	13	46	13	17	15	0.107	0.169	0.513	0.152	0.188	0.162
ncbi_101748694	--	uncharacterized protein LOC101748694	89.29	77.01	124.91	128.49	176.55	188.53	0.74	0.759	1.061	1.136	1.504	1.54
ncbi_101748706	RECQL4	ATP-dependent DNA helicase Q4 isoform X1	2	2	0	0	12	0	0.016	0.021	0	0	0.094	0
ncbi_101748716	Phf7	PHD finger protein 7-like	0	0	0	0	0	0	0	0	0	0	0	0
ncbi_101748744	Prss23	serine protease 23 isoform X1	4	5	2	3	0	10	0.069	0.133	0.046	0.071	0	0.201
ncbi_101748745	--	protein FAM180B	8	8	8	15	4	7	0.073	0.086	0.074	0.145	0.037	0.063
ncbi_101748748	Plekhm3	pleckstrin homology domain-containing family M member 3 isoform X1	235	218	265	261	290	295	1.5	1.572	1.693	1.914	1.818	1.815
ncbi_101748749	ZNF469	zinc finger protein 469	5	11	8	7	5	9	0.016	0.043	0.027	0.025	0.017	0.029
ncbi_101748750	Kif28p	kinesin-like protein KIF28P isoform X1	20.26	12.9	11.01	11.24	5.67	24.85	0.151	0.126	0.089	0.09	0.044	0.189
ncbi_101748751	VSIG10L2	V-set and immunoglobulin domain-containing protein 10-like 2 isoform X1	0	0	0	0	0	0	0	0	0	0	0	0
ncbi_101748752	MOCS2	molybdopterin synthase sulfur carrier subunit-like	3.22	0	4.85	7.38	6.1	7.05	0.058	0	0.09	0.142	0.113	0.125
ncbi_101748755	Cpne5	copine-5-like isoform X1	0	1	3	0	0	0	0	0.027	0.069	0	0	0
ncbi_101748756	RYR1	LOW QUALITY PROTEIN: ryanodine receptor 1	49	30	72	60	30	59	0.204	0.149	0.308	0.267	0.129	0.243
ncbi_101748764	NPW	neuropeptide W	0	2	1	3	0	1	0	0.109	0.047	0.147	0	0.045
ncbi_101748770	--	maestro heat-like repeat-containing protein family member 7	0	0	0	0	0	0	0	0	0	0	0	0
ncbi_101748777	Spdya	speedy protein A	7	6	7	2	4	4	0.209	0.213	0.214	0.064	0.123	0.118
ncbi_101748788	Slc26a1	sulfate anion transporter 1 isoform X1	2	19	30	13	7	32	0.016	0.19	0.258	0.116	0.06	0.265
ncbi_101748790	MEFV	E3 ubiquitin-protein ligase TRIM39-like	0	0	0	0	0	0	0	0	0	0	0	0
ncbi_101748816	TMPRSS11E	transmembrane protease serine 11E	0	0	0	0	1	0	0	0	0	0	0.009	0
ncbi_101748830	ITPRIP	inositol 1,4,5-trisphosphate receptor-interacting protein-like 1	0	0	0	0	0	0	0	0	0	0	0	0
ncbi_101748842	PARD6A	partitioning defective 6 homolog alpha isoform X1	1	3	10	3	2	2	0.027	0.132	0.377	0.116	0.056	0.073
ncbi_101748848	BTNL3	butyrophilin subfamily 3 member A2-like	0	0	0	0	0	0	0	0	0	0	0	0
ncbi_101748851	PPP3CC	serine/threonine-protein phosphatase 2B catalytic subunit gamma isoform isoform X1	85	122	131	135	70	156	2.164	3.683	3.398	3.653	1.815	3.886
ncbi_101748852	CCDC97	coiled-coil domain-containing protein 97	86	73	94	89	87	75	2.449	2.473	2.744	2.706	2.548	2.107
ncbi_101748865	QRICH2	glutamine-rich protein 2 isoform X1	2	5	3	1	0	3	0.022	0.063	0.033	0.012	0	0.032
ncbi_101748867	--	zonadhesin-like isoform X1	0	3	2	0	0	0	0	0.015	0.009	0	0	0
ncbi_101748870	Mroh2b	maestro heat-like repeat-containing protein family member 2B	0	0	0	0	0	0	0	0	0	0	0	0
ncbi_101748878	--	uncharacterized protein LOC101748878	7	15	17	16	5	20	0.081	0.205	0.201	0.197	0.059	0.227
ncbi_101748881	DAPK3	death-associated protein kinase 3 isoform X1	232	279	259	206	270	333	4.314	6.17	4.937	4.089	5.164	6.057
ncbi_101748883	NANOG	homeobox protein NANOG-like isoform X1	0	0	0	0	0	0	0	0	0	0	0	0
ncbi_101748887	CD163	antigen WC1.1-like	0	0	0	3	1	1	0	0	0	0.052	0.017	0.016
ncbi_101748894	--	uncharacterized protein LOC101748894 isoform X1	5.13	0	1.01	1	0	1	0.346	0	0.07	0.072	0	0.067
ncbi_101748912	--	uncharacterized protein MROH7L2 isoform X1	0	0	0	0	0	0	0	0	0	0	0	0
ncbi_101748913	env	endogenous retrovirus group PABLB member 1 Env polyprotein	22	30	18	5	19	17	0.248	0.403	0.208	0.06	0.221	0.189
ncbi_101748916	ppp4cb	serine/threonine-protein phosphatase 4 catalytic subunit B	55	8	118	16	9	17	1.579	0.273	3.474	0.49	0.266	0.481
ncbi_101748927	--	uncharacterized protein LOC101748927	0	0	0	0	0	0	0	0	0	0	0	0
ncbi_101748931	GDF15	growth/differentiation factor 15	20	45	48	12	10	19	0.489	1.308	1.202	0.313	0.251	0.458
ncbi_101748948	Nmnat1	nicotinamide/nicotinic acid mononucleotide adenylyltransferase 1	190	154	145	176	339	276	2.639	2.544	2.064	2.609	4.842	3.78
ncbi_101748949	-	-	0	0	0	0	0	0	0	0	0	0	0	0
ncbi_101748950	Shank3	LOW QUALITY PROTEIN: SH3 and multiple ankyrin repeat domains protein 3	644	487	557	745	471	509	5.376	4.835	4.766	6.639	4.044	4.191
ncbi_101748951	--	leucine-rich repeat-containing protein 37A-like	0	0	3	0	4	2	0	0	0.081	0	0.108	0.052
ncbi_101748953	CD163	scavenger receptor cysteine-rich type 1 protein M130-like	3	3	1	1	3	3	0.051	0.061	0.017	0.018	0.052	0.05
ncbi_101748962	--	IQ domain-containing protein N	0	3	0	3	0	0	0	0.069	0	0.062	0	0
ncbi_101748971	PIGY	phosphatidylinositol N-acetylglucosaminyltransferase subunit Y	284	241	183	245	214	409	14.723	14.859	9.725	13.558	11.41	20.91
ncbi_101748977	KLHL12	kelch-like protein 12	217	245	296	201	217	225	3.288	4.416	4.598	3.252	3.382	3.363
ncbi_101748987	FCHO1	F-BAR domain only protein 1	36	42	65	19	39	30	0.497	0.69	0.92	0.28	0.554	0.409
ncbi_101748994	TRMT61B	tRNA (adenine(58)-N(1))-methyltransferase, mitochondrial isoform X1	105	126	164	114	121	131	3.212	4.698	5.245	3.65	3.882	3.803
ncbi_101749017	--	periphilin-1-like isoform X1	6	6	6	4	4	9	0.146	0.173	0.15	0.104	0.1	0.216
ncbi_101749018	Vpreb2	T cell receptor alpha variable 4	6	2	1	0	3	3	0.163	0.065	0.028	0	0.084	0.08
ncbi_101749023	LNX2	ligand of Numb protein X 2	193	276	238	216	215	221	1.937	3.325	2.491	2.321	2.215	2.217
ncbi_101749031	TIGD5	tigger transposable element-derived protein 5	11	14	19	14	13	15	0.176	0.266	0.312	0.239	0.214	0.237
ncbi_101749042	ATP5MG	ATP synthase subunit g, mitochondrial	1030	747	1000	1384	960	1147	106.448	91.82	105.939	152.686	102.039	116.905
ncbi_101749060	Irs2	insulin receptor substrate 2 isoform X1	514	702	465	553	440	508	4.054	6.597	3.77	4.677	3.566	3.959
ncbi_101749062	--	uncharacterized protein LOC101749062	0	0	0	0	0	0	0	0	0	0	0	0
ncbi_101749067	--	uncharacterized protein IF2L	0	0	0	0	0	0	0	0	0	0	0	0
ncbi_101749071	Prox2	prospero homeobox protein 2	2	0	1	0	1	1	0.017	0	0.009	0	0.009	0.008
ncbi_101749079	Aspdh	putative L-aspartate dehydrogenase	127	113	220	126	132	83	4.233	4.479	7.516	4.483	4.525	2.728
ncbi_101749086	CDHR4	cadherin-related family member 4	1	0	2	0	1	2	0.016	0	0.032	0	0.016	0.031
ncbi_101749090	--	T-cell surface glycoprotein CD8 alpha chain-like isoform X1	0	1	2.92	1	1	0	0	0.024	0.102	0.022	0.021	0
ncbi_101749097	SCAMP3	secretory carrier-associated membrane protein 3	196	219	260	263	162	279	4.325	5.727	5.833	6.216	3.67	6.056
ncbi_101749098	ITGA7	integrin alpha-7 isoform X1	6	29	9	15	17	13	0.071	0.379	0.105	0.176	0.209	0.165
ncbi_101749102	Ripply3	protein ripply3	4	0	0	1	0	0	0.037	0	0	0.01	0	0
ncbi_101749107	JHY	jhy protein homolog isoform X1	2	1	5	4	2	6	0.036	0.022	0.093	0.08	0.037	0.107
ncbi_101749111	Mroh2b	maestro heat-like repeat-containing protein family member 2B	0	0	0	0	0	0	0	0	0	0	0	0
ncbi_101749113	SPTBN4	spectrin beta chain, non-erythrocytic 4-like isoform X1	0	2	1	1	0	2	0	0.028	0.012	0.013	0	0.022
ncbi_101749117	CARMIL3	capping protein, Arp2/3 and myosin-I linker protein 3 isoform X1	40	63	65	37	56	47	0.56	1.035	0.933	0.551	0.805	0.652
ncbi_101749130	Ier3ip1	immediate early response 3-interacting protein 1 precursor	183	154	195	198	190	189	13.333	13.345	14.564	15.4	14.238	13.58
ncbi_101749138	--	zinc finger protein 585A-like	250	332	397	289	282	323	2.368	3.74	3.854	2.922	2.747	3.017
ncbi_101749142	FAU	ubiquitin-like protein fubi and ribosomal protein S30 isoform X1	3701	2866	4014	3697	3446	2931	327.034	301.208	363.525	348.728	313.133	255.408
ncbi_101749151	SPINK5	serine protease inhibitor Kazal-type 5 isoform X1	4	2	4	4	2	3	0.113	0.067	0.116	0.121	0.058	0.084
ncbi_101749156	--	transmembrane protein 74B	0	2	1.6	1	1	0	0	0.09	0.062	0.041	0.039	0
ncbi_101749160	Omp	olfactory marker protein	0	0	2	0	1	1	0	0	0.018	0	0.009	0.008
ncbi_101749175	tmem211	transmembrane protein 211	43	39	37	43	18	37	2.383	2.571	2.102	2.544	1.026	2.022
ncbi_101749182	TAS2R40	taste receptor type 2 member 40	0	0	0	0	0	0	0	0	0	0	0	0
ncbi_101749197	Mroh2b	maestro heat-like repeat-containing protein family member 2B	0	0	0	0.22	0	0	0	0	0	0.007	0	0
ncbi_101749201	msrA	uncharacterized protein LOC101749201	3	0	4	0	1	0	0.164	0	0.224	0	0.056	0
ncbi_101749214	REELD1	reelin domain-containing protein 1	18.24	38.83	27.47	30.09	21.87	14.84	0.046	0.118	0.072	0.082	0.057	0.037
ncbi_101749216	SPINK1	pancreatic secretory trypsin inhibitor-like	0	0	0	0	0	0	0	0	0	0	0	0
ncbi_101749217	P2RX2	P2X purinoceptor 2	82	51	95	54	37	45	3.242	2.398	3.851	2.279	1.505	1.755
ncbi_101749218	ASB11	ankyrin repeat and SOCS box protein 11 isoform X1	0	0	2.66	0	0	0	0	0	0.018	0	0	0
ncbi_101749220	--	mucin-5AC-like isoform X1	0	0	0	0	0	0	0	0	0	0	0	0
ncbi_101749221	--	interleukin-12 receptor subunit beta-1 isoform X1	10	19	12	1	8	10	0.12	0.27	0.147	0.013	0.099	0.118
ncbi_101749222	--	uncharacterized protein LOC101749222	0	1	1	0	1	0	0	0.019	0.017	0	0.017	0
ncbi_101749223	MYO10	unconventional myosin-X	1807	2081	2161	2003	2012	2144	11.184	15.319	13.711	13.234	12.808	13.087
ncbi_101749229	PLA2G4B	cytosolic phospholipase A2 beta isoform X1	52	23	57	57	24	60	0.578	0.296	0.641	0.668	0.276	0.676
ncbi_101749230	C14orf132	uncharacterized protein C14orf132 homolog	36	42	32	32	23	35	0.194	0.269	0.177	0.184	0.127	0.186
ncbi_101749238	H2AC20	histone H2A-IV-like 1	0	0	0	0	0	0	0	0	0	0	0	0
ncbi_101749247	AP5S1	AP-5 complex subunit sigma-1	48.36	48.81	41.98	48.83	28.72	53.89	4.196	5.038	3.734	4.523	2.563	4.612
ncbi_101749256	Mroh2b	maestro heat-like repeat-containing protein family member 2B isoform X1	0	0	0	0	0	0	0	0	0	0	0	0
ncbi_101749273	CEP152	centrosomal protein of 152 kDa-like isoform X1	0	0	0	1	2	0	0	0	0	0.044	0.085	0
ncbi_101749275	SPATA2	uncharacterized protein LOC101749275	580	716	826	900	851	924	8.651	12.701	12.629	14.329	13.054	13.591
ncbi_101749287	Bmerb1	uncharacterized protein C16orf45 homolog isoform X1	0	3	1	0	0	0	0	0.065	0.019	0	0	0
ncbi_101749299	Pdcd4	programmed cell death protein 4	98	38	166	61	62	74	2.985	1.377	5.183	1.984	1.942	2.223
ncbi_101749300	HHLA1	HERV-H LTR-associating protein 1	0	0	0	0	0	0	0	0	0	0	0	0
ncbi_101749307	--	uncharacterized protein LOC101749307	1	2	17	1	18	1	0.041	0.097	0.714	0.044	0.759	0.04
ncbi_101749333	KRT18	keratin, type I cytoskeletal 18	903	757	1485	1179	1117	1372	30.975	30.884	52.216	43.171	39.407	46.413
ncbi_101749344	--	uncharacterized protein LOC101749344 isoform X1	4	7	5	0	0	0	0.206	0.518	0.304	0	0	0
ncbi_101749346	Mroh2b	maestro heat-like repeat-containing protein family member 2B	0	0	0	0	0	0	0	0	0	0	0	0
ncbi_101749348	--	elongator complex protein 5 isoform X1	9	6	26	25	10	9	0.576	0.381	1.483	1.683	0.663	0.555
ncbi_101749352	MROH1	maestro heat-like repeat-containing protein family member 1 isoform X1	318	431	432	299	320	393	2.544	4.101	3.543	2.553	2.634	3.101
ncbi_101749358	THAP11	THAP domain-containing protein 11	201	223	228	190	219	271	3.472	4.582	4.037	3.504	3.891	4.617
ncbi_101749360	SVBP	small vasohibin-binding protein	530.81	416	602.84	472	474.95	527.83	28.563	26.624	33.252	27.112	26.285	28.011
ncbi_101749375	NRIP1	nuclear receptor-interacting protein 1	986	1101	1218	739	1080	1358	5.192	6.902	6.605	4.167	5.886	7.03
ncbi_101749377	HNRNPL	heterogeneous nuclear ribonucleoprotein L isoform X1	439	539	626	652	521	660	13.264	19.395	19.405	21.066	16.21	19.683
ncbi_101749378	ARHGAP30	rho GTPase-activating protein 30-like isoform X1	100	169	158	83	138	162	1.43	2.858	2.316	1.26	2.018	2.271
ncbi_101749384	AQP10	aquaporin-10 isoform X1	0	0	0	0	0	0	0	0	0	0	0	0
ncbi_101749387	Smim24	small integral membrane protein 24	0	0	0	0	0	0	0	0	0	0	0	0
ncbi_101749390	Mroh2b	maestro heat-like repeat-containing protein family member 2B	0	0	0	0	0	0	0	0	0	0	0	0
ncbi_101749442	CLDN7	claudin-7 isoform X1	0	1	1	2	2	1	0	0.069	0.059	0.123	0.119	0.057
ncbi_101749459	ARID5A	AT-rich interactive domain-containing protein 5A	85.62	147.78	124.07	108	96.25	113.9	0.859	1.763	1.276	1.156	0.993	1.127
ncbi_101749460	Ptprq	interleukin-31 receptor subunit alpha-like	9	4	2	2	9	10	0.137	0.072	0.031	0.032	0.14	0.15
ncbi_101749464	Mroh2b	maestro heat-like repeat-containing protein family member 2B	0	0	0	0	0	0	0	0	0	0	0	0
ncbi_101749501	-	-	1	1	1	0	0	1	0.008	0.009	0.008	0	0	0.008
ncbi_101749502	OIH	double-headed protease inhibitor, submandibular gland	0	1	0	0	0	0	0	0.063	0	0	0	0
ncbi_101749507	--	claudin-34	1	2	0	0	0	1	0.009	0.02	0	0	0	0.008
ncbi_101749511	--	uncharacterized protein LOC101749511 isoform X1	17.85	12.56	17.9	10.62	18.69	19.16	0.399	0.333	0.409	0.253	0.429	0.422
ncbi_101749516	GPR171	probable G-protein coupled receptor 171	15	14	19	12	43	16	0.415	0.46	0.538	0.354	1.223	0.436
ncbi_101749520	KCNJ13	inward rectifier potassium channel 13	2	1	0	2	0	2	0.043	0.025	0	0.045	0	0.042
ncbi_101749525	FAM71C	uncharacterized protein LOC101749525 isoform X1	3.74	0	7.37	2.2	7	15.9	0.071	0	0.137	0.043	0.137	0.299
ncbi_101749531	IQGAP3	LOW QUALITY PROTEIN: ras GTPase-activating-like protein IQGAP3	9	14	38	8	128	8	0.079	0.147	0.343	0.075	1.161	0.07
ncbi_101749535	ERICH5	glutamate-rich protein 5	40	46	32	35	18	27	0.437	0.598	0.358	0.408	0.202	0.291
ncbi_101749540	SMIM32	small integral membrane protein 32	101	241	468	147	258	124	1.847	5.264	8.685	2.834	4.838	2.188
ncbi_101749568	--	uncharacterized protein LOC101749568	14	20	19	8	15	19	0.06	0.103	0.114	0.07	0.092	0.096
ncbi_101749583	--	atherin-like	9	12	4	4	9	12	0.166	0.264	0.076	0.079	0.171	0.219
ncbi_101749593	KCTD8	uncharacterized protein LOC101749593	1	4	1	0	0	1	0.009	0.044	0.01	0	0	0.009
ncbi_101749599	Ugt1a9	UDP-glucuronosyltransferase 1-9-like	300.08	375.98	393.22	412.11	381.82	312.27	6.554	9.767	8.804	9.608	8.577	6.726
ncbi_101749600	CCDC173	coiled-coil domain-containing protein 173 isoform X1	18	11	14	17	25	28	0.413	0.306	0.365	0.438	0.556	0.597
ncbi_101749604	TANGO6	transport and Golgi organization protein 6 homolog	193	215	251	224	188	271	2.633	3.489	3.51	3.262	2.638	3.646
ncbi_101749609	Eva1b	protein eva-1 homolog B	95	134	117	112	97	104	1.989	3.27	2.463	2.498	2.062	2.148
ncbi_101749610	TUFT1	tuftelin isoform X1	16	12	9	12	18	19	0.352	0.309	0.196	0.272	0.402	0.405
ncbi_101749622	SERPINB10	heterochromatin-associated protein MENT	40	11	7	5	0	3	0.291	0.095	0.052	0.039	0	0.021
ncbi_101749626	Cwf19l1	CWF19-like protein 1	187	154	193	207	188	250	5.276	5.168	5.582	6.234	5.455	6.956
ncbi_101749627	P2RY14	P2Y purinoceptor 14	44	58	45	47	71	51	0.71	1.114	0.745	0.81	1.179	0.812
ncbi_101749628	SPINK6	serine protease inhibitor Kazal-type 6	0	0	0	0	0	0	0	0	0	0	0	0
ncbi_101749629	VASN	vasorin isoform X1	184	128	249	195	284	252	3.18	2.62	4.411	3.597	5.047	4.285
ncbi_101749632	Cep112	centrosomal protein of 112 kDa	144	112	155	160	174	157	2.027	1.875	2.237	2.404	2.519	2.225
ncbi_101749640	FAM71C	uncharacterized protein LOC101749640 isoform X1	6.79	0	14.7	5.71	0	13.34	0.074	0	0.162	0.067	0	0.144
ncbi_101749641	CSF2RA	interleukin-5 receptor subunit alpha-like	6	5	3	2	4	2	0.059	0.059	0.031	0.021	0.041	0.02
ncbi_101749643	Znf385a	zinc finger protein 385A isoform X1	16	19	27	22	19	16	0.251	0.354	0.433	0.368	0.306	0.247
ncbi_101749651	Borcs6	BLOC-1-related complex subunit 6	263	530	430	644	310	420	7.672	18.388	12.858	20.053	9.3	12.083
ncbi_101749664	TGM5	protein-glutamine gamma-glutamyltransferase 5-like	0	0	0	0	0	0	0	0	0	0	0	0
ncbi_101749669	QtsA-14935	uncharacterized protein C19orf71 homolog	0	0	0	0	0	0	0	0	0	0	0	0
ncbi_101749671	NUP42	uncharacterized protein LOC101749671	0	0	0	0	0	0	0	0	0	0	0	0
ncbi_101749673	--	uncharacterized protein C19orf57 homolog	0	0	1	0	0	0	0	0	0.03	0	0	0
ncbi_101749694	--	nyctalopin-like	0	0	0	0	0	0	0	0	0	0	0	0
ncbi_101749696	--	uncharacterized protein LOC101749696	0	0	0	0	0	0	0	0	0	0	0	0
ncbi_101749743	FAM71C	protein FAM71B-like isoform X1	0	0	0	0	0	0	0	0	0	0	0	0
ncbi_101749754	--	uncharacterized protein LOC101749754 isoform X1	2	4	1	1	4	2	0.031	0.079	0.017	0.018	0.068	0.033
ncbi_101749756	P2RY12	P2Y purinoceptor 12	32.52	94.74	125.49	35.09	89.47	118.34	0.4	1.434	1.583	0.461	1.132	1.436
ncbi_101749773	Klf8	Krueppel-like factor 8 isoform X1	62	69	105	85	66	72	1.805	2.343	3.098	2.591	1.96	2.016
ncbi_101749776	MCRIP1	mapk-regulated corepressor-interacting protein 1 isoform X1	439	460	540	517	432	475	13.276	17.493	17.064	16.591	14.048	13.935
ncbi_101749783	ITGA2B	integrin alpha-IIb isoform X1	37	4	20	17	14	5	0.445	0.059	0.258	0.224	0.171	0.059
ncbi_101749788	--	uncharacterized protein MROH2BL1	0	0	0	0	1	0	0	0	0	0	0.045	0
ncbi_101749790	--	uncharacterized protein LOC101749790	0	0	0	0	0	0	0	0	0	0	0	0
ncbi_101749795	--	uncharacterized protein LOC101749795	4	5	10	6	2	19	0.026	0.039	0.067	0.042	0.013	0.122
ncbi_101749800	--	leucine-rich repeat-containing protein 26	0	2	0	0	0	0	0	0.064	0	0	0	0
ncbi_101749809	Cnksr2	connector enhancer of kinase suppressor of ras 2-like	195	373	343	205	331	505	0.802	1.825	1.446	0.9	1.4	2.049
ncbi_101749834	Hcrtr2	galanin receptor type 1-like	0	0	0	0	0	0	0	0	0	0	0	0
ncbi_101749837	--	uncharacterized protein LOC101749837 isoform X1	6	2	4	8	8	4	0.333	0.088	0.186	0.466	0.278	0.16
ncbi_101749846	CYP2H1	cytochrome P450 2C31-like isoform X1	1124	1038	1608	1300	1114	1370	29.426	32.38	43.153	36.422	30.044	35.426
ncbi_101749861	Cux1	protein CASP isoform X1	624	868	862	653	722	885	7.762	12.159	11.209	8.219	9.229	10.983
ncbi_101749866	LRTM2	leucine-rich repeat and transmembrane domain-containing protein 2 isoform X1	0	0	0	0	0	0	0	0	0	0	0	0
ncbi_101749876	ARL14	ADP-ribosylation factor-like protein 14	1.89	7	4.3	8.74	7.45	4.44	0.054	0.239	0.126	0.267	0.22	0.125
ncbi_101749883	POLR1B	DNA-directed RNA polymerase I subunit RPA2	562.28	526.98	701.92	455.13	582.64	549.29	4.28	4.771	5.477	3.698	4.561	4.123
ncbi_101749891	FAM71C	protein FAM71B-like isoform X1	0	1	5.06	0	0	3.76	0	0.02	0.087	0	0	0.046
ncbi_101749904	INF2	inverted formin-2	0	3	2	0	0	1	0	0.124	0.071	0	0	0.034
ncbi_101749913	SIPA1	signal-induced proliferation-associated protein 1	21	51	59	32	44	40	0.271	0.782	0.78	0.44	0.584	0.509
ncbi_101749931	--	lens fiber membrane intrinsic protein isoform X1	0	2	1	0	0	3	0	0.065	0.033	0	0	0.096
ncbi_101749942	Upk3b	uroplakin-3b	0	0	0	0	0	0	0	0	0	0	0	0
ncbi_101749950	BICRA	LOW QUALITY PROTEIN: BRD4-interacting chromatin-remodeling complex-associated protein	81	58	122	73	92	111	0.56	0.477	0.864	0.539	0.654	0.756
ncbi_101749956	TMEM71	transmembrane protein 71	5	15	10	2	5	14	0.126	0.448	0.257	0.054	0.129	0.347
ncbi_101749972	ADCY10	adenylate cyclase type 10-like	0	0	0	0	0	0	0	0	0	0	0	0
ncbi_101749992	FAM71C	protein FAM71B-like isoform X1	1.23	0	11.87	4.09	0	0	0.018	0	0.173	0.064	0	0
ncbi_101750001	--	uncharacterized protein LOC101750001	0	0	0	0	0	0	0	0	0	0	0	0
ncbi_101750014	--	uncharacterized protein LOC101750014	17293.7	14177	23281	14214	18334	16490	187.539	182.855	258.799	164.545	204.484	176.358
ncbi_101750015	CHD3	LOW QUALITY PROTEIN: chromodomain-helicase-DNA-binding protein 3-like	306	356	410	347	300	439	6.133	8.486	8.423	7.424	6.184	8.677
ncbi_101750031	MYO15A	unconventional myosin-XV isoform X1	0	0	1	0	0	0	0	0	0.005	0	0	0
ncbi_101750033	ANGPTL7	angiopoietin-related protein 7 isoform X1	0	0	0	0	0	0	0	0	0	0	0	0
ncbi_101750035	Phf7	PHD finger protein 7-like isoform X1	0	0	0	4	0	0	0	0	0	0.074	0	0
ncbi_101750052	Ugt1a5	UDP-glucuronosyltransferase 1-5-like	729.77	503.17	743.45	857.68	731.26	534.28	34.023	27.901	35.53	42.685	35.063	24.565
ncbi_101750075	TMED6	transmembrane emp24 domain-containing protein 6 precursor	0	0	0	0	0	0	0	0	0	0	0	0
ncbi_101750076	GPR82	probable G-protein coupled receptor 82	32	29	20	19	38	22	0.926	0.998	0.593	0.587	1.131	0.628
ncbi_101750090	SAE1	SUMO-activating enzyme subunit 1 isoform X1	352	370	555	363	452	387	14.045	17.556	22.719	15.474	18.564	15.241
ncbi_101750092	Cln3	battenin isoform X1	19	22	31	27	32	9	0.731	1.007	1.222	1.109	1.266	0.341
ncbi_101750093	NPAS4	neuronal PAS domain-containing protein 4 isoform X1	0	0	0	0	0	0	0	0	0	0	0	0
ncbi_101750108	FAM71C	protein FAM71B-like isoform X1	0	0	0	0	0	0	0	0	0	0	0	0
ncbi_101750112	mas	highly reducing polyketide synthase SAT13-like isoform X1	0	2	8	4	1.41	7	0	0.013	0.046	0.024	0.008	0.039
ncbi_101750113	OR14C36	olfactory receptor 14J1	0	0	0	0	0	0	0	0	0	0	0	0
ncbi_101750114	CD163	scavenger receptor cysteine-rich type 1 protein M130-like isoform X1	3	1	0	0	2	2.18	0.04	0.016	0	0	0.028	0.029
ncbi_101750116	--	immunoglobulin superfamily member 1-like	0	0.04	1	0	0	0	0	0.002	0.047	0	0	0
ncbi_101750121	Gpr119	glucose-dependent insulinotropic receptor-like	0	3	0	1	4	0	0	0.037	0	0.011	0.042	0
ncbi_101750125	--	uncharacterized protein LOC101750125	15	14	13	33	5	10	0.031	0.034	0.027	0.072	0.011	0.02
ncbi_101750143	Phf7	PHD finger protein 7-like	0	0	0	0	0	0	0	0	0	0	0	0
ncbi_101750144	Phf13	PHD finger protein 13	71	143	118	69	59	116	1.77	4.24	3.015	1.836	1.513	2.852
ncbi_101750148	--	uncharacterized protein LOC101750148 isoform X1	18	13	7	18	34	12	0.225	0.194	0.09	0.241	0.438	0.148
ncbi_101750157	--	importin-4 isoform X1	69	64	136	87	47	89	3.496	3.845	6.799	4.536	2.54	4.456
ncbi_101750160	IGHV3-23	immunoglobulin epsilon heavy chain-like	0	0	0	0	0	0	0	0	0	0	0	0
ncbi_101750166	Glod4	glyoxalase domain-containing protein 4	940	826	914	856	933	909	29.301	30.623	29.205	28.484	29.911	27.944
ncbi_101750174	-	-	0	0	0	0	0	0	0	0	0	0	0	0
ncbi_101750175	Ptchd3	patched domain-containing protein 3	7.91	9.04	6.13	1.06	29.28	6.94	0.066	0.09	0.053	0.009	0.252	0.057
ncbi_101750188	env	uncharacterized protein LOC101750188	19	11.6	19.22	15.68	5.37	13	0.411	0.298	0.426	0.362	0.119	0.277
ncbi_101750189	G2e3	serine/arginine repetitive matrix protein 2-like	0	2	0	0	1	1	0	0.065	0	0	0.028	0.027
ncbi_101750199	PALM	paralemmin-1 isoform X1	47	46	83	74	21	46	0.729	0.848	1.319	1.224	0.335	0.703
ncbi_101750205	fam83h	protein FAM83H	156	132	164	136	120	165	1.682	1.692	1.807	1.565	1.33	1.754
ncbi_101750213	Atoh1	protein atonal homolog 1	0	0	0	0	0	0	0	0	0	0	0	0
ncbi_101750219	--	maestro heat-like repeat-containing protein family member 7	0	0	0	0	0	0	0	0	0	0	0	0
ncbi_101750235	NXPH2	neurexophilin-2 isoform X1	5	24	29	19	24	60	0.071	0.33	0.371	0.218	0.256	0.662
ncbi_101750245	IFNK	interferon alpha-2 isoform X1	0	0	0	0	2	0	0	0	0	0	0.059	0
ncbi_101750251	--	uncharacterized protein LOC101750251	7.45	8.63	0	0	0	5.81	0.177	0.244	0	0	0	0.136
ncbi_101750255	SPTBN2	spectrin beta chain, non-erythrocytic 2	2	1	2	0	0	2	0.013	0.008	0.013	0	0	0.013
ncbi_101750260	--	uncharacterized protein LOC101750260	1	1	7	2	2	1	0.003	0.004	0.022	0.007	0.006	0.003
ncbi_101750262	TTC16	tetratricopeptide repeat protein 16	10	9	9.05	2	1	1	0.151	0.161	0.14	0.032	0.016	0.015
ncbi_101750270	Mroh2b	maestro heat-like repeat-containing protein family member 2B	0	0	0	0	0	0	0	0	0	0	0	0
ncbi_101750271	--	uncharacterized protein LOC101750271	3	26	16	18	20	40	0.05	0.518	0.275	0.322	0.345	0.661
ncbi_101750273	BKJ	feather keratin 1-like	0	0	0	0	0	0	0	0	0	0	0	0
ncbi_101750281	RLN3	insulin-like peptide INSL5	0	0	0	0	0	0	0	0	0	0	0	0
ncbi_101750288	--	uncharacterized protein LOC101750288	139	33	184	92	131	108	2.503	0.851	4.5	2.437	3.451	2.812
ncbi_101750289	LILRA6	immunoglobulin superfamily member 1-like	1.15	3.34	4.55	2	4.1	1.65	0.044	0.153	0.18	0.082	0.163	0.063
ncbi_101750299	C2orf78	MAGE-like protein 2	0	0	0	0	0	0	0	0	0	0	0	0
ncbi_101750303	--	uncharacterized protein LOC101750303	0	0	2	0	0	0	0	0	0.038	0	0	0
ncbi_101750305	DDIAS	DNA damage-induced apoptosis suppressor protein isoform X1	102	156	130	112	91	143	1.458	2.648	1.931	1.705	1.337	2.04
ncbi_101750316	HOXD1	homeobox protein Hox-D1	0	0	0	0	0	0	0	0	0	0	0	0
ncbi_101750329	--	zinc finger protein 3 homolog	31.12	47.36	35.67	26.36	23.5	58.07	0.185	0.334	0.217	0.167	0.143	0.34
ncbi_101750333	GCAT	2-amino-3-ketobutyrate coenzyme A ligase, mitochondrial	1008	900.9	1196	927	808.98	896	32.646	34.703	39.707	32.049	26.947	28.619
ncbi_101750337	HELT	hairy and enhancer of split-related protein HELT	0	1	0	0	1	0	0	0.039	0	0	0.034	0
ncbi_101750338	Mfhas1	malignant fibrous histiocytoma-amplified sequence 1	143	199	200	170	140	170	2.178	3.605	3.123	2.764	2.193	2.554
ncbi_101750341	--	nucleolar protein 58-like	185.93	159.23	320.31	387.2	129.68	190.4	0.931	0.949	1.645	2.071	0.668	0.941
ncbi_101750348	FAM71C	protein FAM71B-like isoform X1	8.24	0	0	0	0	0	0.122	0	0	0	0	0
ncbi_101750353	MROH1	maestro heat-like repeat-containing protein family member 1	0	0	0	0	0	0	0	0	0	0	0	0
ncbi_101750363	PRF1	perforin-1 isoform X1	34	56	74	45	32	22	0.658	1.21	1.398	0.894	0.602	0.42
ncbi_101750365	LYRM9	LYR motif-containing protein 9 isoform X1	37	42	34	59	42	52	1.182	1.508	1.038	2.204	0.988	1.31
ncbi_101750367	--	BPI fold-containing family B member 4 isoform X1	0	0	0	0	0	0	0	0	0	0	0	0
ncbi_101750371	--	uncharacterized protein LOC101750371 isoform X1	0	0	0	0	0	1.5	0	0	0	0	0	0.02
ncbi_101750381	KIAA0408	uncharacterized protein KIAA0408 homolog isoform X1	3	2	4	1	1	3	0.019	0.015	0.026	0.007	0.007	0.019
ncbi_101750392	SRPRB	signal recognition particle receptor subunit beta	1581	803	1466	1352	1493	1549	26.174	15.812	24.879	23.894	25.421	25.291
ncbi_101750393	Taf1c	TATA box-binding protein-associated factor RNA polymerase I subunit C isoform X1	39	71	80	62	43	38	0.638	1.385	1.341	1.086	0.723	0.616
ncbi_101750396	IL18RAP	interleukin-18 receptor accessory protein	11	6	7	5	2	4	0.152	0.099	0.099	0.074	0.028	0.054
ncbi_101750407	PLEKHS1	pleckstrin homology domain-containing family S member 1 isoform X1	1	0	1	0	6	3	0.018	0	0.02	0	0.112	0.059
ncbi_101750419	nms	neuromedin-S isoform X1	0	0	0	0	0	0	0	0	0	0	0	0
ncbi_101750420	--	dynein beta chain, ciliary-like	60	44	16	76	63	36	3.762	3.282	1.028	5.087	4.063	2.226
ncbi_101750423	Syt5	synaptotagmin-12-like	0	0	0	0	0	0	0	0	0	0	0	0
ncbi_101750427	CCDC71L	coiled-coil domain-containing protein 71L	112	142	153	126	123	129	0.657	0.991	0.92	0.789	0.742	0.746
ncbi_101750428	--	coiled-coil domain-containing protein 189 isoform X1	51	63	51	49	52	40	2.492	3.503	2.437	2.447	2.569	1.886
ncbi_101750437	LRFN1	leucine-rich repeat and fibronectin type III domain-containing protein 1	78	73	121	74	70	73	1.184	1.317	1.882	1.199	1.092	1.092
ncbi_101750445	--	WW domain-binding protein 11	25	40	35	38	23	22	0.871	1.657	1.249	1.413	0.824	0.756
ncbi_101750448	ANKRD66	ankyrin repeat domain-containing protein 66 isoform X1	5	1	3	2	3	0	0.154	0.037	0.095	0.066	0.095	0
ncbi_101750451	--	coiled-coil domain-containing protein 81-like	0	0	0	0	0	0	0	0	0	0	0	0
ncbi_101750488	--	uncharacterized protein C12orf74 homolog	0	0	0	0	0	0	0	0	0	0	0	0
ncbi_101750509	--	uncharacterized protein LOC101750509 isoform X1	35	29	11	9	4	9	0.809	0.803	0.262	0.225	0.097	0.208
ncbi_101750511	--	uncharacterized protein LOC101750511	1	1	4	6	0	3	0.015	0.018	0.061	0.096	0	0.044
ncbi_101750513	MAP3K12	mitogen-activated protein kinase kinase kinase 12	0	2	0	3	0	0	0	0.044	0	0.059	0	0
ncbi_101750514	Lmx1a	LIM homeobox transcription factor 1-alpha-like	1	2	0	0	0	0	0.007	0.017	0	0	0	0
ncbi_101750517	Tmem182	transmembrane protein 182	0	0	0	5	1	0	0	0	0	0.109	0.021	0
ncbi_101750527	ADGRF5	adhesion G protein-coupled receptor F5 isoform X1	238	156	180	225	182	246	1.985	1.637	1.608	2.051	1.605	2.096
ncbi_101750533	Samd4b	protein Smaug homolog 2	89	120	134	132	97	94	1.597	2.561	2.465	2.528	1.79	1.663
ncbi_101750534	--	proline-rich protein 15	1	3	2	2	1	2	0.015	0.054	0.031	0.032	0.016	0.03
ncbi_101750537	Sowahd	ankyrin repeat domain-containing protein SOWAHD	0	0	0	0	0	0	0	0	0	0	0	0
ncbi_101750540	DMBT1	LOW QUALITY PROTEIN: scavenger receptor cysteine-rich type 1 protein M130-like	2	1	3	0	1	0	0.015	0.009	0.024	0	0.008	0
ncbi_101750550	--	scale keratin-like	0	0	0	0	0	0	0	0	0	0	0	0
ncbi_101750559	Dleu7	leukemia-associated protein 7	0	0	0	0	0	0	0	0	0	0	0	0
ncbi_101750560	AKT2	RAC-beta serine/threonine-protein kinase	419	531	490	446	378	505	8.59	12.948	10.298	9.761	7.971	10.211
ncbi_101750576	GSC2	homeobox protein goosecoid-2	0	0	0	0	0	0	0	0	0	0	0	0
ncbi_101750583	KIAA1958	uncharacterized protein KIAA1958	8	20	39	15	30	33	0.116	0.344	0.57	0.231	0.44	0.47
ncbi_101750584	--	uncharacterized protein LOC101750584 isoform X1	0	0	0	0	0	1.5	0	0	0	0	0	0.02
ncbi_101750586	IL17RC	interleukin-17 receptor C	224	323	346	271	187	253	4.752	8.15	7.525	6.138	4.08	5.294
ncbi_101750587	--	BCL-6 corepressor-like	11.95	4	3	5.32	1	3.66	0.191	0.076	0.049	0.091	0.016	0.058
ncbi_101750591	--	uncharacterized protein LOC101750591 isoform X1	0	0	48.65	37.3	78.82	22	0	0	0.396	0.28	0.675	0.171
ncbi_101750594	--	beta-microseminoprotein	53	85	23	88	17	31	3.285	6.266	1.461	5.823	1.084	1.895
ncbi_101750600	Smg6	telomerase-binding protein EST1A isoform X1	220	298	357	287	218	289	1.724	2.777	2.867	2.401	1.757	2.307
ncbi_101750603	CYP2J2	cytochrome P450, family 2, subfamily J, polypeptide 21 isoform X1	4695.47	3349.52	6516.52	3926.71	4142.44	5325.6	124.237	103.838	180.378	111.735	113.793	139.777
ncbi_101750612	Ky	kyphoscoliosis peptidase-like	1	0	0	0	0	0	0.009	0	0	0	0	0
ncbi_101750621	CXorf21	uncharacterized protein CXorf21 homolog	22	57	33	28	79	84	0.513	1.582	0.789	0.697	1.896	1.933
ncbi_101750623	ZNF408	zinc finger protein 408	120	76	176	155	92	138	2.369	1.785	3.562	3.267	1.868	2.687
ncbi_101750635	AHNAK	neuroblast differentiation-associated protein AHNAK-like	221	266	209	219	124	335	1.114	1.595	1.08	1.179	0.643	1.666
ncbi_101750640	--	uncharacterized protein LOC101750640	0	0	0	0	0	0	0	0	0	0	0	0
ncbi_101750641	FANCF	Fanconi anemia group F protein	0	0	0	3	6	1	0	0	0	0.059	0.114	0.018
ncbi_101750657	Smtnl1	smoothelin-like protein 1	1	15	18	8	19	18	0.034	0.607	0.628	0.291	0.665	0.604
ncbi_101750658	vex1	homeobox protein vex1-like	0	0	0	0	0	0	0	0	0	0	0	0
ncbi_101750666	KIAA1755	uncharacterized protein KIAA1755 homolog isoform X1	15	20	34	9	6	23	0.165	0.257	0.381	0.104	0.068	0.247
ncbi_101750668	--	scale keratin-like	0	0	0	0	0	0	0	0	0	0	0	0
ncbi_101750679	OR14C36	olfactory receptor 14C36	0	0	0	0	0	0	0	0	0	0	0	0
ncbi_101750689	Bhlhe41	class E basic helix-loop-helix protein 41	64	31	154	33	59	49	1.041	0.6	2.568	0.573	0.987	0.786
ncbi_101750690	WARS2	tryptophan--tRNA ligase, mitochondrial	95	84	131	137	137	164	0.786	0.827	1.111	1.21	1.166	1.338
ncbi_101750705	ADRB1	beta-1 adrenergic receptor	29	44	32	24	35	36	0.55	0.993	0.622	0.486	0.683	0.673
ncbi_101750708	C6orf132	uncharacterized protein C6orf132 homolog	978	895	1385	1306	1183	1325	7.657	8.335	11.116	10.916	9.526	10.231
ncbi_101750711	--	uncharacterized protein LOC101750711	0	0	0	0	0	0	0	0	0	0	0	0
ncbi_101750712	ZNF750	zinc finger protein 750	1	0	0	1	0	0	0.014	0	0	0.015	0	0
ncbi_101750718	--	uncharacterized protein LOC101750718 isoform X1	0	0	0	0	2.29	0	0	0	0	0	0.098	0
ncbi_101750732	GIN1	gypsy retrotransposon integrase-like protein 1	87	90	97	115	117	122	0.943	1.161	1.078	1.331	1.305	1.305
ncbi_101750739	NECTIN4	poliovirus receptor-related protein 4-like precursor	0	0	0	0	0	0	0	0	0	0	0	0
ncbi_101750745	--	uncharacterized protein LOC101750745	0	1	0	0	0	0	0	0.029	0	0	0	0
ncbi_101750753	--	serine/arginine repetitive matrix protein 2-like	0	0	0	0	0	0	0	0	0	0	0	0
ncbi_101750757	--	uncharacterized protein LOC101750757	10	0	0	0	0	2	0.322	0	0	0	0	0.064
ncbi_101750767	SCG2	secretogranin-2	86	65	108	192	147	113	1.192	1.382	1.62	2.933	2.372	1.813
ncbi_101750770	--	uncharacterized protein LOC101750770 isoform X1	0	0	0	0	0	0	0	0	0	0	0	0
ncbi_101750777	RASSF1	ras association domain-containing protein 1 isoform X2	75	52	63	62	45	38	2.92	2.448	2.519	2.613	1.817	1.43
ncbi_101750781	SSH1	protein phosphatase Slingshot homolog 1 isoform X1	222	294	290	231	231	261	1.912	3.006	2.556	2.137	2.081	2.216
ncbi_101750805	--	uncharacterized protein LOC101750805	0	0	0	0	0	0	0	0	0	0	0	0
ncbi_101750811	--	proline-rich receptor-like protein kinase PERK7 isoform X1	3	4	2	5	2	8	0.128	0.203	0.088	0.228	0.088	0.337
ncbi_101750812	CSF2RB	cytokine receptor common subunit beta-like isoform X1	14.24	33.02	8.22	37.33	33.59	17.16	0.251	0.679	0.143	0.696	0.618	0.303
ncbi_101750817	CD163	scavenger receptor cysteine-rich type 1 protein M130-like	0	0	1	0	0	0	0	0	0.019	0	0	0
ncbi_101750822	--	uncharacterized protein LOC101750822	0	0	0	0	0	0	0	0	0	0	0	0
ncbi_101750836	Olfr1020	olfactory receptor 1020-like	0	0	0	0	0	0	0	0	0	0	0	0
ncbi_101750838	APBB3	amyloid-beta A4 precursor protein-binding family B member 3 isoform X1	0	1	1	0	1	0	0	0.014	0.012	0	0.012	0
ncbi_101750842	--	coiled-coil domain-containing protein 81-like	0.51	1.46	0	5.11	0	0	0.03	0.101	0	0.316	0	0
ncbi_101750861	--	coiled-coil domain-containing protein 110	0	2	9	0	0	6	0	0.034	0.133	0	0	0.085
ncbi_101750863	--	uncharacterized protein LOC101750863	1	0	2	0	2	0	0.018	0	0.038	0	0.038	0
ncbi_101750872	E1	spidroin-1-like	1	0	0	0	0	0	0.012	0	0	0	0	0
ncbi_101750873	Cdk20	cyclin-dependent kinase 20 isoform X1	6	10	7	3	10	6	0.26	0.516	0.311	0.139	0.537	0.271
ncbi_101750875	INTS5	LOW QUALITY PROTEIN: integrator complex subunit 5	140.43	20	25	73.34	24	80.25	2.303	0.39	0.42	1.284	0.405	1.298
ncbi_101750889	--	platelet glycoprotein Ib alpha chain-like	83.14	147.75	528.77	72.44	216.94	87.34	1.141	2.411	7.437	1.061	3.061	1.182
ncbi_101750892	DMBT1	deleted in malignant brain tumors 1 protein-like	151.92	335.83	96.1	62.6	86.73	35.97	2.264	5.954	1.468	0.996	1.33	0.529
ncbi_101750894	Arhgap23	rho GTPase-activating protein 23 isoform X1	32	40	43	35	40	33	0.279	0.415	0.385	0.326	0.359	0.284
ncbi_101750908	--	SLAM family member 8	16	13	6	5	10	18	0.412	0.398	0.158	0.138	0.265	0.457
ncbi_101750922	SETD6	N-lysine methyltransferase SETD6 isoform X1	162	121	159	115	207	134	3.701	3.288	3.724	2.805	4.81	3.006
ncbi_101750925	--	mucin-5AC	17.99	26.2	25.69	20.59	11.4	23.24	0.217	0.375	0.317	0.265	0.141	0.276
ncbi_101750933	--	PHD finger protein 7-like	0	0	0	0	0	0	0	0	0	0	0	0
ncbi_101750948	SLC16A7	monocarboxylate transporter 13	0	0	0	1	0	0	0	0	0	0.007	0	0
ncbi_101750971	PPP1R26	protein phosphatase 1 regulatory subunit 26	307	474	424	327	320	487	2.499	4.558	3.517	2.833	2.686	3.908
ncbi_101750972	--	dystroglycan-like	10	3	4	2	3	1	0.071	0.025	0.029	0.015	0.022	0.007
ncbi_101750973	Spag4	sperm-associated antigen 4 protein-like isoform X1	0	0	0	0	0	0	0	0	0	0	0	0
ncbi_101750975	--	uncharacterized protein LOC101750975 isoform X1	0	0	0	0	0	0	0	0	0	0	0	0
ncbi_101750984	PLEKHG3	pleckstrin homology domain-containing family G member 3 isoform X1	103	100	200	169	110	175	1.263	1.474	2.522	2.211	1.457	2.121
ncbi_101750986	Ier5	immediate early response gene 5 protein	80	96	132	124	92	63	1.09	1.556	1.843	1.803	1.289	0.846
ncbi_101750992	KLHL33	kelch-like protein 33	223.91	205.88	258.48	309.32	200.12	341.57	2.899	3.155	3.431	4.29	2.673	4.361
ncbi_101750993	--	uncharacterized protein LOC101750993	4	4	7	4	4	0	0.035	0.041	0.063	0.037	0.036	0
ncbi_101751011	OMG	oligodendrocyte-myelin glycoprotein	10	10	8	5	5	8	0.157	0.187	0.129	0.084	0.081	0.124
ncbi_101751014	Mlxipl	carbohydrate-responsive element-binding protein isoform X1	522	581	838	644	600	586	8.087	10.721	13.269	10.619	9.469	9.002
ncbi_101751037	TNFRSF11A	tumor necrosis factor receptor superfamily member 4 isoform X1	15.74	21.96	11	7.77	15.81	14.54	0.155	0.36	0.186	0.091	0.224	0.199
ncbi_101751046	--	G2/M phase-specific E3 ubiquitin-protein ligase-like	0	0	0	0	0	0	0	0	0	0	0	0
ncbi_101751049	OR14J1	olfactory receptor 14A16-like	0	0	0	0	1	0	0	0	0	0	0.055	0
ncbi_101751053	--	histone-lysine N-methyltransferase 2B-like	0	0	1.19	4.66	0	0	0	0	0.036	0.146	0	0
ncbi_101751055	DAO	D-amino-acid oxidase isoform X1	1759	1142	1174	1180	1542	1559	26.746	21.226	18.965	19.743	24.109	24.143
ncbi_101751070	--	uncharacterized protein LOC101751070	0	0	0	0	0	0	0	0	0	0	0	0
ncbi_101751077	Tbl2	transducin beta-like protein 2	518	387	743	605	566	547	16.994	15.1	24.986	21.187	19.097	17.698
ncbi_101751094	--	maestro heat-like repeat-containing protein family member 7	0	0	8.21	0	0	0	0	0	0.128	0	0	0
ncbi_101751119	RGS22	regulator of G-protein signaling 22	0	0	0	0	0	0	0	0	0	0	0	0
ncbi_101751123	--	spexin-like	0	1	0	0	0	0	0	0.051	0	0	0	0
ncbi_101751124	Stk39	STE20/SPS1-related proline-alanine-rich protein kinase isoform X1	53	98	136	120	154	59	0.856	1.895	2.18	2.03	2.679	1.046
ncbi_101751145	fam212aa	LOW QUALITY PROTEIN: PAK4-inhibitor INKA1	0	5	2	0	1	2	0	0.212	0.073	0	0.037	0.07
ncbi_101751148	USP43	ubiquitin carboxyl-terminal hydrolase 43 isoform X1	23	16	18	15	0	11	0.277	0.229	0.222	0.193	0	0.13
ncbi_101751153	Trim39	E3 ubiquitin-protein ligase TRIM39-like isoform X1	3	0	0	1	5	4	0.105	0	0	0.037	0.18	0.138
ncbi_101751162	--	keratin-associated protein 9-1-like	0	0	0	0	0	0	0	0	0	0	0	0
ncbi_101751177	IPMK	inositol polyphosphate multikinase	711.31	960.08	656.94	757.74	696.71	1131.54	3.18	5.106	3.011	3.617	3.204	4.99
ncbi_101751184	CCDC27	coiled-coil domain-containing protein 27 isoform X1	28	22	19	18	26	28	0.545	0.51	0.374	0.374	0.513	0.535
ncbi_101751186	--	uncharacterized protein LOC101751186	1	3	1	4	1	4	0.008	0.03	0.009	0.036	0.009	0.033
ncbi_101751192	TIMELESS	protein timeless homolog isoform X1	14	32	17	28	25	17	0.165	0.45	0.206	0.353	0.304	0.198
ncbi_101751202	NICN1	nicolin-1 isoform X1	63	88	111	73	76	40	3.52	5.925	6.786	4.362	4.411	2.382
ncbi_101751203	mmp11	stromelysin-3	40	99	203	52	72	143	0.88	2.589	4.576	1.221	1.628	3.101
ncbi_101751209	OR14K1	olfactory receptor 14A16-like	0	0	0	0	0	0	0	0	0	0	0	0
ncbi_101751218	mxd3	max dimerization protein 3 isoform X1	6	4	5	2	11	9	0.21	0.167	0.173	0.072	0.382	0.3
ncbi_101751222	--	DBF4-type zinc finger-containing protein 2 homolog	0	0	0	0	0	0	0	0	0	0	0	0
ncbi_101751235	RAB6A	ras-related protein Rab-41 isoform X1	185.98	142.08	218.31	165.32	189.31	200.59	2.958	2.686	3.557	2.806	3.09	3.149
ncbi_101751236	--	receptor-transporting protein 2-like	51	38	75	24	53	39	1.838	1.629	2.771	0.924	1.965	1.386
ncbi_101751240	--	coiled-coil domain containing 92B	0	1	5.75	2	2.84	2	0	0.022	0.11	0.04	0.054	0.037
ncbi_101751260	Scel	sciellin isoform X1	0	2	0	1	0	0	0	0.029	0	0.013	0	0
ncbi_101751261	IFNL3	interferon lambda-3	0	0	5	0	15	4	0	0	0.045	0	0.135	0.035
ncbi_101751264	--	uncharacterized protein LOC101751264	0	0	0	0	0	0	0	0	0	0	0	0
ncbi_101751265	OR14L1P	olfactory receptor 14A16-like	0	0	0	0	0	0	0	0	0	0	0	0
ncbi_101751271	--	uncharacterized protein LOC101751271	1	1	2	0	0	1	0.021	0.025	0.043	0	0	0.021
ncbi_101751273	FAM219B	protein FAM219B isoform X1	70	48.17	84.07	60.57	61.27	68.49	1.81	1.372	2.354	1.921	1.708	1.81
ncbi_101751277	CENPX	centromere protein X	262	98	138	154	140	114	16.783	7.808	9.587	10.512	9.41	7.436
ncbi_101751279	--	epidermal differentiation protein containing DPCC motifs	0	0	0	0	0	0	0	0	0	0	0	0
ncbi_101751283	Mr1	class I histocompatibility antigen, F10 alpha chain-like	0	0	0	1	0	0	0	0	0	0.103	0	0
ncbi_101751286	XRCC1	DNA repair protein XRCC1-like	33	41	48	31	55	32	1.117	1.65	1.665	1.12	1.914	1.068
ncbi_101751288	ITPRID1	coiled-coil domain-containing protein 129 isoform X1	0	0	0	2	0	0	0	0	0	0.018	0	0
ncbi_101751305	--	cingulin-like isoform X1	0	0	0	1	0	0	0	0	0	0.037	0	0
ncbi_101751309	ERLEC1	endoplasmic reticulum lectin 1 isoform X1	2472	1924	2424	2068	2793	2004	69.507	64.298	69.849	62.099	80.753	55.564
ncbi_101751319	--	keratin-associated protein 16-1-like	8.21	13.98	14.14	10.59	5.84	50.37	0.198	0.402	0.35	0.273	0.145	1.2
ncbi_101751321	Mroh2b	maestro heat-like repeat-containing protein family member 2B	0	0	0	0	0	0	0	0	0	0	0	0
ncbi_101751325	--	uncharacterized protein LOC101751325	11	8	3	10	11	10	0.134	0.116	0.037	0.13	0.138	0.12
ncbi_101751326	TMIGD1	transmembrane and immunoglobulin domain-containing protein 1 isoform X1	1	0	0	1	0	0	0.03	0	0	0.048	0	0
ncbi_101751329	--	uncharacterized protein LOC101751329	0	4.03	10.09	15.21	2	6.09	0	0.019	0.041	0.064	0.008	0.024
ncbi_101751335	MDC1	mediator of DNA damage checkpoint protein 1	207	198	361	194	223	274	2.067	2.352	3.695	2.068	2.29	2.698
ncbi_101751348	--	uncharacterized protein HAUS3L	0	0	0	0	0	0	0	0	0	0	0	0
ncbi_101751363	Sec14l2	SEC14-like protein 2 isoform X1	504.02	125.21	658.44	265.72	517.15	1214.77	16.263	4.767	21.785	9.15	17.203	38.748
ncbi_101751367	RNF222	RING finger protein 222	1	0	0	0	0	0	0.027	0	0	0	0	0
ncbi_101751372	--	tumor suppressor candidate gene 1 protein	31.31	52.93	77.3	33.81	38.8	79.47	0.309	0.622	0.782	0.356	0.394	0.774
ncbi_101751376	FAM181B	LOW QUALITY PROTEIN: protein FAM181B	7	12	4	16	9	7	0.153	0.312	0.09	0.374	0.202	0.151
ncbi_101751389	--	protein PRRC2A-like	0	0	1	2	2	0	0	0	0.013	0.028	0.027	0
ncbi_101751390	--	uncharacterized protein C10orf95-like	0	0	0	0	0	0	0	0	0	0	0	0
ncbi_101751397	FLOT1	flotillin-1	126	177	194	194	157	127	3.264	5.454	5.152	5.365	4.183	3.245
ncbi_101751399	ODF3	outer dense fiber protein 3-like	175.8	182.08	342.49	98.64	300.54	163.65	4.934	6.072	9.839	2.955	8.667	4.53
ncbi_101751402	PPP1R3G	protein phosphatase 1 regulatory subunit 3G	67	167	189	199	74	197	1.737	5.148	5.022	5.506	1.973	5.036
ncbi_101751416	SUN2	SUN domain-containing protein 3-like isoform X1	1	4	5.03	7.48	6	13.2	0.018	0.088	0.095	0.148	0.111	0.235
ncbi_101751418	--	protein FAM47E isoform X1	2	15	3	1	8	7	0.097	0.969	0.169	0.059	0.452	0.38
ncbi_101751423	--	uncharacterized protein LOC101751423	267.98	166.42	183.93	195.33	214.19	286.34	14.105	10.418	9.924	10.975	11.595	14.863
ncbi_101751429	SAXO1	stabilizer of axonemal microtubules 1	0	2	0	0	0	2	0	0.022	0	0	0	0.018
ncbi_101751434	retsat	all-trans-retinol 13,14-reductase-like	0	0	0	0	0	0	0	0	0	0	0	0
ncbi_101751440	--	uncharacterized protein LOC101751440	0	0	0	0	0	0	0	0	0	0	0	0
ncbi_101751456	cct3	LOW QUALITY PROTEIN: T-complex protein 1 subunit gamma-like	153.02	87.66	288.09	194.85	16.92	18.87	3.476	2.368	6.709	4.725	0.395	0.423
ncbi_101751474	--	uncharacterized protein LOC101751474	0	0	0	2	2	0	0	0	0	0.032	0.03	0
ncbi_101751481	--	uncharacterized protein LOC101751481	0	0	0	0	0	0	0	0	0	0	0	0
ncbi_101751487	--	serine/arginine repetitive matrix protein 2-like	0	0	0	0	0	0	0	0	0	0	0	0
ncbi_101751490	OR14L1P	olfactory receptor 14A16-like	0	0	0	0	0	0	0	0	0	0	0	0
ncbi_101751513	ADRA2B	LOW QUALITY PROTEIN: alpha-2B adrenergic receptor	0	8	9	5	3	6	0	0.198	0.192	0.111	0.064	0.123
ncbi_101751533	Mroh2b	maestro heat-like repeat-containing protein family member 2B	0	0	0	0	0	0	0	0	0	0	0	0
ncbi_101751539	--	uncharacterized protein LOC101751539 isoform X1	0	0	0	0	0	86.48	0	0	0	0	0	0.472
ncbi_101751545	CDKN1B	cyclin-dependent kinase inhibitor 1 isoform X1	50	54	123	90	49	84	0.352	0.461	0.902	0.683	0.36	0.585
ncbi_101751551	Fam83g	protein FAM83G	6	2	7	4	4	5	0.1	0.04	0.12	0.071	0.069	0.082
ncbi_101751554	--	scale keratin-like	0	0	0	0	0	0	0	0	0	0	0	0
ncbi_101751571	Cd300e	CMRF35-like molecule 5	0	1	0	0	0	0	0	0.05	0	0	0	0
ncbi_101751586	SLC35E4	solute carrier family 35 member E4	1	5	3	5	3	4	0.017	0.101	0.052	0.091	0.053	0.067
ncbi_101751597	Wdr54	WD repeat-containing protein 54	35	35	39	35	37	45	0.685	0.815	0.783	0.731	0.745	0.869
ncbi_101751605	Olfr1020	olfactory receptor 1009-like	3	4	6	9	2	2	0.013	0.02	0.026	0.04	0.009	0.008
ncbi_101751608	RGS21	regulator of G-protein signaling 21	2	0	0	0	0	0	0.093	0	0	0	0	0
ncbi_101751614	--	claw keratin-like	0	0	0	0	0	0	0	0	0	0	0	0
ncbi_101751615	--	uncharacterized protein LOC101751615 isoform X1	27	16	48	14	27	15	0.583	0.411	1.062	0.323	0.612	0.319
ncbi_101751621	VSTM2B	V-set and transmembrane domain-containing protein 2B isoform X1	1	6	8	1	6	15	0.031	0.218	0.24	0.033	0.181	0.4
ncbi_101751638	Arsj	arylsulfatase J	11	33	29	20	22	27	0.113	0.402	0.304	0.219	0.232	0.273
ncbi_101751641	ZBTB44	zinc finger and BTB domain-containing protein 44 isoform X1	629	813	867	773	577	886	3.913	5.843	5.606	5.192	3.595	5.372
ncbi_101751647	Gimap9	GTPase IMAP family member 7 isoform X2	184.61	21	44.36	23.79	17.67	22.83	7.901	1.001	2.011	0.928	0.775	0.852
ncbi_101751649	--	uncharacterized protein C8orf59 homolog	63	52	73	67	70	78	4.44	4.322	5.462	5.261	5.104	5.632
ncbi_101751656	Fgfbp3	fibroblast growth factor-binding protein 3	0	0	0	0	0	0	0	0	0	0	0	0
ncbi_101751661	--	MORN repeat-containing protein 2 isoform X1	2	1	2	0	1	1	0.128	0.098	0.169	0	0.085	0.081
ncbi_101751663	TDRD15	tudor domain-containing protein 15 isoform X1	6	0	17	12	16	10	0.045	0	0.124	0.081	0.104	0.075
ncbi_101751667	BTN1A1	butyrophilin subfamily 2 member A1 isoform X1	0	1	0	0	1.96	0	0	0.031	0	0	0.052	0
ncbi_101751669	Hjv	hemojuvelin	299	186	192	205	257	280	6.302	4.67	4.148	4.612	5.571	5.82
ncbi_101751678	CRNN	scaffoldin	6	1	8	3	3	3	0.066	0.013	0.091	0.035	0.034	0.033
ncbi_101751681	RDH8	LOW QUALITY PROTEIN: retinol dehydrogenase 8	3	0	4	0	8	6	0.089	0	0.121	0	0.243	0.175
ncbi_101751687	rbck1	sharpin	87	139	125	106	85	110	2.821	5.362	4.156	3.67	2.835	3.518
ncbi_101751691	RDH8	uncharacterized protein LOC101751691	0	0	0	0	0	0	0	0	0	0	0	0
ncbi_101751695	Mamdc4	apical endosomal glycoprotein isoform X1	438	296	581	354	354	425	4.999	4.018	6.798	4.31	4.155	4.786
ncbi_101751709	H2AC21	histone H2A type 2-B	129	174	215	156	173	160	4.276	6.859	7.305	5.52	5.897	5.23
ncbi_101751715	Eppin	kunitz-type protease inhibitor 4	0	0	0	0	0	0	0	0	0	0	0	0
ncbi_101751717	CR2	complement receptor type 1-like	1	3	1	2	0	2	0.016	0.056	0.016	0.034	0	0.031
ncbi_101751744	-	-	2	3	1	2	1	3	0.026	0.046	0.013	0.028	0.013	0.038
ncbi_101751749	PFAS	phosphoribosylformylglycinamidine synthase isoform X1	848	1105	1201	1163	796	1059	25.161	38.7	36.347	36.908	24.338	31.048
ncbi_101751752	DMBT1	LOW QUALITY PROTEIN: antigen WC1.1-like	3	0	1	3	5	2	0.017	0	0.006	0.018	0.029	0.011
ncbi_101751757	--	UPF0545 protein C22orf39 homolog	59	30	84	54	66	64	3.395	2.053	4.954	3.317	3.906	3.632
ncbi_101751764	GIMAP8	GTPase IMAP family member 8 isoform X1	72.73	158.12	286.18	74.71	325.45	208.49	1.269	3.28	5.54	1.464	5.838	3.712
ncbi_101751768	SLC10A1	LOW QUALITY PROTEIN: sodium/bile acid cotransporter	0	0	0	0	0	0	0	0	0	0	0	0
ncbi_101751781	--	colorectal cancer-associated protein 2	0	0	0	0	0	0	0	0	0	0	0	0
ncbi_101751808	CCDC33	coiled-coil domain-containing protein 33 isoform X1	0	0	0	0	0	0	0	0	0	0	0	0
ncbi_101751813	TRAV4	uncharacterized protein LOC101751813	1	2	1	0	0	1	0.025	0.059	0.025	0	0	0.025
ncbi_101751823	Mtdh	protein LYRIC isoform X1	2653	1994	2537	2285	2459	2262	24.951	22.291	24.454	22.944	23.775	20.982
ncbi_101751827	Cdkn1c	cyclin-dependent kinase inhibitor 1C	52	68	56	81	18	82	1.668	2.595	1.842	2.774	0.594	2.595
ncbi_101751828	ZFP36L1	zinc finger protein 36, C3H1 type-like 1	1454	1436	2598	1607	1931	1812	42.907	50.401	78.589	50.623	58.606	52.734
ncbi_101751830	Lrrc18	leucine-rich repeat-containing protein 18	0	0	0	0	0	0	0	0	0	0	0	0
ncbi_101751836	RNF186	RING finger protein 186	7	6.16	2	1	3.58	9.9	0.174	0.182	0.051	0.027	0.092	0.243
ncbi_101751843	RND1	rho-related GTP-binding protein Rho6	2	2	1	1	3	2	0.077	0.091	0.039	0.041	0.118	0.075
ncbi_101751844	GIMAP8	GTPase IMAP family member 8	28	40.73	51.03	27.71	38	59	0.384	0.664	0.717	0.405	0.535	0.797
ncbi_101751850	--	uncharacterized protein LOC101751850	5	5	11	1	3	1.53	0.075	0.089	0.169	0.016	0.046	0.023
ncbi_101751860	SLC30A3	zinc transporter 3	0	0	0	0	0	0	0	0	0	0	0	0
ncbi_101751863	ARMH1	uncharacterized protein C1orf228 homolog isoform X1	9	19	12	16	10	6	0.273	0.619	0.358	0.543	0.256	0.168
ncbi_101751870	--	BCL-6 corepressor-like	0	2	7	14	2	6	0	0.021	0.063	0.131	0.018	0.052
ncbi_101751874	vcl	uncharacterized protein LOC101751874 isoform X1	4.04	4.03	7.12	4.03	0	4.02	0.024	0.028	0.043	0.025	0	0.023
ncbi_101751877	--	uncharacterized protein LOC101751877	5	6	1	5	7	5	0.045	0.065	0.009	0.048	0.065	0.045
[truncated: 15,829 more rows]

## Sheet: E
Table S7E The significantly expressed genes between the control (CN) and low concentration (LC) groups
ID	Symbol	Description	CN1_fpkm	CN2_fpkm	CN3_fpkm	LC1_fpkm	LC2_fpkm	LC3_fpkm	CN_mean	LC_mean	log2(fc)	P Value
ncbi_426126	MTHFD2	bifunctional methylenetetrahydrofolate dehydrogenase/cyclohydrolase, mitochondrial	5.095	7.278	3.472	1.124	1.112	1.235	5.28167	1.157	-2.1906	1.38949e-09
ncbi_373915	Srebf1	sterol regulatory element-binding protein 1 isoform X1	5.431	9.319	10.122	3.272	3.311	2.925	8.29067	3.16933	-1.38731	5.19859e-09
ncbi_429033	Speg	striated muscle preferentially expressed protein kinase isoform X1	0.167	0.179	0.19	0.547	0.514	0.861	0.178667	0.640667	1.8423	1.37046e-07
ncbi_417035	BTN3A3	MHC B-G antigen isoform 1 precursor	1.543	3.752	7.045	0.762	0.509	0.607	4.11333	0.626	-2.71607	2.0777e-07
ncbi_416928	IGLL5	Ig lambda chain V-1 region isoform X1	39.832	30.45	46.407	11.277	9.923	20.419	38.8963	13.873	-1.48735	1.14833e-06
MSTRG.7708	--	-	0.31	0.134	0.415	1.537	0.726	2.412	0.286333	1.55833	2.44424	2.73803e-06
ncbi_418107	AKR1D1	3-oxo-5-beta-steroid 4-dehydrogenase	91.996	112.048	125.199	55.785	22.908	42.806	109.748	40.4997	-1.43821	2.74823e-06
ncbi_418146	IQSEC3	IQ motif and SEC7 domain-containing protein 3 isoform X1	0.743	1.136	1.023	0.138	0.347	0.136	0.967333	0.207	-2.22438	4.02778e-06
ncbi_429286	USP13	ubiquitin carboxyl-terminal hydrolase 13	0.19	0.161	0.331	0.541	0.845	0.745	0.227333	0.710333	1.64369	5.51876e-06
ncbi_112529943	Dmbt1	deleted in malignant brain tumors 1 protein-like	5.957	13.166	2.355	0.74	0.874	1.955	7.15933	1.18967	-2.58927	1.3632e-05
ncbi_112532700	DMBT1	deleted in malignant brain tumors 1 protein-like	3.844	11.95	3.229	1.515	0.851	1.482	6.341	1.28267	-2.30556	4.52158e-05
ncbi_772103	--	uncharacterized protein CHIR-AB-502	3.297	5.195	8.224	1.028	1.639	2.368	5.572	1.67833	-1.73117	4.7471e-05
ncbi_421068	Abhd3	phospholipase ABHD3 isoform X1	13.075	20.72	20.128	24.619	29.352	36.663	17.9743	30.2113	0.749152	4.96877e-05
ncbi_395693	ATF4	cyclic AMP-dependent transcription factor ATF-4	467.722	454.97	387.539	277.347	202.214	232.645	436.744	237.402	-0.879455	6.37633e-05
ncbi_422133	NHSL2	NHS-like protein 2 isoform X1	0.746	0.998	1.117	0.389	0.371	0.375	0.953667	0.378333	-1.33383	7.27902e-05
ncbi_417467	MPO	eosinophil peroxidase isoform X1	2.423	1.601	0.163	0.207	0.018	0.122	1.39567	0.115667	-3.59291	7.28693e-05
ncbi_424670	OMA1	metalloendopeptidase OMA1, mitochondrial isoform X1	2.159	2.899	3.173	5.047	5.998	4.201	2.74367	5.082	0.889291	0.000106937
ncbi_419914	TSPO2	translocator protein 2	3.348	0.543	0.702	0.17	0.163	0.25	1.531	0.194333	-2.97787	0.000117137
ncbi_769473	CFAP70	cilia- and flagella-associated protein 70 isoform X1	0.129	0.235	0.281	0.619	0.722	0.62	0.215	0.653667	1.60422	0.000142546
ncbi_772063	STEAP4	metalloreductase STEAP4	3.373	4.876	5.531	2.008	2.539	2.793	4.59333	2.44667	-0.908724	0.000144264
ncbi_395107	FGFRL1	fibroblast growth factor receptor-like 1 isoform X1	7.578	11.31	10.94	6.419	5.978	6.643	9.94267	6.34667	-0.647634	0.000191606
ncbi_427263	Psat1	phosphoserine aminotransferase	110.396	195.575	224.237	371.52	297.616	273.259	176.736	314.132	0.829773	0.00019548
ncbi_420965	PCBP3	poly(rC)-binding protein 3 isoform X1	1.978	3.139	0.76	0.424	0.301	0.78	1.959	0.501667	-1.96532	0.000208206
ncbi_100857703	C2orf88	small membrane A-kinase anchor protein isoform X1	0.857	1.118	1.043	2.761	2.397	1.772	1.006	2.31	1.19926	0.000241507
ncbi_396191	TFRC	transferrin receptor protein 1 isoform X1	12.861	16.126	10.345	29.974	16.845	45.098	13.1107	30.639	1.22463	0.000252205
ncbi_418109	Slc7a11	cystine/glutamate transporter isoform X1	27.747	21.547	24.45	9.322	16.424	12.275	24.5813	12.6737	-0.955729	0.000256978
ncbi_431047	RORB	nuclear receptor ROR-beta-like isoform X1	3.708	5.644	3.744	9.849	7.066	7.507	4.36533	8.14067	0.899055	0.000293821
ncbi_421003	RIPOR2	rho family-interacting cell polarization regulator 2 isoform X1	1.829	1.492	1.63	0.875	0.663	0.819	1.65033	0.785667	-1.07077	0.000297973
ncbi_770635	COPS9	myeloma-overexpressed gene 2 protein	11.818	12.182	9.995	20.501	26.842	19.426	11.3317	22.2563	0.973856	0.000316903
ncbi_421682	PERP	p53 apoptosis effector related to PMP-22	0.819	1.209	1.215	0.09	0.348	0.028	1.081	0.155333	-2.79893	0.000319046
ncbi_422044	PKHD1	fibrocystin isoform X1	0.762	1.065	0.998	0.555	0.428	0.585	0.941667	0.522667	-0.849325	0.000343378
ncbi_415601	ISOC1	isochorismatase domain-containing protein 1	6.557	7.697	11.901	13.335	13.997	18.044	8.71833	15.1253	0.794843	0.000385046
ncbi_107049357	--	uncharacterized protein LOC107049357	1.093	0.572	3.761	0.522	0.061	0.292	1.80867	0.291667	-2.63253	0.000400853
ncbi_107051485	RNASEK	ribonuclease kappa	7.221	14.702	11.166	20.447	20.455	18.286	11.0297	19.7293	0.838953	0.000419098
ncbi_107049603	FOSB	protein fosB isoform X1	0.081	0.33	0.209	0.03	0.019	0	0.206667	0.0163333	-3.66141	0.000469937
ncbi_100858068	TECTA	IgGFc-binding protein-like	18.001	16.777	17.076	8.891	5.872	11.129	17.2847	8.63067	-1.00195	0.000523532
ncbi_100857892	TECTA	sushi, nidogen and EGF-like domain-containing protein 1 isoform X1	20.212	32.5	22.59	9.878	14.697	16.472	25.1007	13.6823	-0.875411	0.000576899
ncbi_395139	ST3GAL2	CMP-N-acetylneuraminate-beta-galactosamide-alpha-2,3-sialyltransferase 2 isoform X1	3.23	4.057	4.069	2.4	2.155	1.979	3.78533	2.178	-0.797416	0.000586739
ncbi_420236	UQCRB	cytochrome b-c1 complex subunit 7	24.846	21.472	30.469	39.28	42.362	39.639	25.5957	40.427	0.65942	0.000595694
ncbi_100858897	TCEA3	transcription elongation factor A protein 3 isoform X1	13.975	10.042	10.231	5.62	3.955	6.724	11.416	5.433	-1.07124	0.000655418
ncbi_771284	MKX	homeobox protein Mohawk isoform X1	0	0.014	0	0.498	0.024	0.162	0.00466667	0.228	5.6105	0.000694215
ncbi_426725	AQP11	aquaporin-11	3.987	4.315	5.478	7.591	7.892	6.101	4.59333	7.19467	0.647386	0.000748054
ncbi_395345	FABP1	fatty acid-binding protein, liver	648.985	596.666	1214.82	1687.97	1403.09	1388.87	820.158	1493.31	0.86454	0.000760432
ncbi_107051021	TXNIP	LOW QUALITY PROTEIN: thioredoxin-interacting protein	43.253	66.827	79.405	39.063	26.064	40.79	63.1617	35.3057	-0.839149	0.000766715
ncbi_101748640	ITGAD	integrin alpha-D isoform X1	1.393	3.086	2.703	1.255	1.172	1.46	2.394	1.29567	-0.885729	0.000880922
ncbi_374254	LSP1	lymphocyte-specific protein 1 isoform X1	11.034	15.214	12.006	6.839	7.085	9.596	12.7513	7.84	-0.701723	0.000889509
ncbi_423420	CHGA	chromogranin-A isoform X1	2.943	3.79	2.518	1.35	0.35	1.343	3.08367	1.01433	-1.60411	0.000890305
ncbi_429249	FCGBP	IgGFc-binding protein-like	9.816	20.047	10.774	3.838	4.442	9.6	13.5457	5.96	-1.18445	0.000944703
MSTRG.3998	--	rna-directed dna polymerase from mobile element jockey-like [Limosa lapponica baueri]	3.401	4.045	5.398	2.049	1.918	1.406	4.28133	1.791	-1.25729	0.000990206
ncbi_418773	Ggact	gamma-glutamylaminecyclotransferase isoform X1	43.492	12.148	47.099	7.573	17.725	9.015	34.2463	11.4377	-1.58216	0.00100666
ncbi_100857332	Dok2	docking protein 2 isoform X1	2.372	1.828	1.868	0.629	1.062	0.888	2.02267	0.859667	-1.23441	0.00106232
ncbi_423412	TC2N	tandem C2 domains nuclear protein isoform X1	0.797	1.267	1.791	0.394	0.425	0.7	1.285	0.506333	-1.34361	0.00109124
ncbi_101750892	DMBT1	deleted in malignant brain tumors 1 protein-like	2.264	5.954	1.468	0.996	1.33	0.529	3.22867	0.951667	-1.76241	0.00113962
ncbi_100857889	PLCXD3	PI-PLC X domain-containing protein 3	0.269	0.426	0.328	0.082	0.125	0.164	0.341	0.123667	-1.46332	0.00124581
ncbi_416229	ARL10	ADP-ribosylation factor-like protein 10	1.208	2.44	2.506	0.84	0.722	0.914	2.05133	0.825333	-1.31351	0.00130731
ncbi_768482	NIM1K	serine/threonine-protein kinase NIM1 isoform X1	5.543	16.718	9.157	23.743	16.719	15.487	10.4727	18.6497	0.832521	0.00136337
ncbi_417346	--	T-cell antigen CD7 isoform X1	8.489	14.439	22.245	43.788	18.063	37.085	15.0577	32.9787	1.13103	0.00149568
ncbi_100858847	EFCAB7	EF-hand calcium-binding domain-containing protein 7 isoform X1	0.52	0.287	0.228	0.674	1.279	1.556	0.345	1.16967	1.76143	0.00152164
ncbi_772218	slc51a	organic solute transporter subunit alpha isoform X1	0.099	0.334	0.169	0.337	0.964	0.803	0.200667	0.701333	1.8053	0.0015353
ncbi_417917	AMDHD1	probable imidazolonepropionase	42.918	81.619	63.085	79.981	103.366	105.082	62.5407	96.143	0.620387	0.00156045
ncbi_107051274	IGHA1	immunoglobulin heavy constant gamma 2	10.934	5.991	6.423	3.148	2.148	2.908	7.78267	2.73467	-1.5089	0.00158215
ncbi_770043	Ccbe1	collagen and calcium-binding EGF domain-containing protein 1 isoform X1	3.437	3.593	3.974	2.049	2.279	2.694	3.668	2.34067	-0.648074	0.00160445
ncbi_424504	KIAA1107	uncharacterized protein KIAA1107	0.277	0.584	0.288	0.058	0.134	0.195	0.383	0.129	-1.56997	0.00168431
ncbi_373904	--	tumor necrosis factor receptor superfamily member 10B isoform X1	3.663	3.83	4.492	1.941	2.479	1.894	3.995	2.10467	-0.924604	0.00176581
ncbi_418380	TMEM30C	cell cycle control protein 50C	2.187	1.122	1.6	0.994	0.648	0.483	1.63633	0.708333	-1.20797	0.00182386
ncbi_769743	SUN3	SUN domain-containing protein 3-like	0.511	0.168	0.653	1.219	1.71	1.734	0.444	1.55433	1.80766	0.00186422
ncbi_769389	Asap1	arf-GAP with SH3 domain, ANK repeat and PH domain-containing protein 1 isoform X1	0.421	1.011	0.902	0.295	0.31	0.316	0.778	0.307	-1.34153	0.00192411
ncbi_427908	C1qtnf1	complement C1q tumor necrosis factor-related protein 6	1.181	1.524	1.393	0.711	0.531	0.858	1.366	0.7	-0.964531	0.00194914
ncbi_107057545	--	uncharacterized protein LOC107057545 isoform X1	0.665	0.007	0.275	0.035	0.029	0.038	0.315667	0.034	-3.2148	0.00196177
MSTRG.12797	--	leukocyte immunoglobulin-like receptor subfamily B member 1 [Gallus gallus]	0.071	0	0	0.038	0.508	1.838	0.0236667	0.794667	5.06942	0.00207136
ncbi_415948	Shisa5	protein shisa-5 isoform X1	25.681	51.97	57.593	54.981	83.886	92.803	45.0813	77.2233	0.776507	0.00212165
ncbi_427984	Kcnj15	ATP-sensitive inward rectifier potassium channel 15 isoform X1	1.936	1.299	2.213	0.911	0.814	0.696	1.816	0.807	-1.17012	0.00217499
ncbi_693250	H1-0	histone H5	2.561	1.796	1.153	0.953	0.443	0.88	1.83667	0.758667	-1.27555	0.0022372
ncbi_769338	DUT	deoxyuridine 5'-triphosphate nucleotidohydrolase, mitochondrial isoform X1	1.523	1.805	1.637	2.535	3.479	2.955	1.655	2.98967	0.853153	0.00225204
ncbi_395973	KCNJ8	ATP-sensitive inward rectifier potassium channel 8 isoform X1	2.244	2.909	2.302	1.592	1.355	1.382	2.485	1.443	-0.784175	0.00231102
ncbi_770021	REEP5	receptor expression-enhancing protein 5	9.428	11.219	11.831	19.582	19.752	13.319	10.826	17.551	0.697053	0.00240501
ncbi_417067	MR1	class I histocompatibility antigen, F10 alpha chain-like isoform X1	0.05	0.307	0.866	3.51	0.272	2.316	0.407667	2.03267	2.31791	0.00243475
ncbi_421086	TAF4B	transcription initiation factor TFIID subunit 4B isoform X1	0.248	0.2	0.258	0.036	0.08	0.044	0.235333	0.0533333	-2.1416	0.00268135
ncbi_428837	Pak6	serine/threonine-protein kinase PAK 6 isoform X1	0.6	1.102	0.751	1.226	1.423	2.167	0.817667	1.60533	0.973288	0.00276004
ncbi_426049	BDMD1	mast cell protease 1A	19.544	19.18	8.4	6.456	9.104	4.149	15.708	6.56967	-1.25761	0.00293583
ncbi_417708	SYPL1	synaptophysin-like protein 1	4.801	5.229	5.517	6.473	7.874	9.718	5.18233	8.02167	0.6303	0.00298571
ncbi_419159	SOGA1	protein SOGA1 isoform X1	1.01	1.139	1.143	0.668	0.625	0.82	1.09733	0.704333	-0.639672	0.00302535
ncbi_424034	SLC19A1	folate transporter 1	19.84	33.455	29.351	20.036	12.963	17.251	27.5487	16.75	-0.717821	0.00308388
ncbi_107051573	PLA2G3	group 3 secretory phospholipase A2	1.982	2.215	2.545	1.411	0.906	1.244	2.24733	1.187	-0.920894	0.00339548
ncbi_112530945	--	uncharacterized protein LOC112530945	0.053	0.134	0.658	1.655	1.382	0.608	0.281667	1.215	2.1089	0.00353826
ncbi_419413	Vwa1	von Willebrand factor A domain-containing protein 1 isoform X1	3.014	3.396	2.8	2.012	1.3	2.081	3.07	1.79767	-0.772113	0.00406551
ncbi_770126	--	uncharacterized protein LOC770126 isoform X1	2.954	3.907	3.266	1.503	2.037	1.447	3.37567	1.66233	-1.02196	0.00413406
ncbi_426571	VPS16	vacuolar protein sorting-associated protein 16 homolog	19.108	23.413	24.231	16.068	8.988	15.497	22.2507	13.5177	-0.719002	0.004166
ncbi_419620	CSF3R	granulocyte colony-stimulating factor receptor isoform X1	4.74	4.728	2.712	2.539	1.027	1.92	4.06	1.82867	-1.15069	0.00419412
ncbi_414893	GRIA1	glutamate receptor 1 isoform X1	0	0.011	0.027	0.014	0.032	0.429	0.0126667	0.158333	3.64386	0.00432659
ncbi_100857593	CFD	complement factor D	210.422	426.868	436.713	203.058	200.412	254.919	358.001	219.463	-0.705986	0.00433091
ncbi_416326	P4HA2	prolyl 4-hydroxylase subunit alpha-2 isoform X1	2.885	4.732	3.826	5.888	5.859	5.434	3.81433	5.727	0.586349	0.00436311
ncbi_107049108	--	uncharacterized protein LOC107049108	0.44	0.084	1.02	0.113	0	0	0.514667	0.0376667	-3.77228	0.00450887
ncbi_427193	TMEM267	transmembrane protein 267	4.03	7.344	5.137	10.541	6.937	9.907	5.50367	9.12833	0.729958	0.00478005
MSTRG.3511	Samd12	protein aveugle-like isoform X1 [Gallus gallus]	0.238	1.489	8.199	0.33	0.127	0.92	3.30867	0.459	-2.84968	0.00492251
ncbi_395420	F13A1	coagulation factor XIII A chain	1.943	2.046	0.958	0.744	0.702	0.819	1.649	0.755	-1.12704	0.00495738
ncbi_101747704	Spag4	sperm-associated antigen 4 protein-like isoform X1	1.916	0.663	0.516	0	0.288	0.181	1.03167	0.156333	-2.72228	0.00496373
ncbi_107057455	Spag4	sperm-associated antigen 4 protein-like isoform X1	1.916	0.663	0.516	0	0.288	0.181	1.03167	0.156333	-2.72228	0.00496373
ncbi_427414	--	phosphotyrosine phosphatase kappa-like-Z precursor	0.692	0.843	0.81	0.158	0.402	0.219	0.781667	0.259667	-1.58989	0.00501487
ncbi_395236	BID	BH3-interacting domain death agonist isoform X1	11.219	19.845	23.297	27.276	21.778	48.104	18.1203	32.386	0.837761	0.00501715
ncbi_101751647	Gimap9	GTPase IMAP family member 7 isoform X2	7.901	1.001	2.011	0.928	0.775	0.852	3.63767	0.851667	-2.09465	0.00503395
ncbi_396532	SLC4A1	band 3 anion transport protein isoform X1	4.279	2.364	1.875	0.793	0.389	1.892	2.83933	1.02467	-1.4704	0.0051668
ncbi_414342	GAL4	gallinacin-4 prepropeptide precursor	2.932	1.046	0.075	0	0	0.217	1.351	0.0723333	-4.22322	0.00522233
ncbi_417147	ADAMTSL2	ADAMTS-like protein 2 isoform X1	2.668	3.024	2.311	1.593	1.008	1.939	2.66767	1.51333	-0.817849	0.00522994
ncbi_768734	Spink4	serine protease inhibitor Kazal-type 4	17.349	28.74	18.619	31.201	28.141	46.887	21.5693	35.4097	0.715162	0.00525603
ncbi_426684	FAHD2	fumarylacetoacetate hydrolase domain-containing protein 2	21.759	18.806	25.477	10.943	16.411	13.591	22.014	13.6483	-0.689697	0.00525855
ncbi_396075	S100A11	protein S100-A11	3.091	4.032	4.804	1.597	1.846	0.983	3.97567	1.47533	-1.43016	0.00531039
ncbi_422213	SLC7A3	cationic amino acid transporter 3	3.688	2.421	2.152	1.273	1.789	1.166	2.75367	1.40933	-0.966341	0.00551346
ncbi_419666	YARS1	tyrosine--tRNA ligase, cytoplasmic isoform X1	15.902	13.65	10.832	6.625	9.085	8.728	13.4613	8.146	-0.724658	0.00556684
ncbi_415641	--	golgin subfamily B member 1 isoform X1	10.481	5.03	15.363	5.28	5.048	5.405	10.2913	5.24433	-0.972599	0.00563003
ncbi_395242	EMB	embigin	2.836	1.855	1.599	1.083	1.144	1.033	2.09667	1.08667	-0.948188	0.00565382
ncbi_769066	Tp53inp2	tumor protein p53-inducible nuclear protein 2 isoform X1	4.484	7.436	4.5	3.993	2.342	3.113	5.47333	3.14933	-0.797373	0.00582857
ncbi_101748694	--	uncharacterized protein LOC101748694	0.74	0.759	1.061	1.136	1.504	1.54	0.853333	1.39333	0.707359	0.00587827
MSTRG.10861	--	F-box only protein 6-like isoform X1 [Numida meleagris]	1.989	0.226	1.199	0.249	0.04	0.033	1.138	0.107333	-3.40633	0.0058827
ncbi_420776	BLVRA	biliverdin reductase A	2.892	5.018	4.069	2.708	2.447	2.294	3.993	2.483	-0.685389	0.0059299
ncbi_422720	TLR3	toll-like receptor 3 isoform X1	5	7.968	8.275	11.874	15.264	8.089	7.081	11.7423	0.729694	0.00597812
ncbi_419447	RBP7	retinoid-binding protein 7	0.075	0.355	0	1.275	0.614	1.473	0.143333	1.12067	2.96691	0.00614943
ncbi_100859193	DQX1	ATP-dependent RNA helicase DQX1	3.804	5.165	4.691	3.349	2.557	3.083	4.55333	2.99633	-0.603725	0.00615641
ncbi_420130	mast3	microtubule-associated serine/threonine-protein kinase 3 isoform X2	0.768	1.411	1.2	0.606	0.651	0.689	1.12633	0.648667	-0.796085	0.00618841
ncbi_101748931	GDF15	growth/differentiation factor 15	0.489	1.308	1.202	0.313	0.251	0.458	0.999667	0.340667	-1.55309	0.00629517
ncbi_420096	Prss57	serine protease 57 isoform X1	0.216	0.2	0.049	0	0	0	0.155	0.001	-7.27612	0.00649539
ncbi_107049925	--	uncharacterized protein LOC107049925	0.104	0	0.566	0	0	0	0.223333	0.001	-7.80305	0.00650213
ncbi_418537	SLC37A1	glucose-6-phosphate exchanger SLC37A1 isoform X1	1.189	1.384	1.698	2.912	1.922	2.122	1.42367	2.31867	0.703684	0.00653557
ncbi_415496	AEN	apoptosis-enhancing nuclease	1.638	2.241	2.755	0.923	0.921	1.401	2.21133	1.08167	-1.03166	0.00656413
ncbi_395072	CHIA	chitinase, acidic precursor	51.795	64.962	122.841	165.788	129.735	109.512	79.866	135.012	0.757431	0.00658057
ncbi_101748916	ppp4cb	serine/threonine-protein phosphatase 4 catalytic subunit B	1.579	0.273	3.474	0.49	0.266	0.481	1.77533	0.412333	-2.10621	0.00664473
ncbi_770683	Hip1	huntingtin-interacting protein 1 isoform X1	2.172	2.526	2.572	1.598	1.185	1.839	2.42333	1.54067	-0.653438	0.00672681
ncbi_100858989	Ca13	carbonic anhydrase 13	5.778	2.781	1.959	1.104	0.856	2.173	3.506	1.37767	-1.3476	0.00673651
ncbi_419726	tmem45b	transmembrane protein 45B	0.44	0.121	0.069	4.411	0.279	0.367	0.21	1.68567	3.00486	0.00682796
ncbi_419828	NUAK2	NUAK family SNF1-like kinase 2	0.726	1.708	1.455	0.722	0.407	0.57	1.29633	0.566333	-1.19471	0.00686394
ncbi_415894	Stab1	stabilin-1	10.502	19.007	16.453	8.752	8.813	12.552	15.3207	10.039	-0.609864	0.00690935
ncbi_396504	ACAC	acetyl-CoA carboxylase isoform X1	20.586	21.459	31.921	13.163	18.118	9.633	24.6553	13.638	-0.854268	0.00693588
ncbi_420636	FKBP14	peptidyl-prolyl cis-trans isomerase FKBP14	1.579	1.688	1.352	2.347	3.535	2.385	1.53967	2.75567	0.839783	0.00695818
ncbi_769528	GRAMD1B	GRAM domain-containing protein 1B isoform X6	1.016	1.5	1.388	0.853	0.786	0.928	1.30133	0.855667	-0.60487	0.00706676
ncbi_423134	--	P2X purinoceptor 3 precursor	2.169	1.423	0	0.08	0.077	0.074	1.19733	0.077	-3.95882	0.00725572
ncbi_422293	CD244	uncharacterized protein VSIG10L isoform X1	8.842	14.573	9.838	7.818	5.688	7.619	11.0843	7.04167	-0.654533	0.00740087
ncbi_428505	SUN3	SUN domain-containing protein 3 isoform X1	1.709	0.896	2.114	3.353	2.124	4.244	1.573	3.24033	1.04262	0.00823028
ncbi_101749622	SERPINB10	heterochromatin-associated protein MENT	0.291	0.095	0.052	0.039	0	0.021	0.146	0.02	-2.8679	0.00826731
ncbi_396393	EXFABP	extracellular fatty acid-binding protein precursor	46.941	33.272	12.22	17.498	5.364	13.227	30.811	12.0297	-1.35685	0.0082973
ncbi_415922	GBP2	guanylate-binding protein 1	19.081	31.56	40.743	43.954	63.578	38.208	30.4613	48.58	0.673383	0.0083104
ncbi_395534	Myh7b	myosin heavy chain, cardiac muscle isoform	0.193	0.182	0.289	0.412	0.422	0.516	0.221333	0.45	1.0237	0.0083871
ncbi_427187	C7	complement component C7 precursor	37.736	63.523	38.203	23.831	19.002	38.763	46.4873	27.1987	-0.773302	0.00845322
ncbi_768655	PIM3	serine/threonine-protein kinase pim-3	23.123	38.861	19.445	17.614	13.304	17.821	27.143	16.2463	-0.740466	0.00852429
ncbi_101749344	--	uncharacterized protein LOC101749344 isoform X1	0.206	0.518	0.304	0	0	0	0.342667	0.001	-8.42066	0.00852789
ncbi_417386	Myadml2	myeloid-associated differentiation marker-like protein 2	0.248	0.265	0.254	0.123	0.085	0.073	0.255667	0.0936667	-1.44866	0.0085719
MSTRG.11418	--	arachidonate 12-lipoxygenase, 12R-type-like [Coturnix japonica]	0.059	0	0	0.443	1.22	0.058	0.0196667	0.573667	4.86639	0.00862531
ncbi_425531	rab18b	ras-related protein Rab-18-B	5.693	5.705	7.24	7.165	13.21	9.357	6.21267	9.91067	0.673769	0.00884977
ncbi_415818	crispld2	cysteine-rich secretory protein LCCL domain-containing 2	1.63	1.793	0.794	0.58	0.601	0.804	1.40567	0.661667	-1.08708	0.00896946
ncbi_414834	CYP7A1	cholesterol 7-alpha-monooxygenase	25.823	10.049	46.742	4.961	11.568	3.724	27.538	6.751	-2.02825	0.00909953
ncbi_420674	Ano10	anoctamin-10 isoform X1	1.47	0.873	1.946	1.894	2.151	3.507	1.42967	2.51733	0.816217	0.00914743
ncbi_404271	CP37	annexin A1 isoform X1	6.842	5.478	1.821	2.107	1.624	2.141	4.71367	1.95733	-1.26796	0.00925136
ncbi_419687	FUCA1	tissue alpha-L-fucosidase	5.946	8.791	10.742	2.77	4.494	6.609	8.493	4.62433	-0.877029	0.00936631
ncbi_426509	R3hdm2	R3H domain-containing protein 2 isoform X1	2.716	3.285	3.473	2.038	1.863	2.415	3.158	2.10533	-0.584963	0.00946715
ncbi_417374	ITGB4	integrin beta-4 isoform X1	0.363	0.555	0.453	0.238	0.111	0.202	0.457	0.183667	-1.3151	0.00950206
ncbi_395118	RHAG	ammonium transporter Rh type A	2.838	0.865	0.282	0.251	0.204	0.79	1.32833	0.415	-1.67843	0.00954321
ncbi_424224	PECR	peroxisomal trans-2-enoyl-CoA reductase	37.986	38.667	76.045	28.305	35.185	26.718	50.8993	30.0693	-0.759354	0.00959067
ncbi_420407	CATHL2	cathelicidin-2 precursor	8.73	4.108	1.377	1.946	0.296	1.135	4.73833	1.12567	-2.0736	0.00968841
ncbi_378782	EPHA1	ephrin type-A receptor 1 precursor	0.383	0.529	0.19	0.092	0.051	0.17	0.367333	0.104333	-1.81589	0.00988174
ncbi_107050775	EPS8L3	epidermal growth factor receptor kinase substrate 8-like protein 3 isoform X1	0.633	0.548	0.511	3.697	0.848	0.817	0.564	1.78733	1.66404	0.00990548
ncbi_423951	Cpxm2	LOW QUALITY PROTEIN: inactive carboxypeptidase-like protein X2	0.533	2.214	1.306	0.791	0.139	0.348	1.351	0.426	-1.6651	0.00994232
ncbi_396164	HIC1	hypermethylated in cancer 1 protein isoform X1	2.343	4.018	3.636	1.874	1.905	2.601	3.33233	2.12667	-0.647939	0.0100364
ncbi_423269	TMEM229B	transmembrane protein 229B isoform X1	3.559	8.169	6.411	2.26	3.875	4.018	6.04633	3.38433	-0.837189	0.0102179
ncbi_431264	S1PR3	sphingosine 1-phosphate receptor 3	0.066	0.059	0.051	0	0.011	0.011	0.0586667	0.00733333	-3	0.010498
ncbi_422337	TRPC5	short transient receptor potential channel 5	0.033	0.079	0.01	1.595	0.416	0.009	0.0406667	0.673333	4.0494	0.0106453
ncbi_100858343	--	cathelicidin-3 isoform X1	12.419	5.494	0.926	1.945	0.032	1.881	6.27967	1.286	-2.2878	0.0107517
MSTRG.12730	--	uncharacterized protein LOC118561105 [Fundulus heteroclitus]	4.639	3.63	10.387	5.929	19.336	18.059	6.21867	14.4413	1.21553	0.010754
ncbi_723973	CAMK4	calcium/calmodulin-dependent protein kinase type IV	0.616	0.244	0.263	1.151	1.373	1.317	0.374333	1.28033	1.77412	0.0107813
ncbi_419924	TOMM6	mitochondrial import receptor subunit TOM6 homolog	23.235	19.847	32.154	43.744	41.494	32.81	25.0787	39.3493	0.649879	0.0109529
ncbi_100873157	TGFB1	transforming growth factor beta-1 isoform X1	3.304	6.265	5.601	2.899	2.833	3.291	5.05667	3.00767	-0.749542	0.0109895
MSTRG.2102	--	-	0	0.96	0.591	0	0	0	0.517	0.001	-9.01402	0.011079
MSTRG.12484	--	leukocyte immunoglobulin-like receptor subfamily B member 1 isoform X2 [Gallus gallus]	0.894	3.774	3.624	0.518	1.378	0.886	2.764	0.927333	-1.5756	0.0111927
ncbi_771961	Mknk1	MAP kinase-interacting serine/threonine-protein kinase 1 isoform X1	0.852	1.055	1.036	1.196	1.787	2.109	0.981	1.69733	0.790945	0.011269
ncbi_418616	NHS	Nance-Horan syndrome protein isoform X1	0.092	0.189	0.204	0.068	0.064	0.074	0.161667	0.0686667	-1.23534	0.0112863
MSTRG.12437	--	platelet glycoprotein VI isoform X3 [Gallus gallus]	2.91	4.566	4.87	1.835	1.048	1.886	4.11533	1.58967	-1.37229	0.0114437
ncbi_100857694	FMO5	dimethylaniline monooxygenase [N-oxide-forming] 5-like	0.075	0.179	1.49	0.107	0.026	0.074	0.581333	0.069	-3.0747	0.0114639
ncbi_419489	MTHFR	methylenetetrahydrofolate reductase isoform X1	15.265	11.237	8.938	6.907	7.625	7.405	11.8133	7.31233	-0.692012	0.0117388
ncbi_101750262	TTC16	tetratricopeptide repeat protein 16	0.151	0.161	0.14	0.032	0.016	0.015	0.150667	0.021	-2.8429	0.0117835
ncbi_112531324	LILRB4	leukocyte immunoglobulin-like receptor subfamily A member 6	0	0	0	0	0.431	1.104	0.001	0.511667	8.99906	0.0119072
ncbi_107052201	--	uncharacterized protein LOC107052201 isoform X1	17.291	9.368	22.821	7.531	7.999	12.06	16.4933	9.19667	-0.8427	0.0119767
ncbi_415619	Smpd3	sphingomyelin phosphodiesterase 3	0.124	0.393	0.324	0.095	0.113	0.102	0.280333	0.103333	-1.43984	0.0120073
ncbi_101750509	--	uncharacterized protein LOC101750509 isoform X1	0.809	0.803	0.262	0.225	0.097	0.208	0.624667	0.176667	-1.82206	0.0122032
ncbi_416931	Vps29	vacuolar protein sorting 29 homolog isoform X1	3.958	1.988	3.671	7.909	4.283	7.88	3.20567	6.69067	1.06153	0.0122086
ncbi_426196	FAM114A1	protein NOXP20 isoform X1	2.386	3.279	4.161	3.866	5.922	5.65	3.27533	5.146	0.65181	0.0123137
ncbi_772339	SERPINA3	alpha-1-antiproteinase isoform X1	182.63	478.016	168.168	159.959	84.547	170.487	276.271	138.331	-0.997961	0.0127505
ncbi_107049123	--	extracellular matrix protein 1	2.081	1.582	1.608	1.056	0.351	0.74	1.757	0.715667	-1.29575	0.0127809
ncbi_396057	STMN1	stathmin isoform X1	5.455	7.009	12.289	8.416	42.889	11.184	8.251	20.8297	1.336	0.0128251
ncbi_420899	SERPINB12	serpin B12	0.667	0.42	0.236	0.147	0.118	0.113	0.441	0.126	-1.80735	0.0129029
ncbi_415846	CBFA2T3	protein CBFA2T3 isoform X1	0.609	0.956	0.95	0.485	0.448	0.517	0.838333	0.483333	-0.794505	0.0129553
ncbi_418378	Col8a1	collagen alpha-1(VIII) chain isoform X1	0.199	0.327	0.363	0.683	1.111	0.454	0.296333	0.749333	1.33839	0.0132497
ncbi_101748342	INSYN2A	protein FAM196A isoform X1	2.485	2.141	1.441	5.832	5.258	1.724	2.02233	4.27133	1.07867	0.0133282
ncbi_424185	IFIH1	interferon-induced helicase C domain-containing protein 1	5.424	7.099	9.165	11.765	13.577	7.841	7.22933	11.061	0.613547	0.0134563
ncbi_403120	--	interferon alpha inducible protein 6	37.077	86.879	146.967	281.036	1131.25	81.18	90.3077	497.821	2.46271	0.013521
ncbi_418983	MMP7	matrilysin precursor	5.595	4.371	0.45	0.82	0.395	1.461	3.472	0.892	-1.96065	0.0135249
ncbi_421998	PTK2B	protein-tyrosine kinase 2-beta isoform X1	1.446	2.843	3.292	1.148	1.532	1.719	2.527	1.46633	-0.785213	0.0136622
MSTRG.2275	mrpl36	39S ribosomal protein L36, mitochondrial [Gallus gallus]	1.58	5.769	2.897	5.893	5.962	5.925	3.41533	5.92667	0.795195	0.0140763
ncbi_107054424	NDUFAF3	NADH dehydrogenase [ubiquinone] 1 alpha subcomplex assembly factor 3 isoform X1	12.766	11.885	17.76	9.496	9.387	7.44	14.137	8.77433	-0.688115	0.0142492
ncbi_100857383	PNPO	pyridoxine-5'-phosphate oxidase	9.676	14.287	16.131	8.419	7.323	10.839	13.3647	8.86033	-0.592991	0.0142981
MSTRG.5300	--	proline-rich acidic protein 1 precursor [Gallus gallus]	1.404	0.835	6.621	0.3	0.144	0.969	2.95333	0.471	-2.64855	0.0145378
ncbi_100858796	SESN2	sestrin-2 isoform X1	4.03	5.15	3.333	2.148	1.81	3.458	4.171	2.472	-0.754715	0.0147856
ncbi_416036	NTN4	netrin-4	0.195	0.315	0.164	0.587	0.523	0.302	0.224667	0.470667	1.06692	0.0149506
ncbi_396069	GLRX	glutaredoxin-1	30.036	38.355	22.242	14.351	15.139	24.755	30.211	18.0817	-0.740546	0.0150211
ncbi_100272165	--	immunoglobulin-like receptor CHIR-AB1 precursor	0.594	7.595	5.912	0.597	0.983	1.997	4.70033	1.19233	-1.97898	0.0151917
ncbi_418735	CDC16	cell division cycle protein 16 homolog	3.05	3.018	2.688	3.065	5.69	5.743	2.91867	4.83267	0.72751	0.0151975
ncbi_425403	Slc9a5	sodium/hydrogen exchanger 5 isoform X1	0.451	0.889	0.608	0.393	0.269	0.176	0.649333	0.279333	-1.21697	0.0153451
ncbi_100858336	C16orf71	uncharacterized protein C16orf71 homolog isoform X1	0.16	0.526	0.184	0.864	0.223	1.438	0.29	0.841667	1.5372	0.0154459
ncbi_419652	MTMR9L	myotubularin-related protein 9 isoform X1	4.105	5.307	8.763	3.829	3.789	3.167	6.05833	3.595	-0.752929	0.0155343
ncbi_396248	CKB	creatine kinase B-type	4.327	5.696	6.028	2.67	4.085	2.576	5.35033	3.11033	-0.78256	0.0156656
ncbi_419882	OLFML3	olfactomedin-like protein 3 precursor	0.94	1.603	1.382	0.174	0.42	0.765	1.30833	0.453	-1.53015	0.0158219
ncbi_414337	CATHL1	cathelicidin-1 precursor	7.602	4.106	0.521	1.757	0.127	0.683	4.07633	0.855667	-2.25215	0.0160231
ncbi_428025	Hs6st3	heparan-sulfate 6-O-sulfotransferase 3	0.368	0.197	0.562	0.112	0.116	0.222	0.375667	0.15	-1.32449	0.0165756
ncbi_395706	SCD	acyl-CoA desaturase	0.543	8.431	6.918	1.81	1.884	0.903	5.29733	1.53233	-1.78954	0.0166546
ncbi_425113	--	immunoglobulin-like receptor CHIR-AB1-like precursor	4.275	8.804	8.549	1.807	4.928	4.199	7.20933	3.64467	-0.984079	0.0166806
ncbi_419180	DTNBP1	dysbindin domain-containing protein 2 isoform X1	1.956	2.328	2.104	1.018	1.08	1.083	2.12933	1.06033	-1.00588	0.0167925
ncbi_423195	CHRM4	muscarinic acetylcholine receptor M4 isoform X1	1.544	1.785	1.636	0.876	0.727	1.085	1.655	0.896	-0.885261	0.0168054
MSTRG.7730	--	-	0.116	0	0.04	1.28	0	0.801	0.052	0.693667	3.73766	0.016879
ncbi_395885	CNTFR	ciliary neurotrophic factor receptor subunit alpha isoform X1	3.476	7.162	6.992	3.601	1.839	3.842	5.87667	3.094	-0.925525	0.0169005
ncbi_769973	H2B-I	histone H2B 1/2/3/4/6	3.647	5.531	3.681	8.177	6.912	6.142	4.28633	7.077	0.723394	0.0174206
ncbi_107049269	--	glycine N-acyltransferase-like protein 3 isoform X1	0.809	1.242	1.774	2.385	2.204	1.925	1.275	2.17133	0.768084	0.0175807
ncbi_769554	SLC2A11	solute carrier family 2, facilitated glucose transporter member 11	2.916	5.979	1.547	1.01	1.987	1.842	3.48067	1.613	-1.10962	0.017758
ncbi_416147	SLC26A2	sulfate transporter isoform X1	8.078	10.91	14.838	18.476	23.321	11.793	11.2753	17.8633	0.663831	0.0178457
ncbi_417981	CYP2D20	cytochrome P450 2D49	226.763	135.658	197.98	391.304	239.726	285.719	186.8	305.583	0.710067	0.0179414
ncbi_424364	SELP	P-selectin isoform X1	1.944	2.32	1.334	1.13	0.75	1.173	1.866	1.01767	-0.874684	0.0180257
ncbi_378914	CDKN1A	cyclin-dependent kinase inhibitor 1	2.004	2.119	2.609	1.155	1.472	1.129	2.244	1.252	-0.841838	0.0183248
MSTRG.1012	DOP1B	protein dopey-2 [Gallus gallus]	1.316	1.143	0.961	2.356	1.152	2.434	1.14	1.98067	0.796952	0.0184116
ncbi_422548	CENPU	centromere protein U	1.131	0.807	1.314	1.911	3.425	1.341	1.084	2.22567	1.03787	0.0184219
ncbi_416169	DLC1	rho GTPase-activating protein 7-like isoform X1	0.564	0.358	0.466	0.267	0.175	0.158	0.462667	0.2	-1.20997	0.0184678
ncbi_771678	GUCY1A2	guanylate cyclase soluble subunit alpha-2	0.347	0.333	0.234	0.781	0.256	0.824	0.304667	0.620333	1.02581	0.0184868
ncbi_101750767	SCG2	secretogranin-2	1.192	1.382	1.62	2.933	2.372	1.813	1.398	2.37267	0.763145	0.0187406
ncbi_769087	ANGPTL4	angiopoietin-related protein 4	5.327	14.113	12.078	6.041	5.735	7.087	10.506	6.28767	-0.740617	0.0188426
ncbi_419263	STMN3	stathmin-3	0.089	1.123	1.784	0.212	0.366	0.069	0.998667	0.215667	-2.2112	0.0189081
ncbi_107055458	--	uncharacterized protein LOC107055458 isoform X1	0.015	0	0.016	0.076	0.267	0.045	0.0103333	0.129333	3.64572	0.0189252
ncbi_422080	RNF213	E3 ubiquitin-protein ligase RNF213 isoform X1	2.32	5.539	5.709	8.744	9.953	4.341	4.52267	7.67933	0.763807	0.0190085
ncbi_112531114	--	leukocyte immunoglobulin-like receptor subfamily A member 2	0.098	0.234	0.263	0	0	0	0.198333	0.001	-7.63178	0.0191024
ncbi_428104	FGF23	fibroblast growth factor 23	2.383	4.23	3.354	4.442	6.438	4.736	3.32233	5.20533	0.647794	0.0195113
MSTRG.1724	--	zinc finger ccch domain-containing protein 11a [Limosa lapponica baueri]	1.991	1.619	2.604	1.171	1.066	1.403	2.07133	1.21333	-0.771584	0.0197587
ncbi_395902	KCNG2	potassium voltage-gated channel subfamily G member 2 isoform X1	0.028	0	0	0.013	0.214	0.18	0.00933333	0.135667	3.86153	0.0198562
ncbi_424673	JUN	transcription factor AP-1	9.333	18.445	12.515	8.849	7.337	10.011	13.431	8.73233	-0.621128	0.0198736
ncbi_416324	Acsl6	long-chain-fatty-acid--CoA ligase 6 isoform X1	0.065	0.146	0.052	0.008	0.027	0.007	0.0876667	0.014	-2.6466	0.0200138
ncbi_396515	FGFR3	fibroblast growth factor receptor 3 isoform X1	11.278	8.414	8.629	5.582	7.589	5.547	9.44033	6.23933	-0.597446	0.0202477
ncbi_768789	FOXE1	forkhead box protein E1	0.09	0.027	0.092	0	0.012	0	0.0696667	0.004	-4.1224	0.0203987
ncbi_416892	TMEM119	transmembrane protein 119	1.53	2.561	2.567	1.645	1.27	1.296	2.21933	1.40367	-0.660926	0.0208646
MSTRG.11585	--	PREDICTED: C-C motif chemokine 28-like, partial [Phaethon lepturus]	3.012	8.997	3.624	11.237	6.169	9.042	5.211	8.816	0.758564	0.0208842
ncbi_430939	Sh3bp1	SH3 domain-binding protein 1	0.669	0.975	1.423	0.339	0.499	0.66	1.02233	0.499333	-1.03379	0.0209078
ncbi_417586	SSH2	protein phosphatase Slingshot homolog 2 isoform X1	0.924	1.551	1.005	0.69	0.716	0.79	1.16	0.732	-0.664209	0.021065
ncbi_427979	KCNE2	potassium voltage-gated channel subfamily E member 2	1.919	1.725	1.947	0.695	1.207	1.138	1.86367	1.01333	-0.879035	0.0211514
ncbi_421044	LDLRAD4	low-density lipoprotein receptor class A domain-containing protein 4 isoform X2	15.865	22.342	19.401	10.898	13.862	9.037	19.2027	11.2657	-0.769374	0.0211947
ncbi_426299	MXD1	max dimerization protein 1 isoform X1	2.52	3.042	2.236	1.881	1.407	1.702	2.59933	1.66333	-0.644064	0.0212384
ncbi_423347	Acss1	acetyl-coenzyme A synthetase 2-like, mitochondrial isoform X1	131.507	97.573	116.867	96.188	65.677	63.641	115.316	75.1687	-0.617385	0.0212929
ncbi_107049918	--	coiled-coil domain-containing protein 81-like	0	0.34	0.438	0	0	0	0.259333	0.001	-8.01866	0.0212961
ncbi_770428	IL22RA2	interleukin-22 receptor subunit alpha-2 isoform X1	1.051	0.245	0.313	0.093	0.139	0.214	0.536333	0.148667	-1.85105	0.0213043
ncbi_424269	PARP9	poly [ADP-ribose] polymerase 9 isoform X1	7.133	9.508	15.427	16.751	24.023	11.239	10.6893	17.3377	0.697738	0.0213955
ncbi_428148	Lama5	laminin subunit alpha-5 isoform X1	4.108	4.5	6.129	2.261	3.059	4.433	4.91233	3.251	-0.595525	0.0214512
ncbi_426771	ADGRA2	adhesion G protein-coupled receptor A2 isoform X1	0.677	1.448	1.351	0.702	0.641	0.789	1.15867	0.710667	-0.705221	0.0219322
ncbi_416396	sec14l1	SEC14-like protein 5	0.731	1.167	0.607	0.31	0.502	0.545	0.835	0.452333	-0.88439	0.0220119
ncbi_771538	C1qtnf9	complement C1q and tumor necrosis factor-related protein 9A	0.084	0.196	0.225	0	0	0.028	0.168333	0.00933333	-4.17278	0.02215
ncbi_427673	SCNN1B	amiloride-sensitive sodium channel subunit beta isoform X1	0.048	0.053	0.045	0.52	0.281	0.044	0.0486667	0.281667	2.53298	0.0222816
ncbi_395147	EIF2AK2	interferon-induced, double-stranded RNA-activated protein kinase isoform X1	5.068	7.968	11.585	19.957	18.709	6.372	8.207	15.0127	0.871253	0.0222983
ncbi_415672	FHOD1	FH1/FH2 domain-containing protein 1 isoform X1	1.302	2.252	1.916	1.162	1.137	1.237	1.82333	1.17867	-0.629423	0.0224317
ncbi_771624	OCC1	overexpressed in colon carcinoma 1 protein homolog isoform X1	0.921	2.715	0.859	0.395	0.832	0.277	1.49833	0.501333	-1.57952	0.0225544
ncbi_421468	Gpatch11	G patch domain-containing protein 11 isoform X1	4.548	4.85	3.568	7.099	5.592	6.804	4.322	6.49833	0.588371	0.0228257
ncbi_420210	ATP6V0D2	V-type proton ATPase subunit d 2	0.172	0.034	0.176	0.092	2.326	0.141	0.127333	0.853	2.74394	0.0229106
ncbi_424819	Clstn2	calsyntenin-2	0.667	0.728	0.437	0.401	0.248	0.393	0.610667	0.347333	-0.814064	0.0232345
ncbi_107049117	--	uncharacterized protein LOC107049117 isoform X1	1.342	0.053	0.253	0.084	0.03	0.1	0.549333	0.0713333	-2.94503	0.0233139
ncbi_107050871	POLR2A	LOW QUALITY PROTEIN: DNA-directed RNA polymerase II subunit RPB1-like	2.157	2.724	2.524	1.712	1.531	1.657	2.46833	1.63333	-0.595718	0.0233561
ncbi_422933	ADRA1D	alpha-1D adrenergic receptor	0.184	0.47	1.685	0.176	0.302	0.29	0.779667	0.256	-1.60671	0.0240365
ncbi_427737	MR1	class I histocompatibility antigen, F10 alpha chain isoform X1	0	0.281	0.089	0.217	1.113	1.508	0.123333	0.946	2.93928	0.0240858
ncbi_430495	S1pr4	sphingosine 1-phosphate receptor 4	0.172	0.272	0.205	0.046	0.029	0.099	0.216333	0.058	-1.89913	0.0241173
ncbi_420412	MYO1G	unconventional myosin-Ig isoform X1	1.445	1.964	2.04	1.149	1.222	1.192	1.81633	1.18767	-0.612899	0.0242982
ncbi_422494	INTU	protein inturned isoform X1	0.174	0.255	0.384	0.272	0.662	0.966	0.271	0.633333	1.22467	0.0243167
ncbi_421956	Zp2	uncharacterized protein LINC00954	46.569	29.336	20.478	18.195	17.032	23.206	32.1277	19.4777	-0.721995	0.0246088
ncbi_422828	Bst1	ADP-ribosyl cyclase 2 precursor	4.207	9.735	12.88	2.933	6.29	5.514	8.94067	4.91233	-0.863974	0.0247318
ncbi_417245	Pappa	pappalysin-1 isoform X1	0.13	0.549	0.296	0.135	0.069	0.198	0.325	0.134	-1.27821	0.024913
ncbi_423202	Mapk8ip1	C-Jun-amino-terminal kinase-interacting protein 1 isoform X1	1.627	1.749	2.187	1.364	0.794	1.203	1.85433	1.12033	-0.726973	0.0249775
ncbi_415407	PRTG	protogenin precursor	0.103	0.111	0.095	0.337	0.245	0.112	0.103	0.231333	1.16733	0.0251591
ncbi_395278	GJA1	gap junction alpha-1 protein	20.247	19.375	22.656	10.823	18.662	9.481	20.7593	12.9887	-0.676507	0.0251659
ncbi_395281	id3-a	DNA-binding protein inhibitor ID-3	33.707	46.426	68.347	39.304	26.149	29.34	49.4933	31.5977	-0.647416	0.0252113
ncbi_419088	TSKU	tsukushin precursor	5.394	15.534	13.445	6.567	7.809	3.389	11.4577	5.92167	-0.952238	0.0256151
ncbi_423976	ALDH18A1	delta-1-pyrroline-5-carboxylate synthase isoform X1	23.146	12.013	9.546	8.042	9.988	7.61	14.9017	8.54667	-0.80204	0.025622
ncbi_415706	Osgin1	oxidative stress-induced growth inhibitor 1	70.516	58.573	122.189	56.519	35.746	63.391	83.7593	51.8853	-0.690923	0.0259133
ncbi_395845	JAK3	tyrosine-protein kinase JAK3	1.133	1.043	1.203	0.72	0.735	0.479	1.12633	0.644667	-0.805009	0.0259806
ncbi_107049648	--	uncharacterized protein LOC107049648	0.146	0.031	0.769	0	0	0.083	0.315333	0.0276667	-3.51066	0.0260409
ncbi_770729	--	serine protease inhibitor Kazal-type 2 isoform X1	3.081	2.172	0.526	0.329	0.26	0.708	1.92633	0.432333	-2.15564	0.0270035
ncbi_100858159	Aoc1	amiloride-sensitive amine oxidase [copper-containing] isoform X1	88.328	124.854	110.484	86.108	29.624	73.295	107.889	63.009	-0.775914	0.0275457
ncbi_416975	COQ5	2-methoxy-6-polyprenyl-1,4-benzoquinol methylase, mitochondrial precursor	6.333	6.118	11.627	9.282	12.051	16.373	8.026	12.5687	0.647079	0.0275694
ncbi_112531364	--	uncharacterized protein LOC112531364	0.17	0.022	0.529	0	0	0.088	0.240333	0.0293333	-3.03442	0.0277016
ncbi_416801	MMP17	matrix metalloproteinase-17	0.36	0.784	0.463	0.294	0.236	0.317	0.535667	0.282333	-0.923936	0.0277583
ncbi_427334	SUSD1	sushi domain-containing protein 1 isoform X1	1.524	1.742	1.016	0.547	0.658	1.072	1.42733	0.759	-0.911151	0.0278305
ncbi_107054036	gag	uncharacterized protein LOC107054036	3.205	6.144	6.302	3.103	3.93	3.291	5.217	3.44133	-0.600253	0.0278698
ncbi_395840	GAL2	gallinacin-2 isoform X1	58.751	19.433	2.479	4.782	0.515	5.84	26.8877	3.71233	-2.85655	0.0279821
ncbi_395634	Elavl4	ELAV-like protein 4 isoform X1	0.011	0.367	0.23	0.085	0.02	0.02	0.202667	0.0416667	-2.28214	0.0280345
ncbi_429518	DOCK2	dedicator of cytokinesis protein 2-like isoform X1	1.178	2.201	2.598	0.93	1.338	1.553	1.99233	1.27367	-0.645471	0.0280501
ncbi_428212	RAB39B	ras-related protein Rab-42	0.187	0.321	0.263	0.046	0.117	0.126	0.257	0.0963333	-1.41566	0.0280753
ncbi_416708	ENTPD6	ectonucleoside triphosphate diphosphohydrolase 6 isoform X1	4.295	3.025	3.994	4.41	6.267	6.829	3.77133	5.83533	0.62974	0.0282347
MSTRG.10531	DCAF8	DDB1- and CUL4-associated factor 8 isoform X1 [Gallus gallus]	5.083	5.625	7.228	4.794	2.907	3.593	5.97867	3.76467	-0.667302	0.0282681
ncbi_423225	SPTBN5	spectrin beta chain, non-erythrocytic 5	0.243	0.093	0.173	0.046	0.081	0	0.169667	0.0423333	-2.00284	0.028288
ncbi_423272	ARG2	arginase-2, mitochondrial	0.08	0.142	0.163	0.51	0.328	0.629	0.128333	0.489	1.92994	0.0283708
ncbi_427665	CMKLR1	chemokine-like receptor 1	0.188	0.201	0.096	0.201	0.058	2.262	0.161667	0.840333	2.37794	0.0286329
ncbi_418391	TFG	protein TFG	14.732	21.894	29.206	10.932	17.339	15.279	21.944	14.5167	-0.596116	0.0287914
ncbi_107050029	CACNB3	voltage-dependent L-type calcium channel subunit beta-3 isoform X1	0.113	0.201	0.061	0.759	0.332	0.185	0.125	0.425333	1.76667	0.0291078
ncbi_418229	MPPED1	metallophosphoesterase domain-containing protein 1	1.313	1.179	1.387	1.491	2.854	1.974	1.293	2.10633	0.704011	0.0292561
ncbi_770740	Arhgap27	rho GTPase-activating protein 27 isoform X1	0.842	1.661	1.683	0.753	0.937	0.766	1.39533	0.818667	-0.769262	0.0292595
MSTRG.12575	--	leukocyte immunoglobulin-like receptor subfamily B member 3, partial [Gallus gallus]	0.233	1.107	0.715	0.13	0	0	0.685	0.0433333	-3.98255	0.0293722
ncbi_112530200	--	uncharacterized protein LOC112530200	0.001	1.114	0	0	0	0	0.371667	0.001	-8.53787	0.0295627
ncbi_421438	NFKBIE	NF-kappa-B inhibitor epsilon	1.401	1.843	1.925	0.604	1.287	0.764	1.723	0.885	-0.961173	0.0295822
ncbi_395775	DCT	L-dopachrome tautomerase precursor	2.996	2.776	3.742	3.746	3.493	10.248	3.17133	5.829	0.878159	0.0296527
ncbi_395313	MX	interferon-induced GTP-binding protein Mx	3.389	5.689	10.124	19.535	45.469	4.851	6.40067	23.285	1.86311	0.030208
ncbi_112531136	--	leukocyte immunoglobulin-like receptor subfamily A member 2	0.411	0.671	1.097	0.291	0.34	0.32	0.726333	0.317	-1.19615	0.0304287
ncbi_423793	Kif20b	kinesin-like protein KIF20B isoform X1	0.554	0.821	0.58	0.749	2.121	0.85	0.651667	1.24	0.928134	0.0306281
ncbi_107049666	Itgb7	integrin beta-7	0.589	0.412	0.658	0.148	0.339	0.222	0.553	0.236333	-1.22646	0.0308259
ncbi_769132	Slco4c1	solute carrier organic anion transporter family member 4C1 isoform X1	0.203	0.164	0.125	0.018	0.008	0.038	0.164	0.0213333	-2.94251	0.0310132
ncbi_418700	LYG2	lysozyme g	0.752	1.527	1.724	2.693	3.779	1.222	1.33433	2.56467	0.942652	0.0313583
ncbi_107049967	Lilrb3l	leukocyte immunoglobulin-like receptor subfamily B member 3	0.719	2.48	1.033	0.202	0.66	0.596	1.41067	0.486	-1.53735	0.0315144
ncbi_374015	FABP1	fatty acid-binding protein, liver	1400.67	1014.92	515.919	596.79	599.934	557.669	977.17	584.798	-0.740672	0.0316213
ncbi_100216000	CNN2	calponin-2 isoform X1	4.27	7.077	6.87	3.435	4.763	3.728	6.07233	3.97533	-0.611175	0.0319921
MSTRG.12479	SLC27A2	bile acyl-CoA synthetase [Gallus gallus]	0.548	4.628	0.279	0.292	0.28	0.268	1.81833	0.28	-2.69912	0.0320616
ncbi_419215	TGM3	protein-glutamine gamma-glutamyltransferase E isoform X1	4.376	0.959	0.083	0.28	0	0.08	1.806	0.12	-3.91169	0.032074
ncbi_395215	SDK2	protein sidekick-2 precursor	0.271	0.813	0.655	0.235	0.166	0.426	0.579667	0.275667	-1.0723	0.0325591
ncbi_425046	TM4SF1	transmembrane 4 L6 family member 1	0.748	0.753	1.651	2.518	1.598	2.554	1.05067	2.22333	1.08142	0.033291
ncbi_395519	MAFF	transcription factor MafF isoform X1	4.342	4.588	2.832	2.74	2.267	2.228	3.92067	2.41167	-0.701068	0.0337693
ncbi_425717	ABTB2	LOW QUALITY PROTEIN: ankyrin repeat and BTB/POZ domain-containing protein 2	0.293	0.502	0.45	0.542	0.673	0.764	0.415	0.659667	0.668626	0.033807
MSTRG.12450	--	RecName: Full=Ig mu chain C region [Gallus gallus]	1.702	0.759	9.379	0.454	0.802	1.959	3.94667	1.07167	-1.88078	0.0342061
ncbi_423921	SLC18A2	synaptic vesicular amine transporter isoform X1	0.216	0.455	0.307	0.071	0.154	0.115	0.326	0.113333	-1.5243	0.034273
ncbi_420559	SAMD9L	sterile alpha motif domain-containing protein 9-like	1.061	2.542	2.666	4.263	6.035	1.468	2.08967	3.922	0.908317	0.0346067
ncbi_420275	ENY2	transcription and mRNA export factor ENY2 isoform X1	5.231	6.27	5.885	8.373	7.567	10.543	5.79533	8.82767	0.607141	0.0347701
ncbi_429148	LPP	lipoma-preferred partner homolog isoform X1	1.078	2.166	1.555	1.171	0.7	0.89	1.59967	0.920333	-0.797543	0.0351781
ncbi_100859848	cdc42se2-b	CDC42 small effector protein 2-B	1.534	1.223	2.125	0.907	1.223	1.099	1.62733	1.07633	-0.596385	0.0352013
ncbi_420628	SNX10	sorting nexin-10 isoform X1	1.84	2.246	4.309	5.109	5.349	3.125	2.79833	4.52767	0.6942	0.035516
ncbi_770344	AGXT	serine--pyruvate aminotransferase	27.454	13.743	26.689	16.15	13.342	13.279	22.6287	14.257	-0.666481	0.0360115
ncbi_100859318	Rab37	ras-related protein Rab-37 isoform X1	0.963	1.779	1.013	0.306	0.83	0.627	1.25167	0.587667	-1.09078	0.0362527
MSTRG.1056	--	-	0.14	0.501	1.295	0	0	0	0.645333	0.001	-9.3339	0.0362553
ncbi_770905	PTPN7	tyrosine-protein phosphatase non-receptor type 7	1.23	2.032	2.472	0.937	1.238	1.194	1.91133	1.123	-0.767221	0.0363324
ncbi_424314	NMI	N-myc-interactor	9.837	15.768	18.827	23.644	31.18	13.471	14.8107	22.765	0.620181	0.0366079
ncbi_100859813	KIF26B	kinesin-like protein KIF26B isoform X1	0.035	0.02	0.079	0.009	0.012	0.008	0.0446667	0.00966667	-2.20811	0.0368181
ncbi_420057	SLC1A6	excitatory amino acid transporter 4 isoform X1	0.278	0.382	0.336	0.143	0.135	0.119	0.332	0.132333	-1.32701	0.0368662
ncbi_422897	Nsd2	histone-lysine N-methyltransferase NSD2 isoform X1	0.498	0.732	0.61	0.726	1.384	0.842	0.613333	0.984	0.681987	0.0368844
ncbi_101748948	Nmnat1	nicotinamide/nicotinic acid mononucleotide adenylyltransferase 1	2.639	2.544	2.064	2.609	4.842	3.78	2.41567	3.74367	0.632031	0.0368909
ncbi_423299	Stxbp6	syntaxin-binding protein 6 isoform X1	5.203	3.063	5.548	9.892	4.779	6.222	4.60467	6.96433	0.596889	0.0370162
ncbi_421697	TCF21	transcription factor 21	2.816	3.792	4.415	2.299	2.087	2.573	3.67433	2.31967	-0.663565	0.0371001
ncbi_417603	Trpv2	transient receptor potential cation channel subfamily V member 2 isoform X1	1.606	2.083	1.637	1.039	0.904	1.488	1.77533	1.14367	-0.634423	0.0371913
ncbi_107049247	INHBE	inhibin beta E chain	8.598	5.957	2.993	2.641	3.17	4.1	5.84933	3.30367	-0.824204	0.0372641
ncbi_414832	Cyp3a9	cytochrome P450 family 3 subfamily A member 5	1078.5	760.49	1314.71	1887.8	1741.89	1112.63	1051.23	1580.77	0.58855	0.0375282
ncbi_426545	Adprh	protein ADP-ribosylarginine hydrolase isoform X1	3.573	4.23	3.294	2.051	2.53	2.435	3.699	2.33867	-0.661449	0.0375333
ncbi_100858381	C19orf12	uncharacterized protein LOC100858381 isoform X1	1.27	1.012	3.169	4.304	10.563	1.387	1.817	5.418	1.5762	0.0380616
ncbi_418125	PTN	pleiotrophin precursor	0.904	0.598	0.695	0.456	0.248	0.518	0.732333	0.407333	-0.846291	0.0382326
ncbi_769634	ccdc78	coiled-coil domain-containing protein 78 isoform X1	0.051	0.061	0.089	0	0	0	0.067	0.001	-6.06609	0.0383615
ncbi_768535	--	triggering receptor expressed on myeloid cells B1 isoform X1	1.015	0.55	0.427	0.209	0.162	0.434	0.664	0.268333	-1.30716	0.0383804
ncbi_112531110	--	uncharacterized protein LOC112531110	0.041	0.314	0.369	0	0.042	0	0.241333	0.014	-4.10753	0.03865
ncbi_418267	CSTB	cystatin B (stefin B)	10.486	12.81	6.858	16.006	15.274	14.085	10.0513	15.1217	0.58923	0.0388156
ncbi_396471	MIM1	myeloid protein 1 precursor	104.416	38.077	5.122	7.655	0.19	9.855	49.205	5.9	-3.06002	0.0389254
ncbi_428836	DISP2	protein dispatched homolog 2 isoform X2	0.071	0.102	0.094	0.131	0.244	0.169	0.089	0.181333	1.02677	0.0389924
ncbi_416534	Msln	mesothelin	0.426	0.839	0.842	1.044	0.959	1.58	0.702333	1.19433	0.765978	0.0392246
ncbi_396275	P2RY1	P2Y purinoceptor 1	2.502	3.641	3.239	1.898	2.268	1.818	3.12733	1.99467	-0.648785	0.0392317
ncbi_395076	CDKN2B	cyclin-dependent kinase 4 inhibitor B	1.013	3.825	2.18	1.108	0.573	1.548	2.33933	1.07633	-1.11997	0.0393771
ncbi_420882	PSMG4	proteasome assembly chaperone 4 isoform X1	6.95	4.841	8.589	9.773	9.753	12.622	6.79333	10.716	0.657575	0.0394975
ncbi_100858145	NME7	nucleoside diphosphate kinase 7 isoform X1	5.701	4.089	5.093	7.227	9.083	6.347	4.961	7.55233	0.606291	0.0395841
ncbi_414890	Gabrb2	gamma-aminobutyric acid receptor subunit beta-2 isoform X1	0.139	0.143	0.143	0.049	0	0	0.141667	0.0163333	-3.11661	0.0398244
MSTRG.12698	FLNA	filamin-A [Gallus gallus]	0.703	1.672	0.819	0.307	0.23	0.725	1.06467	0.420667	-1.33965	0.0398536
ncbi_770140	CTIF	CBP80/20-dependent translation initiation factor isoform X1	1.064	1.405	1.874	0.872	0.853	1.146	1.44767	0.957	-0.597139	0.0402204
ncbi_396476	--	apovitellenin-1 precursor	14.607	34.721	0	1.497	1.081	0.553	16.4427	1.04367	-3.97771	0.0402244
ncbi_415854	FANCA	Fanconi anemia group A protein	0.257	0.2	0.436	0.457	0.899	0.408	0.297667	0.588	0.982118	0.0404013
ncbi_769039	hes1	transcription factor HES-1	2.759	3.331	1.886	2.008	0.903	1.113	2.65867	1.34133	-0.987035	0.0409894
ncbi_416208	STC2	stanniocalcin-2	0.878	1.407	0.404	3.176	0.774	2.068	0.896333	2.006	1.16221	0.041139
ncbi_419076	HPX	hemopexin	2753.6	2480.25	1829.24	4795.27	1849.84	5308.75	2354.36	3984.62	0.759105	0.0413055
ncbi_420983	ABITRAM	protein Simiate isoform X1	3.514	2.887	4.521	5.162	5.116	7.012	3.64067	5.76333	0.662701	0.0415362
ncbi_421716	CENPW	centromere protein W isoform X1	0.501	0.298	0.807	0.382	4.612	0.565	0.535333	1.853	1.79135	0.0416522
ncbi_424449	C1orf21	uncharacterized protein C1orf21 homolog	2.852	4.165	3.96	3.623	6.795	6.16	3.659	5.526	0.594786	0.041788
ncbi_769202	PIK3R6	phosphoinositide 3-kinase regulatory subunit 6 isoform X1	0.438	0.747	0.799	0.329	0.389	0.428	0.661333	0.382	-0.791805	0.041873
ncbi_107057371	ANKRD39	ankyrin repeat domain-containing protein 39	3.824	2.621	2.857	1.799	1.667	1.534	3.10067	1.66667	-0.895613	0.041952
ncbi_101749217	P2RX2	P2X purinoceptor 2	3.242	2.398	3.851	2.279	1.505	1.755	3.16367	1.84633	-0.776935	0.0419704
ncbi_395841	GAL1	gallinacin-1 alpha precursor	31.815	8.794	0.997	3.22	0.3	2.591	13.8687	2.037	-2.76731	0.042
ncbi_419366	PER3	period circadian protein homolog 3	0.616	1.128	2.78	0.474	1.066	0.759	1.508	0.766333	-0.976592	0.0420447
MSTRG.11543	--	-	0.138	0	0	3.25	0	0.136	0.046	1.12867	4.61684	0.0420817
ncbi_396219	LPL	lipoprotein lipase isoform X1	5.696	8.502	12.434	4.755	7.072	2.622	8.87733	4.81633	-0.882191	0.0423239
ncbi_418013	MGAT3	beta-1,4-mannosyl-glycoprotein 4-beta-N-acetylglucosaminyltransferase isoform X1	2.274	6.8	3.142	2.239	2.686	2.459	4.072	2.46133	-0.726298	0.0423663
ncbi_428265	IL20	interleukin-20	0.071	0.083	0.127	0.321	0.252	0.194	0.0936667	0.255667	1.44866	0.0425318
ncbi_427981	CLIC6	chloride intracellular channel protein 6	1.54	1.439	1.854	1.318	0.918	0.663	1.611	0.966333	-0.737364	0.0425337
ncbi_770678	Agbl5	cytosolic carboxypeptidase-like protein 5 isoform X1	0.964	1.946	1.687	0.939	0.979	1.004	1.53233	0.974	-0.653736	0.0425868
ncbi_771782	RAB7B	ras-related protein Rab-7b	0.737	0.626	0.324	0.262	0.144	0.138	0.562333	0.181333	-1.63278	0.0426345
ncbi_418818	KLF5	Krueppel-like factor 5	0.071	0.197	0.218	0	0	0.047	0.162	0.0156667	-3.37022	0.0427947
ncbi_428323	Prag1	uncharacterized protein PEAK3 isoform X1	0.443	0.688	0.229	0.203	0.16	0.136	0.453333	0.166333	-1.44649	0.0429543
ncbi_420964	MOCOS	molybdenum cofactor sulfurase	6.629	6.714	4.269	7.614	13.215	6.926	5.87067	9.25167	0.656189	0.0430542
ncbi_424360	Rgs1	regulator of G-protein signaling 1	1.593	1.579	1.973	1.311	4.779	3.797	1.715	3.29567	0.942362	0.0431682
ncbi_395285	NR0B1	nuclear receptor subfamily 0 group B member 1 isoform X1	14.863	6.953	7.837	18.625	20.404	13.406	9.88433	17.4783	0.822352	0.0431878
ncbi_770994	Hexd	hexosaminidase D isoform X1	0.764	0.633	0.732	0.2	0.39	0.384	0.709667	0.324667	-1.12818	0.0435496
ncbi_416159	ATP10B	probable phospholipid-transporting ATPase VB isoform X1	0.371	1.685	0.21	0.34	0.047	0.336	0.755333	0.241	-1.64808	0.0442236
ncbi_421037	TUBB6	tubulin beta-5 chain	2.23	6.747	4.85	6.77	10.701	5.131	4.609	7.534	0.708962	0.0444462
ncbi_426075	LMOD3	LOW QUALITY PROTEIN: leiomodin-3	0.027	0	0.337	0	0.024	0.013	0.121333	0.0123333	-3.29834	0.0445189
ncbi_769742	SCG5	neuroendocrine protein 7B2 precursor	0.761	1.371	1.442	1.87	2.181	1.569	1.19133	1.87333	0.65303	0.0445264
ncbi_424899	CPN2	carboxypeptidase N subunit 2	1.614	2.444	1.495	0.93	1.416	0.608	1.851	0.984667	-0.910598	0.0448381
ncbi_428454	CCR9	C-C chemokine receptor type 9 isoform X1	0.156	0.365	0.494	0.213	0.103	0.102	0.338333	0.139333	-1.2799	0.0449125
ncbi_415464	LMNB1	lamin-L(III) isoform X1	0.611	0.745	0.057	0.074	0.072	0.261	0.471	0.135667	-1.79566	0.0453644
ncbi_378896	TERF1	telomeric repeat-binding factor 1	0.569	0.409	0.467	0.361	2.864	0.555	0.481667	1.26	1.38732	0.0458441
ncbi_100859740	--	leukocyte immunoglobulin-like receptor subfamily B member 3	2.257	13.978	4.31	1.356	4.457	2.622	6.84833	2.81167	-1.28433	0.0459334
ncbi_101747651	Rasal3	RAS protein activator like-3 isoform X1	0.573	0.831	0.787	0.358	0.489	0.413	0.730333	0.42	-0.798166	0.0459412
ncbi_107051057	VEZF1	myc-associated zinc finger protein	1.61	1.622	1.765	1.241	0.805	1.014	1.66567	1.02	-0.707531	0.0460534
ncbi_112530318	g6pd	glucose-6-phosphate 1-dehydrogenase	0.523	0.888	0.765	0	0.23	0.221	0.725333	0.150333	-2.27048	0.0465932
ncbi_768380	Kif20b	LOW QUALITY PROTEIN: kinesin-like protein KIF20B	0.03	0.009	0.073	0.124	0.165	0.066	0.0373333	0.118333	1.66432	0.046795
ncbi_415953	ECM2	extracellular matrix protein 2	0.151	0.277	0.358	0.062	0.096	0.149	0.262	0.102333	-1.35629	0.0470199
ncbi_422486	SCLT1	sodium channel and clathrin linker 1 isoform X1	0.659	1.338	0.614	1.52	1.277	1.584	0.870333	1.46033	0.746658	0.0470883
ncbi_421587	Acat2	acetyl-CoA acetyltransferase, cytosolic	61.47	206.482	108.004	183.588	148.351	246.965	125.319	192.968	0.62276	0.0472209
ncbi_395575	ESR2	estrogen receptor beta	0.574	1.838	1.584	3.168	1.308	2.469	1.332	2.315	0.797418	0.0473435
ncbi_771308	Vipr1	growth hormone releasing hormone receptor precursor	0	0	0	0.147	0.316	0	0.001	0.154333	7.26991	0.0481142
ncbi_771220	PCP4	Purkinje cell protein 4	3.204	8.727	3.708	9.157	7.653	9.886	5.213	8.89867	0.771475	0.0486679
ncbi_428146	KCNB1	potassium voltage-gated channel subfamily B member 1	0.038	0.055	0.091	0.029	0.013	0.027	0.0613333	0.023	-1.41504	0.0489067
ncbi_422614	PPM1K	protein phosphatase 1K, mitochondrial	3.614	4.941	4.796	10.868	3.841	6.166	4.45033	6.95833	0.644828	0.0489171
MSTRG.798	--	hypothetical protein AV530_012323 [Patagioenas fasciata monilis]	1.961	2.186	3.287	1.395	1.933	1.39	2.478	1.57267	-0.655963	0.0489307
ncbi_395135	NUF2	kinetochore protein Nuf2	0.316	0.438	0.782	0.197	4.304	0.571	0.512	1.69067	1.72338	0.0489764
ncbi_421009	Znf516	zinc finger protein 516 isoform X1	0.792	1.209	0.957	0.589	0.298	0.794	0.986	0.560333	-0.815302	0.0490108
ncbi_414804	MPL	thrombopoietin receptor isoform X1	0.73	0.502	0.344	0.278	0.168	0.268	0.525333	0.238	-1.14227	0.0490398
ncbi_100859725	LILRB4	leukocyte immunoglobulin-like receptor subfamily B member 1	0.09	0.482	1.061	0.048	0.139	0.135	0.544333	0.107333	-2.34239	0.0491458
ncbi_107054696	ZNF692	LOW QUALITY PROTEIN: zinc finger protein 692-like	0.185	0.56	1.055	0.096	0.215	0.236	0.6	0.182333	-1.71838	0.0493407
ncbi_423059	RIC3	protein RIC-3 isoform X1	0.379	0.367	0.351	0.548	0.596	0.542	0.365667	0.562	0.620041	0.049884

## Sheet: F
Table S7F Kyoto Encyclopedia of Genes and Genomes (KEGG) analysis of differentially expressed genes
ID	Descrption	Class	Num	Up	Down	Fg_num	Bg_num	Ratio	P value
ko03320	PPAR signaling pathway	Organismal Systems	7	0	7	7	69	0.101	0.00215151
ko04672	Intestinal immune network for IgA production	Organismal Systems	5	1	4	5	42	0.119	0.00467507
ko00330	Arginine and proline metabolism	Metabolism	5	2	3	5	43	0.116	0.00517954
ko04115	p53 signaling pathway	Cellular Processes	6	2	4	6	70	0.086	0.0100864
ko04970	Salivary secretion	Organismal Systems	6	1	5	6	70	0.086	0.0100864
ko00750	Vitamin B6 metabolism	Metabolism	2	1	1	2	7	0.286	0.0133591
ko00140	Steroid hormone biosynthesis	Metabolism	4	2	2	4	40	0.1	0.0205061
ko04979	Cholesterol metabolism	Organismal Systems	4	0	4	4	45	0.089	0.0302232
ko01212	Fatty acid metabolism	Metabolism	4	1	3	4	47	0.085	0.0347545
ko04214	Apoptosis - fly	Cellular Processes	4	0	4	4	48	0.083	0.0371603
ko00630	Glyoxylate and dicarboxylate metabolism	Metabolism	3	1	2	3	30	0.1	0.043665
ko00640	Propanoate metabolism	Metabolism	3	1	2	3	30	0.1	0.043665
ko00061	Fatty acid biosynthesis	Metabolism	2	0	2	2	13	0.154	0.044734
ko01200	Carbon metabolism	Metabolism	6	2	4	6	101	0.059	0.0503415
ko04931	Insulin resistance	Human Diseases	1	0	1	1	2	0.5	0.0521662
ko00620	Pyruvate metabolism	Metabolism	3	1	2	3	33	0.091	0.0554382
ko04216	Ferroptosis	Cellular Processes	3	1	2	3	33	0.091	0.0554382
ko04060	Cytokine-cytokine receptor interaction	Environmental Information Processing	10	2	8	10	214	0.047	0.0563175
ko00120	Primary bile acid biosynthesis	Metabolism	2	0	2	2	16	0.125	0.0653796
ko00670	One carbon pool by folate	Metabolism	2	0	2	2	17	0.118	0.0728461
ko05132	Salmonella infection	Human Diseases	1	0	1	1	3	0.333	0.0772261
ko05205	Proteoglycans in cancer	Human Diseases	1	0	1	1	3	0.333	0.0772261
ko04975	Fat digestion and absorption	Organismal Systems	3	1	2	3	38	0.079	0.078017
ko00511	Other glycan degradation	Metabolism	2	0	2	2	18	0.111	0.0805717
ko04630	JAK-STAT signaling pathway	Environmental Information Processing	7	1	6	7	147	0.048	0.0936775
ko00340	Histidine metabolism	Metabolism	2	1	1	2	22	0.091	0.113702
ko04010	MAPK signaling pathway	Environmental Information Processing	11	4	7	11	282	0.039	0.125626
ko04966	Collecting duct acid secretion	Organismal Systems	2	1	1	2	25	0.08	0.140429
ko04145	Phagosome	Cellular Processes	6	3	3	6	134	0.045	0.143016
ko04080	Neuroactive ligand-receptor interaction	Environmental Information Processing	11	2	9	11	291	0.038	0.146495
ko04621	NOD-like receptor signaling pathway	Organismal Systems	6	1	5	6	137	0.044	0.153913
ko04657	IL-17 signaling pathway	Organismal Systems	4	0	4	4	79	0.051	0.155586
ko01040	Biosynthesis of unsaturated fatty acids	Metabolism	2	0	2	2	27	0.074	0.158922
ko04146	Peroxisome	Cellular Processes	4	0	4	4	81	0.049	0.165733
ko00591	Linoleic acid metabolism	Metabolism	2	1	1	2	28	0.071	0.168332
ko04742	Taste transduction	Organismal Systems	3	1	2	3	56	0.054	0.183757
ko04350	TGF-beta signaling pathway	Environmental Information Processing	4	0	4	4	86	0.047	0.192082
ko04650	Natural killer cell mediated cytotoxicity	Organismal Systems	4	1	3	4	86	0.047	0.192082
ko00760	Nicotinate and nicotinamide metabolism	Metabolism	2	1	1	2	31	0.065	0.197071
ko04640	Hematopoietic cell lineage	Organismal Systems	4	2	2	4	87	0.046	0.197505
ko04810	Regulation of actin cytoskeleton	Cellular Processes	8	2	6	8	214	0.037	0.20458
ko01100	Metabolic pathways	Metabolism	36	14	22	36	1190	0.03	0.205004
ko04720	Long-term potentiation	Organismal Systems	3	2	1	3	60	0.05	0.210944
ko04710	Circadian rhythm	Organismal Systems	2	1	1	2	33	0.061	0.21655
ko04137	Mitophagy - animal	Cellular Processes	3	0	3	3	61	0.049	0.217877
ko04022	cGMP-PKG signaling pathway	Environmental Information Processing	6	2	4	6	154	0.039	0.221923
ko04921	Oxytocin signaling pathway	Organismal Systems	6	3	3	6	154	0.039	0.221923
ko01230	Biosynthesis of amino acids	Metabolism	3	2	1	3	62	0.048	0.224857
ko04662	B cell receptor signaling pathway	Organismal Systems	3	0	3	3	62	0.048	0.224857
ko04928	Parathyroid hormone synthesis, secretion and action	Organismal Systems	4	1	3	4	92	0.043	0.225287
ko00983	Drug metabolism - other enzymes	Metabolism	3	2	1	3	63	0.048	0.231881
ko00072	Synthesis and degradation of ketone bodies	Metabolism	1	1	0	1	10	0.1	0.23514
ko00130	Ubiquinone and other terpenoid-quinone biosynthesis	Metabolism	1	1	0	1	10	0.1	0.23514
ko00071	Fatty acid degradation	Metabolism	2	1	1	2	35	0.057	0.236192
ko04151	PI3K-Akt signaling pathway	Environmental Information Processing	11	1	10	11	325	0.034	0.239874
ko04260	Cardiac muscle contraction	Organismal Systems	3	3	0	3	65	0.046	0.246046
ko04380	Osteoclast differentiation	Organismal Systems	4	1	3	4	97	0.041	0.254008
ko00260	Glycine, serine and threonine metabolism	Metabolism	2	1	1	2	37	0.054	0.255929
ko04261	Adrenergic signaling in cardiomyocytes	Organismal Systems	5	2	3	5	131	0.038	0.264894
ko00240	Pyrimidine metabolism	Metabolism	4	3	1	4	99	0.04	0.265708
ko00380	Tryptophan metabolism	Metabolism	2	1	1	2	38	0.053	0.265813
ko04976	Bile secretion	Organismal Systems	3	2	1	3	68	0.044	0.267536
ko04659	Th17 cell differentiation	Organismal Systems	4	0	4	4	100	0.04	0.271596
ko04210	Apoptosis	Cellular Processes	5	1	4	5	134	0.037	0.280187
ko04725	Cholinergic synapse	Organismal Systems	4	1	3	4	105	0.038	0.301349
ko04062	Chemokine signaling pathway	Organismal Systems	5	1	4	5	140	0.036	0.311264
ko00603	Glycosphingolipid biosynthesis - globo and isoglobo series	Metabolism	1	0	1	1	14	0.071	0.312996
ko00604	Glycosphingolipid biosynthesis - ganglio series	Metabolism	1	0	1	1	14	0.071	0.312996
ko04217	Necroptosis	Cellular Processes	5	3	2	5	145	0.034	0.337521
ko04722	Neurotrophin signaling pathway	Organismal Systems	4	1	3	4	112	0.036	0.343566
ko00533	Glycosaminoglycan biosynthesis - keratan sulfate	Metabolism	1	0	1	1	16	0.062	0.348917
ko00220	Arginine biosynthesis	Metabolism	1	1	0	1	17	0.059	0.366172
ko00910	Nitrogen metabolism	Metabolism	1	0	1	1	17	0.059	0.366172
ko04614	Renin-angiotensin system	Organismal Systems	1	0	1	1	17	0.059	0.366172
ko04512	ECM-receptor interaction	Environmental Information Processing	3	0	3	3	82	0.037	0.369354
ko04110	Cell cycle	Cellular Processes	4	1	3	4	117	0.034	0.373853
ko04012	ErbB signaling pathway	Environmental Information Processing	3	1	2	3	83	0.036	0.376601
ko03460	Fanconi anemia pathway	Genetic Information Processing	2	1	1	2	50	0.04	0.382733
ko04211	Longevity regulating pathway	Organismal Systems	3	1	2	3	84	0.036	0.383831
ko04977	Vitamin digestion and absorption	Organismal Systems	1	0	1	1	19	0.053	0.399329
ko04658	Th1 and Th2 cell differentiation	Organismal Systems	3	0	3	3	87	0.034	0.405403
ko04912	GnRH signaling pathway	Organismal Systems	3	0	3	3	88	0.034	0.412548
ko04540	Gap junction	Cellular Processes	3	2	1	3	89	0.034	0.419666
ko04922	Glucagon signaling pathway	Organismal Systems	3	0	3	3	90	0.033	0.426756
ko04927	Cortisol synthesis and secretion	Organismal Systems	2	1	1	2	55	0.036	0.42929
ko00900	Terpenoid backbone biosynthesis	Metabolism	1	1	0	1	21	0.048	0.430763
ko04068	FoxO signaling pathway	Environmental Information Processing	4	0	4	4	128	0.031	0.439912
ko04666	Fc gamma R-mediated phagocytosis	Organismal Systems	3	0	3	3	92	0.033	0.440846
ko00310	Lysine degradation	Metabolism	2	2	0	2	57	0.035	0.447399
ko04510	Focal adhesion	Cellular Processes	6	1	5	6	208	0.029	0.473238
ko00534	Glycosaminoglycan biosynthesis - heparan sulfate / heparin	Metabolism	1	0	1	1	24	0.042	0.474873
ko00650	Butanoate metabolism	Metabolism	1	1	0	1	24	0.042	0.474873
ko04066	HIF-1 signaling pathway	Environmental Information Processing	3	2	1	3	98	0.031	0.482275
ko04610	Complement and coagulation cascades	Organismal Systems	2	0	2	2	61	0.033	0.482632
ko00592	alpha-Linolenic acid metabolism	Metabolism	1	0	1	1	25	0.04	0.488809
ko00860	Porphyrin metabolism	Metabolism	1	0	1	1	25	0.04	0.488809
ko04721	Synaptic vesicle cycle	Organismal Systems	2	1	1	2	62	0.032	0.491225
ko04360	Axon guidance	Organismal Systems	4	2	2	4	137	0.029	0.492466
ko04550	Signaling pathways regulating pluripotency of stem cells	Cellular Processes	4	0	4	4	137	0.029	0.492466
ko00030	Pentose phosphate pathway	Metabolism	1	0	1	1	26	0.038	0.502376
ko04726	Serotonergic synapse	Organismal Systems	3	1	2	3	101	0.03	0.50245
ko04730	Long-term depression	Organismal Systems	2	2	0	2	64	0.031	0.50814
ko03020	RNA polymerase	Genetic Information Processing	1	0	1	1	27	0.037	0.515586
ko04920	Adipocytokine signaling pathway	Organismal Systems	2	0	2	2	65	0.031	0.516461
ko00512	Mucin type O-glycan biosynthesis	Metabolism	1	0	1	1	28	0.036	0.528447
ko04020	Calcium signaling pathway	Environmental Information Processing	5	1	4	5	182	0.027	0.529824
ko04713	Circadian entrainment	Organismal Systems	3	2	1	3	106	0.028	0.535165
ko00790	Folate biosynthesis	Metabolism	1	1	0	1	29	0.034	0.540969
ko04071	Sphingolipid signaling pathway	Environmental Information Processing	3	1	2	3	108	0.028	0.547911
ko04915	Estrogen signaling pathway	Organismal Systems	3	1	2	3	108	0.028	0.547911
ko04212	Longevity regulating pathway - worm	Organismal Systems	2	0	2	2	69	0.029	0.548805
ko04660	T cell receptor signaling pathway	Organismal Systems	3	1	2	3	109	0.028	0.554208
ko04971	Gastric acid secretion	Organismal Systems	2	0	2	2	71	0.028	0.564403
ko04215	Apoptosis - multiple species	Cellular Processes	1	1	0	1	31	0.032	0.56503
ko00250	Alanine, aspartate and glutamate metabolism	Metabolism	1	0	1	1	33	0.03	0.587838
ko04152	AMPK signaling pathway	Environmental Information Processing	3	0	3	3	115	0.026	0.590881
ko04926	Relaxin signaling pathway	Organismal Systems	3	0	3	3	115	0.026	0.590881
ko00350	Tyrosine metabolism	Metabolism	1	1	0	1	34	0.029	0.598792
ko04960	Aldosterone-regulated sodium reabsorption	Organismal Systems	1	1	0	1	34	0.029	0.598792
ko04728	Dopaminergic synapse	Organismal Systems	3	1	2	3	119	0.025	0.614238
ko00982	Drug metabolism - cytochrome P450	Metabolism	1	0	1	1	36	0.028	0.619839
ko04925	Aldosterone synthesis and secretion	Organismal Systems	2	1	1	2	79	0.025	0.622907
ko04142	Lysosome	Cellular Processes	3	1	2	3	121	0.025	0.625578
ko04140	Autophagy - animal	Cellular Processes	3	0	3	3	123	0.024	0.636691
ko04270	Vascular smooth muscle contraction	Organismal Systems	3	1	2	3	123	0.024	0.636691
ko03022	Basal transcription factors	Genetic Information Processing	1	0	1	1	39	0.026	0.649371
ko04624	Toll and Imd signaling pathway	Organismal Systems	1	0	1	1	39	0.026	0.649371
ko04611	Platelet activation	Organismal Systems	3	1	2	3	126	0.024	0.652929
ko04910	Insulin signaling pathway	Organismal Systems	3	1	2	3	129	0.023	0.668648
ko00565	Ether lipid metabolism	Metabolism	1	0	1	1	42	0.024	0.676622
ko00830	Retinol metabolism	Metabolism	1	1	0	1	42	0.024	0.676622
ko00480	Glutathione metabolism	Metabolism	1	0	1	1	44	0.023	0.693609
ko04625	C-type lectin receptor signaling pathway	Organismal Systems	2	0	2	2	91	0.022	0.699075
ko00590	Arachidonic acid metabolism	Metabolism	1	0	1	1	45	0.022	0.701767
ko00600	Sphingolipid metabolism	Metabolism	1	0	1	1	45	0.022	0.701767
ko00280	Valine, leucine and isoleucine degradation	Metabolism	1	1	0	1	46	0.022	0.709709
ko00970	Aminoacyl-tRNA biosynthesis	Genetic Information Processing	1	0	1	1	46	0.022	0.709709
ko04620	Toll-like receptor signaling pathway	Organismal Systems	2	1	1	2	93	0.022	0.710461
ko04972	Pancreatic secretion	Organismal Systems	2	0	2	2	93	0.022	0.710461
ko00230	Purine metabolism	Metabolism	4	3	1	4	182	0.022	0.715197
ko04668	TNF signaling pathway	Environmental Information Processing	2	0	2	2	94	0.021	0.716019
ko00520	Amino sugar and nucleotide sugar metabolism	Metabolism	1	1	0	1	47	0.021	0.717441
ko04330	Notch signaling pathway	Environmental Information Processing	1	0	1	1	48	0.021	0.724968
ko04218	Cellular senescence	Cellular Processes	3	0	3	3	143	0.021	0.735148
ko00510	N-Glycan biosynthesis	Metabolism	1	0	1	1	51	0.02	0.746375
ko04072	Phospholipase D signaling pathway	Environmental Information Processing	3	0	3	3	146	0.021	0.747954
ko04144	Endocytosis	Cellular Processes	5	2	3	5	234	0.021	0.748027
ko04724	Glutamatergic synapse	Organismal Systems	2	1	1	2	102	0.02	0.75734
ko00010	Glycolysis / Gluconeogenesis	Metabolism	1	0	1	1	54	0.019	0.766126
ko00190	Oxidative phosphorylation	Metabolism	2	2	0	2	106	0.019	0.775997
ko04918	Thyroid hormone synthesis	Organismal Systems	1	0	1	1	56	0.018	0.778436
ko04924	Renin secretion	Organismal Systems	1	1	0	1	59	0.017	0.795704
ko04014	Ras signaling pathway	Environmental Information Processing	4	2	2	4	205	0.02	0.797569
ko04664	Fc epsilon RI signaling pathway	Organismal Systems	1	0	1	1	63	0.016	0.816665
ko04714	Thermogenesis	Organismal Systems	4	1	3	4	213	0.019	0.821342
ko04622	RIG-I-like receptor signaling pathway	Organismal Systems	1	1	0	1	64	0.016	0.821562
ko00561	Glycerolipid metabolism	Metabolism	1	0	1	1	66	0.015	0.83097
ko04917	Prolactin signaling pathway	Organismal Systems	1	1	0	1	68	0.015	0.839884
ko04911	Insulin secretion	Organismal Systems	1	0	1	1	71	0.014	0.852388
ko04723	Retrograde endocannabinoid signaling	Organismal Systems	2	1	1	2	127	0.016	0.854743
ko04514	Cell adhesion molecules	Environmental Information Processing	2	0	2	2	132	0.015	0.869356
ko04914	Progesterone-mediated oocyte maturation	Organismal Systems	1	1	0	1	78	0.013	0.877917
ko04015	Rap1 signaling pathway	Environmental Information Processing	3	1	2	3	188	0.016	0.880079
ko04013	MAPK signaling pathway - fly	Environmental Information Processing	1	0	1	1	80	0.013	0.884368
ko04310	Wnt signaling pathway	Environmental Information Processing	2	0	2	2	138	0.014	0.885114
ko04371	Apelin signaling pathway	Environmental Information Processing	2	1	1	2	140	0.014	0.889966
ko04064	NF-kappa B signaling pathway	Environmental Information Processing	1	0	1	1	83	0.012	0.893416
ko04727	GABAergic synapse	Organismal Systems	1	0	1	1	83	0.012	0.893416
ko04141	Protein processing in endoplasmic reticulum	Genetic Information Processing	2	1	1	2	154	0.013	0.918972
ko00564	Glycerophospholipid metabolism	Metabolism	1	0	1	1	94	0.011	0.92097
ko04916	Melanogenesis	Organismal Systems	1	1	0	1	95	0.011	0.923092
ko04750	Inflammatory mediator regulation of TRP channels	Organismal Systems	1	0	1	1	100	0.01	0.932883
ko04114	Oocyte meiosis	Cellular Processes	1	1	0	1	101	0.01	0.934687
ko04024	cAMP signaling pathway	Environmental Information Processing	3	2	1	3	220	0.014	0.935259
ko04670	Leukocyte transendothelial migration	Organismal Systems	1	0	1	1	117	0.009	0.957793
ko04919	Thyroid hormone signaling pathway	Organismal Systems	1	1	0	1	118	0.008	0.958931
ko03010	Ribosome	Genetic Information Processing	1	1	0	1	119	0.008	0.960038
ko04120	Ubiquitin mediated proteolysis	Genetic Information Processing	1	1	0	1	134	0.007	0.973494
ko04150	mTOR signaling pathway	Environmental Information Processing	1	0	1	1	147	0.007	0.981446
ko04390	Hippo signaling pathway	Environmental Information Processing	1	0	1	1	148	0.007	0.981949
ko04530	Tight junction	Cellular Processes	1	0	1	1	171	0.006	0.990416

## Sheet: G
Table S7G Gene set enrichment analysis (GSEA) analysis of expressed genes
ID	Name	KEGG_A_class	KEGG_B_class	SIZE	ES	NES	Genes	FDR val
KO04659	Th17 cell differentiation	Organismal Systems	Immune system	100	-0.551599	-1.91892	ncbi_396093(NFKBIA);ncbi_417739(Mapk11);ncbi_416330(--);ncbi_418502(--);ncbi_423669(CHUK);ncbi_554218(--);ncbi_420027(STAT3);ncbi_424673(JUN);ncbi_426792(IKBKB);ncbi_693256(HLA-DRB1);ncbi_417050(H2-DMa);ncbi_423463(HSP90AA1);ncbi_421685(Ifngr1);ncbi_430189(Mamu-DRA);ncbi_100859707(IL2RB);ncbi_101747454(HLA-DRB1);ncbi_420086(ZAP70);ncbi_373907(AHR);ncbi_373958(--);ncbi_374094(TGFBR1);ncbi_374177(H…	0.0139082
KO04512	ECM-receptor interaction	Environmental Information Processing	Signaling molecules and interaction	82	-0.562109	-1.89961	ncbi_419184(SDC4);ncbi_420757(ITGA9);ncbi_396243(COL1A2);ncbi_771873(COL9A1);ncbi_396133(Fn1);ncbi_373987(THBS1);ncbi_374016(LAMA1);ncbi_419031(VWF);ncbi_373980(Lamb2);ncbi_395142(ITGB5);ncbi_395210(SPP1);ncbi_395935(VTN);ncbi_395951(ITGA1);ncbi_396000(COL6A1);ncbi_396071(IBSP);ncbi_396225(ITGA8);ncbi_396242(COL9A3);ncbi_396292(COL6A2);ncbi_396420(ITGAV);ncbi_396538(AGRN);ncbi_769665(CHAD);ncbi_4…	0.00811901
KO04658	Th1 and Th2 cell differentiation	Organismal Systems	Immune system	87	-0.548421	-1.84729	ncbi_396093(NFKBIA);ncbi_417739(Mapk11);ncbi_416330(--);ncbi_418502(--);ncbi_423669(CHUK);ncbi_395655(NOTCH1);ncbi_424673(JUN);ncbi_426792(IKBKB);ncbi_693248(V-MAF);ncbi_693256(HLA-DRB1);ncbi_417050(H2-DMa);ncbi_421685(Ifngr1);ncbi_430189(Mamu-DRA);ncbi_374031(NOTCH2);ncbi_424705(IL12RB2);ncbi_100859707(IL2RB);ncbi_101747454(HLA-DRB1);ncbi_420086(ZAP70);ncbi_373958(--);ncbi_378804(PPP3R1);ncbi_39…	0.0111809
KO04913	Ovarian steroidogenesis	Organismal Systems	Endocrine system	50	-0.580065	-1.81607	ncbi_414838(cyp11a1);ncbi_425056(CYP17A1);ncbi_418090(IGF1);ncbi_428697(BMP15);ncbi_396451(PTGS2);ncbi_424367(Hsd17b7);ncbi_421829(CGA);ncbi_424677(CYP2J2);ncbi_424676(CYP2J2);ncbi_374108(FSHB);ncbi_395103(LDLR);ncbi_395339(ADCY9);ncbi_395340(Adcy5);ncbi_395776(LHCGR);ncbi_395889(IGF1R);ncbi_395962(FSHR);ncbi_396051(CYP1A5);ncbi_396052(CYP1A4);ncbi_420133(INSR);ncbi_771552(PLA2G4E);ncbi_771560(PL…	0.0136306
KO04662	B cell receptor signaling pathway	Organismal Systems	Immune system	62	-0.535999	-1.75626	ncbi_396093(NFKBIA);ncbi_424971(PIK3CA);ncbi_415549(MAP2K1);ncbi_419940(Cd79b);ncbi_421127(Lyn);ncbi_419885(NRAS);ncbi_423669(CHUK);ncbi_374256(CD81);ncbi_424673(JUN);ncbi_426792(IKBKB);ncbi_427415(--);ncbi_429451(MALT1);ncbi_418044(RAC2);ncbi_424528(BCL10);ncbi_373938(Vav2);ncbi_378804(PPP3R1);ncbi_395870(RAC3);ncbi_395928(AKT1);ncbi_396229(HRAS);ncbi_396512(FOS);ncbi_768355(--);ncbi_771142(Pik3…	0.0262859
KO04611	Platelet activation	Organismal Systems	Immune system	126	-0.485381	-1.73024	ncbi_424971(PIK3CA);ncbi_416872(ppp1cc-a);ncbi_417739(Mapk11);ncbi_421127(Lyn);ncbi_415296(actg1);ncbi_416845(ORAI1);ncbi_419082(STIM1);ncbi_427262(Gnaq);ncbi_396243(COL1A2);ncbi_100049618(FCER1G);ncbi_373926(FGB);ncbi_423235(Snap23);ncbi_396307(FGA);ncbi_419031(VWF);ncbi_396445(Mylk);ncbi_374097(GNAI3);ncbi_395339(ADCY9);ncbi_395340(Adcy5);ncbi_395837(Fgg);ncbi_395928(AKT1);ncbi_396019(PPP1CB);n…	0.0305779
KO04510	Focal adhesion	Cellular Processes	Cellular community - eukaryotes	208	-0.460944	-1.72561	ncbi_408035(EGF);ncbi_395323(KDR);ncbi_418090(IGF1);ncbi_424971(PIK3CA);ncbi_415549(MAP2K1);ncbi_416872(ppp1cc-a);ncbi_417772(CAV2);ncbi_374012(ITA);ncbi_415296(actg1);ncbi_419928(CCND3);ncbi_416588(Pdpk1);ncbi_420757(ITGA9);ncbi_395941(HGF);ncbi_424673(JUN);ncbi_426130(ERBB2);ncbi_396243(COL1A2);ncbi_417506(Myl2);ncbi_771873(COL9A1);ncbi_373996(CAV1);ncbi_429983(PIP5K1A);ncbi_396133(Fn1);ncbi_77…	0.027815
KO04660	T cell receptor signaling pathway	Organismal Systems	Immune system	109	-0.490005	-1.71186	ncbi_396093(NFKBIA);ncbi_424971(PIK3CA);ncbi_415549(MAP2K1);ncbi_417739(Mapk11);ncbi_416325(--);ncbi_416330(--);ncbi_416588(Pdpk1);ncbi_419885(NRAS);ncbi_423669(CHUK);ncbi_418727(NCK2);ncbi_424673(JUN);ncbi_426792(IKBKB);ncbi_429451(MALT1);ncbi_424106(CTLA4);ncbi_424105(--);ncbi_424528(BCL10);ncbi_420086(ZAP70);ncbi_373938(Vav2);ncbi_373958(--);ncbi_378804(PPP3R1);ncbi_395362(--);ncbi_395485(CD40…	0.0299059
KO04550	Signaling pathways regulating pluripotency of stem cells	Cellular Processes	Cellular community - eukaryotes	137	-0.47047	-1.69672	ncbi_418090(IGF1);ncbi_424971(PIK3CA);ncbi_415549(MAP2K1);ncbi_417739(Mapk11);ncbi_429040(wnt10a);ncbi_419885(NRAS);ncbi_420839(JARID2);ncbi_374062(FZD1);ncbi_395633(MYF5);ncbi_416967(HNF1A);ncbi_420027(STAT3);ncbi_395900(HOXB1);ncbi_374142(WNT3);ncbi_427937(WNT7B);ncbi_429363(Apc2);ncbi_378788(FZD6);ncbi_395572(Fzd3);ncbi_373886(FZD9);ncbi_423796(PCGF5);ncbi_395571(fzd5);ncbi_427781(POU5F3);ncbi…	0.0314859
KO00051	Fructose and mannose metabolism	Metabolism	Carbohydrate metabolism	35	-0.575151	-1.68477	ncbi_427308(ALDOB);ncbi_427679(PMM2);ncbi_395492(ALDOC);ncbi_418171(AKR1B1);ncbi_418169(AKR1B1);ncbi_395218(FBP1);ncbi_425137(AKR1B1);ncbi_415332(SORD);ncbi_415924(gmppb);ncbi_769850(Pfkl);ncbi_415906(PFKFB1);ncbi_374044(HK2);ncbi_374064(PFKM);ncbi_395338(AKR1B8);ncbi_396435(TPI1);ncbi_768421(HK2);ncbi_419850(PFKFB2);ncbi_373889(HK1);ncbi_769765(MPI);ncbi_770049(Fcsk);ncbi_428411(PFKP);ncbi_42089…	0.0333942
KO04666	Fc gamma R-mediated phagocytosis	Organismal Systems	Immune system	92	-0.487992	-1.65291	ncbi_420761(AMPH);ncbi_423320(CFL2);ncbi_424971(PIK3CA);ncbi_415549(MAP2K1);ncbi_415905(PRKCD);ncbi_421127(Lyn);ncbi_417485(Ncf1);ncbi_417637(Rps6kb1);ncbi_429075(Arpc5);ncbi_428927(ARF6);ncbi_424666(Plpp3);ncbi_418028(PLA2G6);ncbi_429983(PIP5K1A);ncbi_418044(RAC2);ncbi_420588(SCIN);ncbi_416051(arpc4);ncbi_416837(ARPC3);ncbi_107054794(CRK);ncbi_373938(Vav2);ncbi_395774(GSN);ncbi_395917(CDC42);ncb…	0.0471748
KO04151	PI3K-Akt signaling pathway	Environmental Information Processing	Signal transduction	325	-0.424378	-1.64537	ncbi_408036(EREG);ncbi_408035(EGF);ncbi_408184(GHR);ncbi_414743(TGFA);ncbi_395323(KDR);ncbi_418090(IGF1);ncbi_424971(PIK3CA);ncbi_415549(MAP2K1);ncbi_416318(PPP2CA);ncbi_417554(YWHAE);ncbi_419190(YWHAB);ncbi_423970(PPP2R2D);ncbi_416330(--);ncbi_416955(YWHAH);ncbi_420558(CDK6);ncbi_419928(CCND3);ncbi_416588(Pdpk1);ncbi_419885(NRAS);ncbi_396313(FGF8);ncbi_419402(gnb1);ncbi_420757(ITGA9);ncbi_423669…	0.0468279
KO03320	PPAR signaling pathway	Organismal Systems	Endocrine system	69	-0.495648	-1.63496	ncbi_414834(CYP7A1);ncbi_425055(CYP8B1);ncbi_420197(FABP5);ncbi_424005(ACADL);ncbi_422678(Fabp2);ncbi_416588(Pdpk1);ncbi_419557(Fabp3);ncbi_423896(Acsl5);ncbi_424779(GK5);ncbi_426008(SLC27A1);ncbi_415487(PLIN1);ncbi_770094(Acaa1b);ncbi_396550(SCP2);ncbi_374015(FABP1);ncbi_374018(ILK);ncbi_374165(FABP4);ncbi_374189(ME1);ncbi_395263(DBI);ncbi_395706(SCD);ncbi_396246(FABP7);ncbi_396457(PCK2);ncbi_39…	0.0500449
KO04926	Relaxin signaling pathway	Organismal Systems	Endocrine system	115	-0.46247	-1.62497	ncbi_408082(EDNRB);ncbi_396093(NFKBIA);ncbi_424971(PIK3CA);ncbi_415549(MAP2K1);ncbi_417739(Mapk11);ncbi_419885(NRAS);ncbi_419402(gnb1);ncbi_424673(JUN);ncbi_396243(COL1A2);ncbi_423581(GNG2);ncbi_769603(GNG10);ncbi_771014(Gng13);ncbi_395683(MMP13);ncbi_415417(GNB5);ncbi_395934(SHC1);ncbi_100859179(GNGT2);ncbi_424538(GNG5);ncbi_374094(TGFBR1);ncbi_374097(GNAI3);ncbi_386583(MMP2);ncbi_395132(SMAD3);…	0.0523601
KO04060	Cytokine-cytokine receptor interaction	Environmental Information Processing	Signaling molecules and interaction	214	-0.424278	-1.59991	ncbi_408184(GHR);ncbi_373964(MSTN);ncbi_428697(BMP15);ncbi_416325(--);ncbi_416330(--);ncbi_418502(--);ncbi_417247(TNFSF15);ncbi_554218(--);ncbi_554219(IFNB);ncbi_395551(CCL4);ncbi_418325(TNFRSF1A);ncbi_419424(TNFRSF18);ncbi_420718(CCR4);ncbi_421352(TGFB2);ncbi_422062(TNFRSF21);ncbi_424197(INHA);ncbi_429064(FASLG);ncbi_378803(TNFRSF11B);ncbi_417983(--);ncbi_419771(--);ncbi_417465(CCL5);ncbi_428452…	0.065448
KO04927	Cortisol synthesis and secretion	Organismal Systems	Endocrine system	55	-0.504006	-1.59041	ncbi_414838(cyp11a1);ncbi_425056(CYP17A1);ncbi_416845(ORAI1);ncbi_427262(Gnaq);ncbi_429828(CYP21A2);ncbi_374077(GNA11);ncbi_395103(LDLR);ncbi_395303(SP1);ncbi_395339(ADCY9);ncbi_395340(Adcy5);ncbi_395693(ATF4);ncbi_395721(KCNA4);ncbi_395727(ATF2);ncbi_395960(NR5A1);ncbi_770954(KCNK2);ncbi_427645(PDE8B);ncbi_100859610(CREB3L1);ncbi_415455(PDE8A);ncbi_428333(CREB3L3);ncbi_100857380(nr4a1);ncbi_4209…	0.0683088
KO04640	Hematopoietic cell lineage	Organismal Systems	Immune system	87	-0.462322	-1.5824	ncbi_425031(Mme);ncbi_416325(--);ncbi_416330(--);ncbi_425801(CD1B);ncbi_425802(CD1D);ncbi_419851(CR1);ncbi_419853(C4BPA);ncbi_693256(HLA-DRB1);ncbi_426054(IL7R);ncbi_417050(H2-DMa);ncbi_422827(Cd38);ncbi_430189(Mamu-DRA);ncbi_771801(Il5ra);ncbi_100859742(Cd24);ncbi_418667(--);ncbi_418666(CSF2RA);ncbi_101747454(HLA-DRB1);ncbi_396406(CSF1R);ncbi_395294(--);ncbi_395362(--);ncbi_395527(Cd9);ncbi_3956…	0.0698243
KO04080	Neuroactive ligand-receptor interaction	Environmental Information Processing	Signaling molecules and interaction	291	-0.403903	-1.55902	ncbi_408082(EDNRB);ncbi_408184(GHR);ncbi_414885(cckar);ncbi_427213(F2RL1);ncbi_427517(GNRHR2);ncbi_420453(VIPR2);ncbi_428644(HCRTR2);ncbi_418198(C3AR1);ncbi_424940(CHRND);ncbi_427562(MC1R);ncbi_427860(Avpr1a);ncbi_428263(AVPR1B);ncbi_428485(MC4R);ncbi_429151(CHRNG);ncbi_429211(OXTR);ncbi_428759(NPFFR2);ncbi_420385(GHRHR);ncbi_429116(PTGER3);ncbi_422801(CCKAR);ncbi_427183(PTGER4);ncbi_100034745(PT…	0.0850028
KO04742	Taste transduction	Organismal Systems	Sensory system	56	-0.496186	-1.55225	ncbi_771663(TAS2R7);ncbi_431581(HTR1A);ncbi_427851(Gnat3);ncbi_771014(Gng13);ncbi_395797(ENTPD2);ncbi_395931(GABRA6);ncbi_396050(SCNN1A);ncbi_396275(P2RY1);ncbi_396364(CHRM3);ncbi_100857687(p2ry4);ncbi_101749217(P2RX2);ncbi_421614(Grm1);ncbi_422770(GABRA4);ncbi_101749182(TAS2R40);ncbi_427963(HTR1F);ncbi_418684(GABRA5);ncbi_101747503(TAS2R40);ncbi_395945(Scn2a);ncbi_419192(P2RY1);ncbi_428247(HTR3A…	0.0866087
KO04010	MAPK signaling pathway	Environmental Information Processing	Signal transduction	282	-0.398351	-1.55113	ncbi_408036(EREG);ncbi_408035(EGF);ncbi_414743(TGFA);ncbi_395323(KDR);ncbi_418090(IGF1);ncbi_415549(MAP2K1);ncbi_417739(Mapk11);ncbi_418014(Tab1);ncbi_423062(RRAS2);ncbi_425210(LAMTOR3);ncbi_423504(Hspa2);ncbi_395499(TAOK3);ncbi_419885(NRAS);ncbi_423408(RPS6KA5);ncbi_396313(FGF8);ncbi_416496(Map2k3);ncbi_423669(CHUK);ncbi_424782(RASA2);ncbi_395941(HGF);ncbi_418325(TNFRSF1A);ncbi_420420(MYD88);ncb…	0.0828135
KO04630	JAK-STAT signaling pathway	Environmental Information Processing	Signal transduction	147	-0.419547	-1.5166	ncbi_408035(EGF);ncbi_408184(GHR);ncbi_424971(PIK3CA);ncbi_416325(--);ncbi_416330(--);ncbi_419928(CCND3);ncbi_418502(--);ncbi_424317(STAM2);ncbi_554218(--);ncbi_554219(IFNB);ncbi_420027(STAT3);ncbi_419771(--);ncbi_426054(IL7R);ncbi_428570(SOCS5);ncbi_770778(IFNL3);ncbi_421685(Ifngr1);ncbi_417800(PRL);ncbi_771801(Il5ra);ncbi_424705(IL12RB2);ncbi_418667(--);ncbi_418666(CSF2RA);ncbi_100859707(IL2RB)…	0.110129
KO04380	Osteoclast differentiation	Organismal Systems	Development and regeneration	97	-0.438808	-1.51257	ncbi_396093(NFKBIA);ncbi_424971(PIK3CA);ncbi_415549(MAP2K1);ncbi_417739(Mapk11);ncbi_418014(Tab1);ncbi_418502(--);ncbi_423669(CHUK);ncbi_554219(IFNB);ncbi_417485(Ncf1);ncbi_418325(TNFRSF1A);ncbi_421352(TGFB2);ncbi_424673(JUN);ncbi_426792(IKBKB);ncbi_378803(TNFRSF11B);ncbi_723973(CAMK4);ncbi_418052(NCF4);ncbi_421416(FOSL2);ncbi_428067(TNFSF11);ncbi_421685(Ifngr1);ncbi_396406(CSF1R);ncbi_374094(TGF…	0.109431
KO04912	GnRH signaling pathway	Organismal Systems	Endocrine system	88	-0.439512	-1.51033	ncbi_415549(MAP2K1);ncbi_415905(PRKCD);ncbi_417739(Mapk11);ncbi_419885(NRAS);ncbi_427517(GNRHR2);ncbi_416496(Map2k3);ncbi_424673(JUN);ncbi_427262(Gnaq);ncbi_770134(GNRH1);ncbi_416692(CCM1);ncbi_396523(CALM1);ncbi_427515(CALML4);ncbi_421829(CGA);ncbi_373931(EGR1);ncbi_374077(GNA11);ncbi_374108(FSHB);ncbi_386583(MMP2);ncbi_395339(ADCY9);ncbi_395340(Adcy5);ncbi_395654(HBEGF);ncbi_395693(ATF4);ncbi_3…	0.107532
KO04350	TGF-beta signaling pathway	Environmental Information Processing	Signal transduction	86	-0.45063	-1.5091	ncbi_769430(E2F4);ncbi_416318(PPP2CA);ncbi_416319(SKP1);ncbi_417637(Rps6kb1);ncbi_417892(DCN);ncbi_421352(TGFB2);ncbi_427689(nog2);ncbi_395544(Smad7);ncbi_428413(BAMBI);ncbi_373987(THBS1);ncbi_373912(NOG);ncbi_373952(NBL1);ncbi_374094(TGFBR1);ncbi_374096(SMAD6);ncbi_374150(Id4);ncbi_374213(ACVR2B);ncbi_374249(Gdf5);ncbi_395076(CDKN2B);ncbi_395132(SMAD3);ncbi_395247(SMAD2);ncbi_395281(id3-a);ncbi_…	0.10411
KO04015	Rap1 signaling pathway	Environmental Information Processing	Signal transduction	188	-0.400828	-1.50792	ncbi_408035(EGF);ncbi_395323(KDR);ncbi_418090(IGF1);ncbi_424971(PIK3CA);ncbi_415549(MAP2K1);ncbi_417739(Mapk11);ncbi_415296(actg1);ncbi_419885(NRAS);ncbi_396313(FGF8);ncbi_416496(Map2k3);ncbi_395941(HGF);ncbi_427262(Gnaq);ncbi_428857(FGF4);ncbi_419352(Pard6b);ncbi_422330(FGF16);ncbi_416692(CCM1);ncbi_396523(CALM1);ncbi_426086(LPAR2);ncbi_425805(NGFR);ncbi_395129(ANGPT1);ncbi_373987(THBS1);ncbi_41…	0.101182
KO04650	Natural killer cell mediated cytotoxicity	Organismal Systems	Immune system	86	-0.446042	-1.50002	ncbi_424971(PIK3CA);ncbi_415549(MAP2K1);ncbi_416325(--);ncbi_418502(--);ncbi_419885(NRAS);ncbi_554219(IFNB);ncbi_425389(Mr1);ncbi_429064(FASLG);ncbi_693259(--);ncbi_693260(H2-D1);ncbi_100049618(FCER1G);ncbi_421685(Ifngr1);ncbi_418044(RAC2);ncbi_395934(SHC1);ncbi_100859319(Cd48);ncbi_420086(ZAP70);ncbi_373938(Vav2);ncbi_378804(PPP3R1);ncbi_395664(--);ncbi_395665(IFNAR1);ncbi_395870(RAC3);ncbi_3960…	0.104633
KO04520	Adherens junction	Cellular Processes	Cellular community - eukaryotes	78	-0.443661	-1.49121	ncbi_415296(actg1);ncbi_415626(Csnk2a2);ncbi_426130(ERBB2);ncbi_418044(RAC2);ncbi_101750739(NECTIN4);ncbi_374094(TGFBR1);ncbi_395132(SMAD3);ncbi_395247(SMAD2);ncbi_395330(PTPRJ);ncbi_395870(RAC3);ncbi_395889(IGF1R);ncbi_395917(CDC42);ncbi_396024(ACTN4);ncbi_396047(snai1);ncbi_396238(YES1);ncbi_396526(ACTB);ncbi_769000(SMAD2);ncbi_420133(INSR);ncbi_418000(EP300);ncbi_395230(tcf7l1);ncbi_373953(MAP…	0.109241
KO04923	Regulation of lipolysis in adipocytes	Organismal Systems	Endocrine system	51	-0.481086	-1.47605	ncbi_424971(PIK3CA);ncbi_423064(PDE3B);ncbi_429116(PTGER3);ncbi_431066(Pnpla2);ncbi_415487(PLIN1);ncbi_396451(PTGS2);ncbi_428900(TSHR);ncbi_421829(CGA);ncbi_420673(ABHD5);ncbi_374097(GNAI3);ncbi_374165(FABP4);ncbi_374212(ADORA1);ncbi_395339(ADCY9);ncbi_395340(Adcy5);ncbi_395928(AKT1);ncbi_396367(GNAI2);ncbi_396464(NPY);ncbi_771142(Pik3r2);ncbi_420133(INSR);ncbi_422347(irs2-b);ncbi_423682(PRKG1);n…	0.121833
KO04664	Fc epsilon RI signaling pathway	Organismal Systems	Immune system	63	-0.456127	-1.47533	ncbi_424971(PIK3CA);ncbi_415549(MAP2K1);ncbi_417739(Mapk11);ncbi_421127(Lyn);ncbi_416325(--);ncbi_416330(--);ncbi_416588(Pdpk1);ncbi_419885(NRAS);ncbi_416496(Map2k3);ncbi_100049618(FCER1G);ncbi_418044(RAC2);ncbi_373938(Vav2);ncbi_395870(RAC3);ncbi_395928(AKT1);ncbi_395983(MAPK9);ncbi_396229(HRAS);ncbi_421183(MAPK14);ncbi_769763(MAPK12);ncbi_771142(Pik3r2);ncbi_771145(MAPK13);ncbi_771552(PLA2G4E);…	0.118686
KO04062	Chemokine signaling pathway	Organismal Systems	Immune system	140	-0.409906	-1.47153	ncbi_396093(NFKBIA);ncbi_424971(PIK3CA);ncbi_415549(MAP2K1);ncbi_415905(PRKCD);ncbi_421127(Lyn);ncbi_422879(GRK4);ncbi_419885(NRAS);ncbi_419402(gnb1);ncbi_423669(CHUK);ncbi_395551(CCL4);ncbi_417485(Ncf1);ncbi_420027(STAT3);ncbi_420718(CCR4);ncbi_426000(GRK2);ncbi_426792(IKBKB);ncbi_417465(CCL5);ncbi_428452(XCR1);ncbi_415651(CCL13);ncbi_776400(CCR8);ncbi_423581(GNG2);ncbi_428315(CCR7);ncbi_418044(…	0.118737
KO04971	Gastric acid secretion	Organismal Systems	Digestive system	71	-0.448544	-1.4656	ncbi_414885(cckar);ncbi_415296(actg1);ncbi_427262(Gnaq);ncbi_419580(SLC9A1);ncbi_422365(ATP1B4);ncbi_416692(CCM1);ncbi_396523(CALM1);ncbi_418718(Slc9a4);ncbi_427515(CALML4);ncbi_396445(Mylk);ncbi_374097(GNAI3);ncbi_386581(ATP4B);ncbi_395339(ADCY9);ncbi_395340(Adcy5);ncbi_395701(EZR);ncbi_395809(SLC4A2);ncbi_395855(CALM1);ncbi_396257(CA2);ncbi_396356(MYLK2);ncbi_396364(CHRM3);ncbi_396367(GNAI2);nc…	0.12065
KO00620	Pyruvate metabolism	Metabolism	Carbohydrate metabolism	33	-0.508391	-1.45913	ncbi_420969(FH);ncbi_416537(HAGH);ncbi_421587(Acat2);ncbi_421217(ACYP2);ncbi_423361(ACYP1);ncbi_416066(Pdhb);ncbi_418968(acat1-a);ncbi_421281(MDH1);ncbi_373997(LDHB);ncbi_374189(ME1);ncbi_374263(Pc);ncbi_396457(PCK2);ncbi_396458(PCK1);ncbi_423347(Acss1);ncbi_419019(Me3);ncbi_417699(DLD);ncbi_415689(LDHD);ncbi_396221(LDHA);ncbi_396504(ACAC);ncbi_417615(ALDH3A2);ncbi_418610(Pdha1);ncbi_419158(ACSS2…	0.123972
KO04072	Phospholipase D signaling pathway	Environmental Information Processing	Signal transduction	146	-0.400639	-1.44034	ncbi_408035(EGF);ncbi_424971(PIK3CA);ncbi_415549(MAP2K1);ncbi_420398(ARF1);ncbi_423062(RRAS2);ncbi_419885(NRAS);ncbi_427860(Avpr1a);ncbi_428263(AVPR1B);ncbi_428927(ARF6);ncbi_100049618(FCER1G);ncbi_771773(Avpr1a);ncbi_426086(LPAR2);ncbi_424666(Plpp3);ncbi_429983(PIP5K1A);ncbi_395934(SHC1);ncbi_374196(Pdgfa);ncbi_395339(ADCY9);ncbi_395340(Adcy5);ncbi_395469(PDGFC);ncbi_395872(CXCL8);ncbi_395928(AK…	0.143399
KO04979	Cholesterol metabolism	Organismal Systems	Digestive system	45	-0.478255	-1.43988	ncbi_414834(CYP7A1);ncbi_419317(VAPB);ncbi_420841(MYLIP);ncbi_423353(NPC2);ncbi_396535(APOB);ncbi_417431(APOH);ncbi_396136(LCAT);ncbi_373945(ABCA1);ncbi_395103(LDLR);ncbi_396536(APOA1);ncbi_769087(ANGPTL4);ncbi_770816(OSBPL5);ncbi_100858842(--);ncbi_424168(LRP2);ncbi_424424(SOAT1);ncbi_396219(LPL);ncbi_421982(Ldlrap1);ncbi_395498(VDAC2);ncbi_423786(Lipm);ncbi_424170(ABCB11);ncbi_418226(TSPO);ncbi…	0.139667
KO04390	Hippo signaling pathway	Environmental Information Processing	Signal transduction	148	-0.395732	-1.43653	ncbi_416318(PPP2CA);ncbi_416872(ppp1cc-a);ncbi_417554(YWHAE);ncbi_419190(YWHAB);ncbi_423970(PPP2R2D);ncbi_429040(wnt10a);ncbi_374012(ITA);ncbi_415296(actg1);ncbi_416955(YWHAH);ncbi_419928(CCND3);ncbi_374078(BIRC5);ncbi_374062(FZD1);ncbi_421352(TGFB2);ncbi_425375(STK3);ncbi_427820(YWHAG);ncbi_419352(Pard6b);ncbi_374142(WNT3);ncbi_395544(Smad7);ncbi_427937(WNT7B);ncbi_429363(Apc2);ncbi_378788(FZD6)…	0.139162
KO00250	Alanine, aspartate and glutamate metabolism	Metabolism	Amino acid metabolism	33	-0.507425	-1.43376	ncbi_422743(PPAT);ncbi_417185(ASS1);ncbi_419514(GFPT1);ncbi_420574(ASNS);ncbi_417039(--);ncbi_419467(Aldh4a1);ncbi_395743(GAD1);ncbi_396261(GOT1);ncbi_396489(GLUL);ncbi_396533(GOT2);ncbi_396540(ADSL);ncbi_776127(adss1-a);ncbi_770344(AGXT);ncbi_417253(glul);ncbi_418386(NIT2);ncbi_416642(ABAT);ncbi_395395(GAD2);ncbi_428579(ADSS2);ncbi_770953(DDO);ncbi_428659(CAD);ncbi_422893(nat8l);ncbi_423612(GLUD…	0.138872
KO04672	Intestinal immune network for IgA production	Organismal Systems	Immune system	42	-0.477353	-1.43043	ncbi_416330(--);ncbi_417983(--);ncbi_427944(CD86);ncbi_693256(HLA-DRB1);ncbi_768950(--);ncbi_417050(H2-DMa);ncbi_424105(--);ncbi_418257(AICDA);ncbi_430189(Mamu-DRA);ncbi_101747454(HLA-DRB1);ncbi_373958(--);ncbi_374229(TNFSF13B);ncbi_395258(IL15);ncbi_395324(CXCR4);ncbi_395385(CD40);ncbi_395485(CD40LG);ncbi_395968(Icoslg);ncbi_396249(CD28);ncbi_100858236(MADCAM1);ncbi_100858200(Ccr10);ncbi_1070496…	0.139488
KO04340	Hedgehog signaling pathway	Environmental Information Processing	Signal transduction	41	-0.473778	-1.42038	ncbi_422851(EVC);ncbi_426000(GRK2);ncbi_378891(CSNK1E);ncbi_395615(SHH);ncbi_395801(IHH);ncbi_395806(PTCH1);ncbi_395924(CSNK1A1);ncbi_396282(BCL2);ncbi_396341(CCND1);ncbi_418375(GPR161);ncbi_424168(LRP2);ncbi_770168(GAS1);ncbi_416904(GRK3);ncbi_420783(Cul1);ncbi_422460(HHIP);ncbi_420769(GLI3);ncbi_770095(EVC2);ncbi_395949(SMO);ncbi_374118(SUFU);ncbi_423854(BTRC);ncbi_374047(CCND2);ncbi_416181(FBX…	0.1473
KO04360	Axon guidance	Organismal Systems	Development and regeneration	137	-0.398005	-1.4189	ncbi_423320(CFL2);ncbi_424776(Trpc1);ncbi_424971(PIK3CA);ncbi_419885(NRAS);ncbi_418727(NCK2);ncbi_425972(Pdk1);ncbi_419352(Pard6b);ncbi_100190948(CDK5);ncbi_415298(Sema7a);ncbi_418044(RAC2);ncbi_374153(TRPC3);ncbi_395572(Fzd3);ncbi_395293(SLIT1);ncbi_396387(NTN3);ncbi_374018(ILK);ncbi_374097(GNAI3);ncbi_378782(EPHA1);ncbi_378804(PPP3R1);ncbi_395324(CXCR4);ncbi_395561(WNT4);ncbi_395615(SHH);ncbi_3…	0.145239
KO04810	Regulation of actin cytoskeleton	Cellular Processes	Cell motility	214	-0.374138	-1.41186	ncbi_408035(EGF);ncbi_408047(TMSB4);ncbi_423320(CFL2);ncbi_424971(PIK3CA);ncbi_415549(MAP2K1);ncbi_416872(ppp1cc-a);ncbi_423062(RRAS2);ncbi_415296(actg1);ncbi_419885(NRAS);ncbi_396313(FGF8);ncbi_420757(ITGA9);ncbi_417309(MYH1B);ncbi_427788(MYH1B);ncbi_420504(PIP4K2A);ncbi_422173(MSN);ncbi_425499(NCKAP1L);ncbi_428537(MOS);ncbi_428857(FGF4);ncbi_429075(Arpc5);ncbi_419580(SLC9A1);ncbi_422330(FGF16);…	0.1508
KO00511	Other glycan degradation	Metabolism	Glycan biosynthesis and metabolism	18	-0.565862	-1.41174	ncbi_422558(Aga);ncbi_415320(HEXA);ncbi_420720(GLB1);ncbi_417343(Hexd);ncbi_100859407(GBA2);ncbi_107050229(GBA);ncbi_415306(MAN2C1);ncbi_430542(NEU3);ncbi_422712(MANBA);ncbi_107049673(GBA);ncbi_107049056(Neu2);ncbi_429131(Neu4);ncbi_770994(Hexd);ncbi_419687(FUCA1);ncbi_421668(FUCA2);ncbi_422859(MAN2B2);ncbi_427204(HEXB);ncbi_430102(ENGASE)	0.147309
KO04657	IL-17 signaling pathway	Organismal Systems	Immune system	79	-0.422547	-1.4113	ncbi_396093(NFKBIA);ncbi_414342(GAL4);ncbi_416842(ANAPC5);ncbi_417739(Mapk11);ncbi_416325(--);ncbi_416330(--);ncbi_423669(CHUK);ncbi_424673(JUN);ncbi_426792(IKBKB);ncbi_693266(CASP8);ncbi_423463(HSP90AA1);ncbi_772264(SRSF1);ncbi_396451(PTGS2);ncbi_418981(MMP3);ncbi_395683(MMP13);ncbi_415652(--);ncbi_374163(HSP90B1);ncbi_395082(CCL20);ncbi_395111(Il17f);ncbi_395387(MMP9);ncbi_395872(CXCL8);ncbi_39…	0.144537
KO04722	Neurotrophin signaling pathway	Organismal Systems	Nervous system	112	-0.397653	-1.39356	ncbi_396093(NFKBIA);ncbi_424971(PIK3CA);ncbi_415549(MAP2K1);ncbi_415905(PRKCD);ncbi_417554(YWHAE);ncbi_417739(Mapk11);ncbi_416588(Pdpk1);ncbi_419885(NRAS);ncbi_423408(RPS6KA5);ncbi_420215(RIPK2);ncbi_424673(JUN);ncbi_426792(IKBKB);ncbi_429064(FASLG);ncbi_723973(CAMK4);ncbi_416692(CCM1);ncbi_428099(NTF3);ncbi_386579(RPS6KA);ncbi_396523(CALM1);ncbi_425805(NGFR);ncbi_427515(CALML4);ncbi_415557(MAP2K…	0.164033
KO04910	Insulin signaling pathway	Organismal Systems	Endocrine system	129	-0.38491	-1.38415	ncbi_424971(PIK3CA);ncbi_415549(MAP2K1);ncbi_416872(ppp1cc-a);ncbi_416588(Pdpk1);ncbi_419885(NRAS);ncbi_417637(Rps6kb1);ncbi_421248(PYGB);ncbi_423064(PDE3B);ncbi_426792(IKBKB);ncbi_427185(PRKAA1);ncbi_416692(CCM1);ncbi_396523(CALM1);ncbi_427515(CALML4);ncbi_421719(Hddc2);ncbi_395218(FBP1);ncbi_420435(PRKAG2);ncbi_395934(SHC1);ncbi_107054794(CRK);ncbi_374038(CBL);ncbi_374044(HK2);ncbi_374231(Foxo1…	0.173197
KO04928	Parathyroid hormone synthesis, secretion and action	Organismal Systems	Endocrine system	92	-0.408006	-1.37633	ncbi_415549(MAP2K1);ncbi_422108(SLC9A3R1);ncbi_428478(GCM2);ncbi_423114(LRP5);ncbi_419173(MAFB);ncbi_427262(Gnaq);ncbi_428067(TNFSF11);ncbi_420401(PTH1R);ncbi_395683(MMP13);ncbi_373931(EGR1);ncbi_374077(GNA11);ncbi_374097(GNAI3);ncbi_378914(CDKN1A);ncbi_395131(SLC34A2);ncbi_395303(SP1);ncbi_395339(ADCY9);ncbi_395340(Adcy5);ncbi_395654(HBEGF);ncbi_395693(ATF4);ncbi_395727(ATF2);ncbi_395827(CYP24A1…	0.181562
KO04391	Hippo signaling pathway - fly	Environmental Information Processing	Signal transduction	55	-0.432607	-1.37093	ncbi_416318(PPP2CA);ncbi_417554(YWHAE);ncbi_419190(YWHAB);ncbi_423970(PPP2R2D);ncbi_415296(actg1);ncbi_425375(STK3);ncbi_426117(CCNE1);ncbi_419352(Pard6b);ncbi_395542(TEAD4);ncbi_378891(CSNK1E);ncbi_395983(MAPK9);ncbi_396021(PPP2CA);ncbi_396171(YAP1);ncbi_396526(ACTB);ncbi_769595(wtip);ncbi_421627(LATS1);ncbi_422592(MAPK10);ncbi_101748842(PARD6A);ncbi_396160(WNT1);ncbi_107050599(--);ncbi_395166(F…	0.185651
KO04066	HIF-1 signaling pathway	Environmental Information Processing	Signal transduction	98	-0.402898	-1.37025	ncbi_408035(EGF);ncbi_418090(IGF1);ncbi_424971(PIK3CA);ncbi_415549(MAP2K1);ncbi_420187(ELOC);ncbi_427308(ALDOB);ncbi_418502(--);ncbi_417241(TLR4);ncbi_417637(Rps6kb1);ncbi_420027(STAT3);ncbi_425972(Pdk1);ncbi_426130(ERBB2);ncbi_418581(CYBB);ncbi_421685(Ifngr1);ncbi_416066(Pdhb);ncbi_100526659(--);ncbi_395129(ANGPT1);ncbi_395492(ALDOC);ncbi_769850(Pfkl);ncbi_373997(LDHB);ncbi_374044(HK2);ncbi_3740…	0.183073
KO01200	Carbon metabolism	Metabolism	Global and overview maps	101	-0.390742	-1.35388	ncbi_415803(GCSH);ncbi_415362(Idh3a);ncbi_415783(Gpi);ncbi_416087(SUCLG2);ncbi_416969(Acads);ncbi_418639(PRPS2);ncbi_418857(SUCLA2);ncbi_419793(SDHD);ncbi_420969(FH);ncbi_427308(ALDOB);ncbi_373916(ACO1);ncbi_416559(PGP);ncbi_422705(ADH5);ncbi_422931(RPIA);ncbi_423019(Taldo1);ncbi_423600(CAT);ncbi_423979(HIBCH);ncbi_426573(IDH3B);ncbi_428969(PGAM1);ncbi_430442(PGLS);ncbi_431056(IDH2);ncbi_421587(A…	0.206374
KO00120	Primary bile acid biosynthesis	Metabolism	Lipid metabolism	16	-0.554662	-1.3514	ncbi_414834(CYP7A1);ncbi_425055(CYP8B1);ncbi_427429(AMACR);ncbi_423450(CYP46A1);ncbi_423788(ch25h);ncbi_418107(AKR1D1);ncbi_396550(SCP2);ncbi_395785(HSD17B4);ncbi_769879(Acnat2);ncbi_416068(ACOX2);ncbi_420164(CYP7B1);ncbi_417505(Hsd3b7);ncbi_419303(ACOT8);ncbi_422058(CYP39A1);ncbi_431683(CYP27A1);MSTRG.12805(Hsd3b7)	0.205895
KO04924	Renin secretion	Organismal Systems	Endocrine system	59	-0.420044	-1.34853	ncbi_416845(ORAI1);ncbi_423064(PDE3B);ncbi_427262(Gnaq);ncbi_420384(AQP1);ncbi_427183(PTGER4);ncbi_416692(CCM1);ncbi_100034745(PTGER2);ncbi_396523(CALM1);ncbi_419953(ACE);ncbi_427515(CALML4);ncbi_373908(EDNRA);ncbi_374097(GNAI3);ncbi_374212(ADORA1);ncbi_378804(PPP3R1);ncbi_395340(Adcy5);ncbi_395855(CALM1);ncbi_396329(CTSB);ncbi_396367(GNAI2);ncbi_771678(GUCY1A2);ncbi_428753(PRKG2);ncbi_420386(ADC…	0.20698
KO04970	Salivary secretion	Organismal Systems	Digestive system	70	-0.40939	-1.33122	ncbi_414140(AMY2A);ncbi_414139(AMY2A);ncbi_420407(CATHL2);ncbi_427262(Gnaq);ncbi_419580(SLC9A1);ncbi_422365(ATP1B4);ncbi_416692(CCM1);ncbi_396523(CALM1);ncbi_422828(Bst1);ncbi_422827(Cd38);ncbi_427515(CALML4);ncbi_395339(ADCY9);ncbi_395340(Adcy5);ncbi_395809(SLC4A2);ncbi_395855(CALM1);ncbi_396218(LYZ);ncbi_396364(CHRM3);ncbi_396497(CST3);ncbi_396529(ATP1B1);ncbi_396530(ATP1A1);ncbi_396549(ATP1B3)…	0.231476
KO04922	Glucagon signaling pathway	Organismal Systems	Endocrine system	90	-0.388177	-1.32569	ncbi_423646(SIRT1);ncbi_421248(PYGB);ncbi_423064(PDE3B);ncbi_427262(Gnaq);ncbi_428969(PGAM1);ncbi_427185(PRKAA1);ncbi_416692(CCM1);ncbi_396523(CALM1);ncbi_772096(GCGR);ncbi_416066(Pdhb);ncbi_427515(CALML4);ncbi_421719(Hddc2);ncbi_395218(FBP1);ncbi_420435(PRKAG2);ncbi_769850(Pfkl);ncbi_415906(PFKFB1);ncbi_373997(LDHB);ncbi_374064(PFKM);ncbi_374231(Foxo1);ncbi_378804(PPP3R1);ncbi_378909(Pygl);ncbi_…	0.236998
KO04022	cGMP-PKG signaling pathway	Environmental Information Processing	Signal transduction	154	-0.358737	-1.32461	ncbi_408082(EDNRB);ncbi_415549(MAP2K1);ncbi_416872(ppp1cc-a);ncbi_422546(SLC25A4);ncbi_423064(PDE3B);ncbi_423723(PPIF);ncbi_427262(Gnaq);ncbi_422365(ATP1B4);ncbi_416692(CCM1);ncbi_396523(CALM1);ncbi_417852(KCNMB4);ncbi_396103(SRF);ncbi_427515(CALML4);ncbi_422677(PDE5A);ncbi_396445(Mylk);ncbi_373908(EDNRA);ncbi_373956(ADORA3);ncbi_374072(SLC25A6);ncbi_374077(GNA11);ncbi_374097(GNAI3);ncbi_374212(A…	0.234127
KO04919	Thyroid hormone signaling pathway	Organismal Systems	Endocrine system	118	-0.37399	-1.32372	ncbi_424971(PIK3CA);ncbi_415549(MAP2K1);ncbi_419000(MED17);ncbi_415296(actg1);ncbi_416588(Pdpk1);ncbi_419885(NRAS);ncbi_422016(Ncoa1);ncbi_395655(NOTCH1);ncbi_426134(MED24);ncbi_418186(SLCO1C1);ncbi_418182(PLCZ1);ncbi_419580(SLC9A1);ncbi_422365(ATP1B4);ncbi_395609(MDM2);ncbi_374031(NOTCH2);ncbi_396431(THRB);ncbi_417172(MED27);ncbi_769850(Pfkl);ncbi_418187(SLCO1C1);ncbi_421753(SLC16A10);ncbi_42871…	0.23105
KO00591	Linoleic acid metabolism	Metabolism	Lipid metabolism	28	-0.477399	-1.32278	ncbi_414832(Cyp3a9);ncbi_414833(CYP2C9);ncbi_418028(PLA2G6);ncbi_416980(PLA2G1B);ncbi_426748(PLA2G2A);ncbi_771655(Pla2g5);ncbi_424677(CYP2J2);ncbi_424676(CYP2J2);ncbi_416477(CYP3A12);ncbi_770292(PLA2G1B);ncbi_771552(PLA2G4E);ncbi_771560(PLA2G4E);ncbi_771574(PLA2G4E);ncbi_423705(PLA2G12B);ncbi_107051573(PLA2G3);ncbi_423229(PLA2G4E);ncbi_423227(PLA2G4E);ncbi_423226(PLA2G4E);ncbi_101749229(PLA2G4B);…	0.228265
KO04911	Insulin secretion	Organismal Systems	Endocrine system	71	-0.401599	-1.32089	ncbi_427262(Gnaq);ncbi_422365(ATP1B4);ncbi_422801(CCKAR);ncbi_428573(Glp1r);ncbi_417852(KCNMB4);ncbi_428690(GPR119);ncbi_374077(GNA11);ncbi_395339(ADCY9);ncbi_395340(Adcy5);ncbi_395693(ATF4);ncbi_395727(ATF2);ncbi_396130(SLC2A1);ncbi_396364(CHRM3);ncbi_396529(ATP1B1);ncbi_396530(ATP1A1);ncbi_396549(ATP1B3);ncbi_396272(SLC2A2);ncbi_771348(pdx1);ncbi_100859610(CREB3L1);ncbi_770907(KCNMB2);ncbi_4174…	0.227824
KO04975	Fat digestion and absorption	Organismal Systems	Digestive system	38	-0.44832	-1.32023	ncbi_422678(Fabp2);ncbi_417165(CEL);ncbi_421587(Acat2);ncbi_426008(SLC27A1);ncbi_396535(APOB);ncbi_424666(Plpp3);ncbi_416980(PLA2G1B);ncbi_423916(PNLIP);ncbi_418968(acat1-a);ncbi_426748(PLA2G2A);ncbi_771655(Pla2g5);ncbi_373945(ABCA1);ncbi_374015(FABP1);ncbi_396533(GOT2);ncbi_396536(APOA1);ncbi_770292(PLA2G1B);ncbi_770506(AGPAT1);ncbi_772114(Agpat2);ncbi_427138(PLPP1);ncbi_426437(MOGAT2);ncbi_4237…	0.224935
KO00100	Steroid biosynthesis	Metabolism	Lipid metabolism	18	-0.531053	-1.31452	ncbi_422423(MSMO1);ncbi_424037(Lss);ncbi_417165(CEL);ncbi_424661(DHCR24);ncbi_422038(FDFT1);ncbi_420335(SQLE);ncbi_424367(Hsd17b7);ncbi_395827(CYP24A1);ncbi_424424(SOAT1);ncbi_100857622(EBP);ncbi_420548(CYP51A1);ncbi_423786(Lipm);ncbi_100857756(Sc5d);ncbi_422982(Dhcr7);ncbi_422302(Nsdhl);ncbi_423065(CYP2R1);ncbi_423789(LIPA);ncbi_428958(LIPA)	0.231108
KO04152	AMPK signaling pathway	Environmental Information Processing	Signal transduction	115	-0.371793	-1.31347	ncbi_418090(IGF1);ncbi_424971(PIK3CA);ncbi_423646(SIRT1);ncbi_416318(PPP2CA);ncbi_423970(PPP2R2D);ncbi_418155(ADIPOR2);ncbi_416588(Pdpk1);ncbi_420063(RAB11B);ncbi_417119(RAB14);ncbi_417637(Rps6kb1);ncbi_421994(RAB10);ncbi_428352(RAB8A);ncbi_427185(PRKAA1);ncbi_420105(STK11);ncbi_426162(TBC1D1);ncbi_421719(Hddc2);ncbi_395218(FBP1);ncbi_420435(PRKAG2);ncbi_419957(STRADA);ncbi_769850(Pfkl);ncbi_4159…	0.228996
KO04625	C-type lectin receptor signaling pathway	Organismal Systems	Immune system	91	-0.379839	-1.30952	ncbi_396093(NFKBIA);ncbi_424971(PIK3CA);ncbi_415905(PRKCD);ncbi_417739(Mapk11);ncbi_423062(RRAS2);ncbi_419885(NRAS);ncbi_423669(CHUK);ncbi_424673(JUN);ncbi_426792(IKBKB);ncbi_429451(MALT1);ncbi_693266(CASP8);ncbi_416692(CCM1);ncbi_100049618(FCER1G);ncbi_396523(CALM1);ncbi_396451(PTGS2);ncbi_395609(MDM2);ncbi_424528(BCL10);ncbi_427515(CALML4);ncbi_415652(--);ncbi_373958(--);ncbi_378804(PPP3R1);ncb…	0.23191
KO00520	Amino sugar and nucleotide sugar metabolism	Metabolism	Carbohydrate metabolism	47	-0.42558	-1.30761	ncbi_415783(Gpi);ncbi_416341(GNPDA1);ncbi_427283(NANS);ncbi_415320(HEXA);ncbi_419514(GFPT1);ncbi_421467(NANP);ncbi_427285(GNE);ncbi_427679(PMM2);ncbi_408182(CYB5R2);ncbi_415924(gmppb);ncbi_416754(AMDHD2);ncbi_373900(UGP2);ncbi_374044(HK2);ncbi_395072(CHIA);ncbi_768421(HK2);ncbi_421837(CYB5R4);ncbi_423588(GNPNAT1);ncbi_424368(Uap1);ncbi_421841(PGM3);ncbi_373889(HK1);ncbi_769765(MPI);ncbi_770049(Fc…	0.231501
KO04392	Hippo signaling pathway - multiple species	Environmental Information Processing	Signal transduction	17	-0.519691	-1.30261	ncbi_425375(STK3);ncbi_395542(TEAD4);ncbi_378891(CSNK1E);ncbi_396171(YAP1);ncbi_769595(wtip);ncbi_421627(LATS1);ncbi_395166(FAT4);ncbi_418949(LATS2);ncbi_419083(PAK1);ncbi_403089(TEAD1);ncbi_101750777(RASSF1);ncbi_417537(Nf2);ncbi_395810(TEAD3);ncbi_419073(Dchs1);ncbi_395158(NF2);ncbi_420701(LIMD1);MSTRG.4088(MOB1B)	0.236344
KO04972	Pancreatic secretion	Organismal Systems	Digestive system	93	-0.379905	-1.2985	ncbi_414140(AMY2A);ncbi_414139(AMY2A);ncbi_424776(Trpc1);ncbi_415544(RAB11A);ncbi_417165(CEL);ncbi_427262(Gnaq);ncbi_428352(RAB8A);ncbi_419580(SLC9A1);ncbi_422365(ATP1B4);ncbi_422801(CCKAR);ncbi_416980(PLA2G1B);ncbi_770943(SCTR);ncbi_422828(Bst1);ncbi_422827(Cd38);ncbi_423916(PNLIP);ncbi_424888(CPB1);ncbi_427531(CTRL);ncbi_431235(CTRB1);ncbi_426748(PLA2G2A);ncbi_771655(Pla2g5);ncbi_395276(CPA1);n…	0.239599
KO04514	Cell adhesion molecules	Environmental Information Processing	Signaling molecules and interaction	132	-0.361142	-1.29529	ncbi_414745(CDH2);ncbi_417786(CNTN1);ncbi_419222(CDH4);ncbi_419825(CNTN2);ncbi_419184(SDC4);ncbi_420757(ITGA9);ncbi_424910(CLDN1);ncbi_425389(Mr1);ncbi_427944(CD86);ncbi_424106(CTLA4);ncbi_693256(HLA-DRB1);ncbi_693260(H2-D1);ncbi_768950(--);ncbi_417050(H2-DMa);ncbi_424105(--);ncbi_770104(Nlgn3);ncbi_430189(Mamu-DRA);ncbi_422292(CLDN2);ncbi_418790(CLDN10);ncbi_101747454(HLA-DRB1);ncbi_100859605(MP…	0.240966
KO04071	Sphingolipid signaling pathway	Environmental Information Processing	Signal transduction	108	-0.367904	-1.28937	ncbi_424971(PIK3CA);ncbi_415549(MAP2K1);ncbi_416318(PPP2CA);ncbi_417739(Mapk11);ncbi_422727(ASAH1);ncbi_423379(Sptlc2);ncbi_423970(PPP2R2D);ncbi_395416(ABCC1);ncbi_416588(Pdpk1);ncbi_419885(NRAS);ncbi_421327(DEGS1);ncbi_418325(TNFRSF1A);ncbi_427262(Gnaq);ncbi_100049618(FCER1G);ncbi_418044(RAC2);ncbi_420118(CERS1);ncbi_373956(ADORA3);ncbi_374097(GNAI3);ncbi_374212(ADORA1);ncbi_395870(RAC3);ncbi_39…	0.247372
KO04014	Ras signaling pathway	Environmental Information Processing	Signal transduction	205	-0.344206	-1.28485	ncbi_408035(EGF);ncbi_414743(TGFA);ncbi_395323(KDR);ncbi_418090(IGF1);ncbi_424971(PIK3CA);ncbi_415549(MAP2K1);ncbi_420649(RAB5A);ncbi_423062(RRAS2);ncbi_419885(NRAS);ncbi_396313(FGF8);ncbi_419402(gnb1);ncbi_423669(CHUK);ncbi_424782(RASA2);ncbi_395941(HGF);ncbi_424446(Rgl1);ncbi_426792(IKBKB);ncbi_428857(FGF4);ncbi_429064(FASLG);ncbi_422330(FGF16);ncbi_416692(CCM1);ncbi_428927(ARF6);ncbi_423581(GN…	0.250806
KO04024	cAMP signaling pathway	Environmental Information Processing	Signal transduction	220	-0.339406	-1.28441	ncbi_396093(NFKBIA);ncbi_424971(PIK3CA);ncbi_415549(MAP2K1);ncbi_416872(ppp1cc-a);ncbi_423062(RRAS2);ncbi_420453(VIPR2);ncbi_416845(ORAI1);ncbi_418791(ABCC4);ncbi_423064(PDE3B);ncbi_424673(JUN);ncbi_429211(OXTR);ncbi_723973(CAMK4);ncbi_429116(PTGER3);ncbi_419580(SLC9A1);ncbi_422365(ATP1B4);ncbi_416692(CCM1);ncbi_100034745(PTGER2);ncbi_396523(CALM1);ncbi_396138(Gria3);ncbi_771648(SSTR1);ncbi_42857…	0.247722
KO00533	Glycosaminoglycan biosynthesis - keratan sulfate	Metabolism	Glycan biosynthesis and metabolism	16	-0.523371	-1.2843	ncbi_423178(FUT8);ncbi_421286(B3GNT2);ncbi_396122(B4GALT2);ncbi_429123(CHST2);ncbi_395139(ST3GAL2);ncbi_396121(B4GALT1);ncbi_396140(ST3GAL1);ncbi_428866(CHST1);ncbi_424572(ST3GAL3);ncbi_770257(CHST6);ncbi_427567(CHST4);ncbi_100858260(St3gal2);ncbi_107049101(B4GALT3);ncbi_418341(B4GALT4);ncbi_418342(B4galt3);ncbi_424930(B3GNT7)	0.24426
KO04137	Mitophagy - animal	Cellular Processes	Transport and catabolism	61	-0.398391	-1.28341	ncbi_420018(Becn1);ncbi_423062(RRAS2);ncbi_419885(NRAS);ncbi_415626(Csnk2a2);ncbi_417857(TBC1D15);ncbi_419522(BNIP3L);ncbi_424673(JUN);ncbi_420610(TOMM7);ncbi_418558(FUNDC1);ncbi_396190(UBB);ncbi_101747587(UBB);ncbi_374079(OPTN);ncbi_374177(HIF1A);ncbi_395303(SP1);ncbi_395490(TAX1BP1);ncbi_395644(USP15);ncbi_395693(ATF4);ncbi_395983(MAPK9);ncbi_396229(HRAS);ncbi_395399(CITED2);ncbi_769118(GABARAP…	0.242033
KO04310	Wnt signaling pathway	Environmental Information Processing	Signal transduction	138	-0.352464	-1.27691	ncbi_416022(RUVBL1);ncbi_416319(SKP1);ncbi_418983(MMP7);ncbi_429040(wnt10a);ncbi_419928(CCND3);ncbi_415626(Csnk2a2);ncbi_423114(LRP5);ncbi_420322(CCN4);ncbi_374062(FZD1);ncbi_424673(JUN);ncbi_428534(SOX17);ncbi_374142(WNT3);ncbi_426045(Tbl1x);ncbi_427937(WNT7B);ncbi_429363(Apc2);ncbi_428413(BAMBI);ncbi_417831(Wif1);ncbi_418044(RAC2);ncbi_378788(FZD6);ncbi_395572(Fzd3);ncbi_373886(FZD9);ncbi_39557…	0.249494
KO00010	Glycolysis / Gluconeogenesis	Metabolism	Carbohydrate metabolism	54	-0.406492	-1.27629	ncbi_415783(Gpi);ncbi_427308(ALDOB);ncbi_422705(ADH5);ncbi_428969(PGAM1);ncbi_416066(Pdhb);ncbi_395492(ALDOC);ncbi_395218(FBP1);ncbi_769850(Pfkl);ncbi_373997(LDHB);ncbi_374044(HK2);ncbi_374064(PFKM);ncbi_374193(GAPDH);ncbi_395356(MINPP1);ncbi_395389(ALDH1A3);ncbi_395689(ENO2);ncbi_395833(PGK);ncbi_395979(ADH1);ncbi_396435(TPI1);ncbi_396457(PCK2);ncbi_396458(PCK1);ncbi_768421(HK2);ncbi_423347(Acss…	0.247145
KO04068	FoxO signaling pathway	Environmental Information Processing	Signal transduction	128	-0.352438	-1.25508	ncbi_408035(EGF);ncbi_418090(IGF1);ncbi_424971(PIK3CA);ncbi_423646(SIRT1);ncbi_415549(MAP2K1);ncbi_417739(Mapk11);ncbi_416588(Pdpk1);ncbi_419885(NRAS);ncbi_423669(CHUK);ncbi_416575(PLK1);ncbi_420027(STAT3);ncbi_420167(SGK3);ncbi_420343(FBXO32);ncbi_421352(TGFB2);ncbi_423164(RAG1);ncbi_423600(CAT);ncbi_426792(IKBKB);ncbi_429064(FASLG);ncbi_427185(PRKAA1);ncbi_429929(GADD45G);ncbi_693255(GADD45A);n…	0.283604
KO04974	Protein digestion and absorption	Organismal Systems	Digestive system	81	-0.370584	-1.2485	ncbi_425031(Mme);ncbi_424187(DPP4);ncbi_422365(ATP1B4);ncbi_396243(COL1A2);ncbi_771873(COL9A1);ncbi_415768(SLC7A9);ncbi_424888(CPB1);ncbi_427531(CTRL);ncbi_431235(CTRB1);ncbi_422060(MEP1A);ncbi_421753(SLC16A10);ncbi_378789(Slc15a1);ncbi_395276(CPA1);ncbi_396000(COL6A1);ncbi_396242(COL9A3);ncbi_396276(COL14A1);ncbi_396292(COL6A2);ncbi_396340(COL3A1);ncbi_396344(Prss1);ncbi_396529(ATP1B1);ncbi_3965…	0.291854
KO04917	Prolactin signaling pathway	Organismal Systems	Endocrine system	68	-0.380905	-1.24739	ncbi_425056(CYP17A1);ncbi_424971(PIK3CA);ncbi_415549(MAP2K1);ncbi_417739(Mapk11);ncbi_419885(NRAS);ncbi_420027(STAT3);ncbi_428067(TNFSF11);ncbi_428570(SOCS5);ncbi_417800(PRL);ncbi_421829(CGA);ncbi_395934(SHC1);ncbi_395219(SOCS2);ncbi_395299(SOCS3);ncbi_395335(CISH);ncbi_395575(ESR2);ncbi_395592(TH);ncbi_395776(LHCGR);ncbi_395928(AKT1);ncbi_395983(MAPK9);ncbi_396099(ESR1);ncbi_396229(HRAS);ncbi_39…	0.290082
KO04973	Carbohydrate digestion and absorption	Organismal Systems	Digestive system	39	-0.413138	-1.24522	ncbi_414140(AMY2A);ncbi_414139(AMY2A);ncbi_424971(PIK3CA);ncbi_422365(ATP1B4);ncbi_424294(LCT);ncbi_427851(Gnat3);ncbi_395496(Slc5a1);ncbi_374044(HK2);ncbi_395928(AKT1);ncbi_396529(ATP1B1);ncbi_396530(ATP1A1);ncbi_396549(ATP1B3);ncbi_396272(SLC2A2);ncbi_768421(HK2);ncbi_771142(Pik3r2);ncbi_424171(G6pc2);ncbi_100857298(G6PC);ncbi_425545(MGAM);ncbi_100859356(G6pc3);ncbi_424826(PIK3CB);ncbi_427171(P…	0.290773
KO04750	Inflammatory mediator regulation of TRP channels	Organismal Systems	Sensory system	100	-0.362559	-1.24248	ncbi_414833(CYP2C9);ncbi_418090(IGF1);ncbi_424971(PIK3CA);ncbi_415905(PRKCD);ncbi_416872(ppp1cc-a);ncbi_417739(Mapk11);ncbi_427213(F2RL1);ncbi_416496(Map2k3);ncbi_427262(Gnaq);ncbi_427183(PTGER4);ncbi_416692(CCM1);ncbi_100034745(PTGER2);ncbi_396523(CALM1);ncbi_418028(PLA2G6);ncbi_427515(CALML4);ncbi_428070(HTR2A);ncbi_420180(Trpa1);ncbi_424677(CYP2J2);ncbi_424676(CYP2J2);ncbi_395339(ADCY9);ncbi_3…	0.292282
KO00532	Glycosaminoglycan biosynthesis - chondroitin sulfate / dermatan sulfate	Metabolism	Glycan biosynthesis and metabolism	19	-0.492506	-1.2419	ncbi_416359(B4galt7);ncbi_770193(CHST14);ncbi_416032(Chst11);ncbi_107051963(CHST7);ncbi_768809(Ust);ncbi_423632(CSGALNACT2);ncbi_396018(CHST3);ncbi_769112(Chpf);ncbi_415521(CHSY1);ncbi_416469(Chst12);ncbi_414781(XYLT1);ncbi_428185(B3galt6);ncbi_414780(XYLT2);ncbi_422488(CSGALNACT1);ncbi_418081(CHST11);ncbi_415598(CHSY3);ncbi_421745(DSE);ncbi_423952(CHST15);ncbi_426039(CHPF2)	0.289527
KO04540	Gap junction	Cellular Processes	Cellular community - eukaryotes	89	-0.36203	-1.23609	ncbi_408035(EGF);ncbi_420883(TUBB2B);ncbi_415549(MAP2K1);ncbi_419885(NRAS);ncbi_421037(TUBB6);ncbi_427262(Gnaq);ncbi_431043(TUBB3);ncbi_417255(TUBB4B);ncbi_416694(TUBA1D);ncbi_415557(MAP2K5);ncbi_421169(TUBA1C);ncbi_429035(TUBA1A);ncbi_428070(HTR2A);ncbi_374077(GNA11);ncbi_374097(GNAI3);ncbi_374196(Pdgfa);ncbi_395273(GJD2);ncbi_395278(GJA1);ncbi_395339(ADCY9);ncbi_395340(Adcy5);ncbi_395469(PDGFC)…	0.296836
KO04620	Toll-like receptor signaling pathway	Organismal Systems	Immune system	93	-0.361888	-1.235	ncbi_396093(NFKBIA);ncbi_424971(PIK3CA);ncbi_415549(MAP2K1);ncbi_417739(Mapk11);ncbi_418014(Tab1);ncbi_418638(TLR7);ncbi_416496(Map2k3);ncbi_423669(CHUK);ncbi_554219(IFNB);ncbi_395551(CCL4);ncbi_417241(TLR4);ncbi_420420(MYD88);ncbi_424673(JUN);ncbi_426792(IKBKB);ncbi_427944(CD86);ncbi_693266(CASP8);ncbi_417465(CCL5);ncbi_768950(--);ncbi_769014(TLR2-2);ncbi_417533(--);ncbi_395210(SPP1);ncbi_395385…	0.295272
KO04012	ErbB signaling pathway	Environmental Information Processing	Signal transduction	83	-0.364722	-1.23399	ncbi_408036(EREG);ncbi_408035(EGF);ncbi_414743(TGFA);ncbi_424971(PIK3CA);ncbi_415549(MAP2K1);ncbi_419885(NRAS);ncbi_417637(Rps6kb1);ncbi_418727(NCK2);ncbi_424673(JUN);ncbi_426130(ERBB2);ncbi_395934(SHC1);ncbi_107054794(CRK);ncbi_374038(CBL);ncbi_374106(CDKN1B);ncbi_378914(CDKN1A);ncbi_395654(HBEGF);ncbi_395928(AKT1);ncbi_395983(MAPK9);ncbi_396229(HRAS);ncbi_396416(PTK2);ncbi_422456(GAB1);ncbi_771…	0.293325
KO00561	Glycerolipid metabolism	Metabolism	Lipid metabolism	66	-0.373082	-1.22278	ncbi_417165(CEL);ncbi_421925(mboat2);ncbi_422610(GPAT3);ncbi_424779(GK5);ncbi_431066(Pnpla2);ncbi_424666(Plpp3);ncbi_418171(AKR1B1);ncbi_423916(PNLIP);ncbi_418169(AKR1B1);ncbi_425137(AKR1B1);ncbi_395338(AKR1B8);ncbi_770506(AGPAT1);ncbi_770752(PLPP5);ncbi_770911(DGKE);ncbi_772114(Agpat2);ncbi_418589(Gk);ncbi_418550(AGPAT3);ncbi_427138(PLPP1);ncbi_418121(Agk);ncbi_769506(DGKH);ncbi_426437(MOGAT2);n…	0.312083
KO04668	TNF signaling pathway	Environmental Information Processing	Signal transduction	94	-0.356641	-1.22059	ncbi_396093(NFKBIA);ncbi_424971(PIK3CA);ncbi_415549(MAP2K1);ncbi_417739(Mapk11);ncbi_418014(Tab1);ncbi_416325(--);ncbi_374012(ITA);ncbi_423408(RPS6KA5);ncbi_416496(Map2k3);ncbi_423669(CHUK);ncbi_554219(IFNB);ncbi_418325(TNFRSF1A);ncbi_424673(JUN);ncbi_426792(IKBKB);ncbi_693266(CASP8);ncbi_417465(CCL5);ncbi_415651(CCL13);ncbi_418717(IL18R1);ncbi_396451(PTGS2);ncbi_424080(CFLAR);ncbi_418981(MMP3);n…	0.312573
KO04610	Complement and coagulation cascades	Organismal Systems	Immune system	61	-0.377659	-1.21876	ncbi_418198(C3AR1);ncbi_418294(C1S);ncbi_419851(CR1);ncbi_419853(C4BPA);ncbi_424867(PROCR);ncbi_426611(C4B);ncbi_373926(FGB);ncbi_396307(FGA);ncbi_428773(Cfi);ncbi_419031(VWF);ncbi_424440(SERPINC1);ncbi_395086(F7);ncbi_395306(F2);ncbi_395837(Fgg);ncbi_395876(F10);ncbi_395935(VTN);ncbi_396370(C3);ncbi_396424(PLAU);ncbi_407088(MASP1);ncbi_768449(F2RL2);ncbi_771012(F10);ncbi_100857593(CFD);ncbi_4279…	0.312671
KO00052	Galactose metabolism	Metabolism	Carbohydrate metabolism	35	-0.416334	-1.21432	ncbi_424294(LCT);ncbi_423232(GANC);ncbi_418171(AKR1B1);ncbi_418169(AKR1B1);ncbi_425137(AKR1B1);ncbi_420720(GLB1);ncbi_769850(Pfkl);ncbi_373900(UGP2);ncbi_374044(HK2);ncbi_374064(PFKM);ncbi_395338(AKR1B8);ncbi_396122(B4GALT2);ncbi_768421(HK2);ncbi_426268(GALM);ncbi_424171(G6pc2);ncbi_100857298(G6PC);ncbi_425545(MGAM);ncbi_100859356(G6pc3);ncbi_417691(SI);ncbi_373889(HK1);ncbi_396121(B4GALT1);ncbi_…	0.318398
KO04210	Apoptosis	Cellular Processes	Cell growth and death	134	-0.333806	-1.20176	ncbi_396093(NFKBIA);ncbi_424971(PIK3CA);ncbi_415549(MAP2K1);ncbi_428688(Aifm1);ncbi_374012(ITA);ncbi_415296(actg1);ncbi_374078(BIRC5);ncbi_416588(Pdpk1);ncbi_419885(NRAS);ncbi_423669(CHUK);ncbi_418325(TNFRSF1A);ncbi_419912(BAK1);ncbi_424673(JUN);ncbi_426792(IKBKB);ncbi_429064(FASLG);ncbi_429929(GADD45G);ncbi_693249(CAPN1);ncbi_693255(GADD45A);ncbi_693266(CASP8);ncbi_427466(CTSL);ncbi_418958(PARP4…	0.34061
KO00140	Steroid hormone biosynthesis	Metabolism	Lipid metabolism	40	-0.404084	-1.19746	ncbi_414832(Cyp3a9);ncbi_414833(CYP2C9);ncbi_414834(CYP7A1);ncbi_414838(cyp11a1);ncbi_425056(CYP17A1);ncbi_429828(CYP21A2);ncbi_417981(CYP2D20);ncbi_418107(AKR1D1);ncbi_424367(Hsd17b7);ncbi_416477(CYP3A12);ncbi_396051(CYP1A5);ncbi_396052(CYP1A4);ncbi_772291(SRD5A2);ncbi_770453(SRD5A1);ncbi_101749599(Ugt1a9);ncbi_418654(STS);ncbi_422660(Ugt2a2);ncbi_100858361(Hsd11b2);ncbi_100857436(tomt);ncbi_421…	0.345489
KO00512	Mucin type O-glycan biosynthesis	Metabolism	Glycan biosynthesis and metabolism	28	-0.435514	-1.19696	ncbi_396168(ST6GALNAC1);ncbi_423263(GALNT16);ncbi_427207(GCNT4);ncbi_427260(GCNT1);ncbi_422561(GALNT7);ncbi_421305(GALNT14);ncbi_422362(C1GALT1C1);ncbi_395139(ST3GAL2);ncbi_420575(C1GALT1);ncbi_420955(GALNT1);ncbi_420978(Galnt12);ncbi_396140(ST3GAL1);ncbi_421540(GALNT2);ncbi_424319(GALNT13);ncbi_107054826(B4GALT5);ncbi_429501(Galnt6);ncbi_100858260(St3gal2);ncbi_423034(GALNT18);ncbi_424324(GALNT5…	0.342755
KO04916	Melanogenesis	Organismal Systems	Endocrine system	95	-0.347991	-1.18885	ncbi_408082(EDNRB);ncbi_415549(MAP2K1);ncbi_429040(wnt10a);ncbi_419885(NRAS);ncbi_374062(FZD1);ncbi_427262(Gnaq);ncbi_427562(MC1R);ncbi_374142(WNT3);ncbi_416692(CCM1);ncbi_396523(CALM1);ncbi_419147(--);ncbi_427937(WNT7B);ncbi_378788(FZD6);ncbi_395572(Fzd3);ncbi_373886(FZD9);ncbi_427515(CALML4);ncbi_395571(fzd5);ncbi_373885(FZD10);ncbi_373887(FZD4);ncbi_373971(TYR);ncbi_374060(FZD7);ncbi_374061(FZ…	0.356287
KO04915	Estrogen signaling pathway	Organismal Systems	Endocrine system	108	-0.340269	-1.18216	ncbi_408039(KRT14);ncbi_408040(KRT13);ncbi_414743(TGFA);ncbi_424971(PIK3CA);ncbi_415549(MAP2K1);ncbi_415905(PRKCD);ncbi_418261(FKBP4);ncbi_423504(Hspa2);ncbi_419885(NRAS);ncbi_422016(Ncoa1);ncbi_424673(JUN);ncbi_427262(Gnaq);ncbi_416692(CCM1);ncbi_423463(HSP90AA1);ncbi_396523(CALM1);ncbi_427515(CALML4);ncbi_420045(Krt20);ncbi_100858439(KRT14);ncbi_395934(SHC1);ncbi_374097(GNAI3);ncbi_374163(HSP90…	0.367378
KO04211	Longevity regulating pathway	Organismal Systems	Aging	84	-0.349894	-1.18065	ncbi_418090(IGF1);ncbi_424971(PIK3CA);ncbi_423646(SIRT1);ncbi_418155(ADIPOR2);ncbi_419885(NRAS);ncbi_417637(Rps6kb1);ncbi_423600(CAT);ncbi_426384(FAM76A);ncbi_723973(CAMK4);ncbi_427185(PRKAA1);ncbi_420105(STK11);ncbi_421719(Hddc2);ncbi_420435(PRKAG2);ncbi_374042(Sod2);ncbi_374231(Foxo1);ncbi_395339(ADCY9);ncbi_395340(Adcy5);ncbi_395693(ATF4);ncbi_395727(ATF2);ncbi_395889(IGF1R);ncbi_395928(AKT1);…	0.366534
KO04925	Aldosterone synthesis and secretion	Organismal Systems	Endocrine system	79	-0.353253	-1.17544	ncbi_414838(cyp11a1);ncbi_416845(ORAI1);ncbi_427262(Gnaq);ncbi_723973(CAMK4);ncbi_422365(ATP1B4);ncbi_416692(CCM1);ncbi_429828(CYP21A2);ncbi_396523(CALM1);ncbi_427515(CALML4);ncbi_374077(GNA11);ncbi_395103(LDLR);ncbi_395339(ADCY9);ncbi_395340(Adcy5);ncbi_395693(ATF4);ncbi_395727(ATF2);ncbi_395855(CALM1);ncbi_396529(ATP1B1);ncbi_396530(ATP1A1);ncbi_396549(ATP1B3);ncbi_425522(CAMK1D);ncbi_100859545…	0.373916
KO04725	Cholinergic synapse	Organismal Systems	Nervous system	105	-0.335266	-1.17201	ncbi_424971(PIK3CA);ncbi_415549(MAP2K1);ncbi_419885(NRAS);ncbi_419402(gnb1);ncbi_427262(Gnaq);ncbi_723973(CAMK4);ncbi_423581(GNG2);ncbi_769603(GNG10);ncbi_771014(Gng13);ncbi_415417(GNB5);ncbi_100859179(GNGT2);ncbi_424538(GNG5);ncbi_374001(CHRNA7);ncbi_374077(GNA11);ncbi_374097(GNAI3);ncbi_386578(CHRNA3);ncbi_395339(ADCY9);ncbi_395340(Adcy5);ncbi_395605(CHRNB2);ncbi_395606(CHRNA4);ncbi_395613(CHRN…	0.378078
KO04920	Adipocytokine signaling pathway	Organismal Systems	Endocrine system	65	-0.359082	-1.16434	ncbi_396093(NFKBIA);ncbi_418155(ADIPOR2);ncbi_423669(CHUK);ncbi_418325(TNFRSF1A);ncbi_420027(STAT3);ncbi_423896(Acsl5);ncbi_426792(IKBKB);ncbi_427535(AGRP);ncbi_427185(PRKAA1);ncbi_420105(STK11);ncbi_421719(Hddc2);ncbi_420435(PRKAG2);ncbi_374223(LEPR);ncbi_395083(TNFRSF6B);ncbi_395299(SOCS3);ncbi_395928(AKT1);ncbi_395983(MAPK9);ncbi_396130(SLC2A1);ncbi_396457(PCK2);ncbi_396458(PCK1);ncbi_396464(N…	0.391323
KO04214	Apoptosis - fly	Cellular Processes	Cell growth and death	48	-0.377213	-1.15959	ncbi_428688(Aifm1);ncbi_421340(DUSP10);ncbi_424673(JUN);ncbi_425375(STK3);ncbi_693266(CASP8);ncbi_418958(PARP4);ncbi_395693(ATF4);ncbi_395983(MAPK9);ncbi_396199(PARP1);ncbi_396222(LMNB2);ncbi_396223(LMNB1);ncbi_418601(PRDX4);ncbi_421627(LATS1);ncbi_422592(MAPK10);ncbi_776274(CASP7);ncbi_107050017(JUN);ncbi_373953(MAPK1);ncbi_422439(ELF2);ncbi_424777(ATR);ncbi_395401(ATM);ncbi_395280(Xiap);ncbi_41…	0.397643
KO00030	Pentose phosphate pathway	Metabolism	Carbohydrate metabolism	26	-0.422145	-1.15586	ncbi_415783(Gpi);ncbi_418176(DERA);ncbi_418639(PRPS2);ncbi_427308(ALDOB);ncbi_422931(RPIA);ncbi_423019(Taldo1);ncbi_430442(PGLS);ncbi_395492(ALDOC);ncbi_395218(FBP1);ncbi_769850(Pfkl);ncbi_374064(PFKM);ncbi_427453(IDNK);ncbi_428008(RGN);ncbi_428411(PFKP);ncbi_770045(RPE);ncbi_424691(PGM1);ncbi_419450(PGD);ncbi_112530318(g6pd);ncbi_426435(PGM2);ncbi_427577(GLYCTK);ncbi_395480(RGN);ncbi_415991(Tkt)…	0.401776
KO00970	Aminoacyl-tRNA biosynthesis	Genetic Information Processing	Translation	46	-0.382575	-1.15561	ncbi_416132(HARS1);ncbi_421346(IARS2);ncbi_424296(Dars1);ncbi_424812(Farsb);ncbi_416057(QARS1);ncbi_416168(RARS1);ncbi_422808(SEPSECS);ncbi_426697(SARS1);ncbi_426856(NARS);ncbi_427427(TARS1);ncbi_427672(EARS2);ncbi_100859604(FARSA);ncbi_424659(Pars2);ncbi_415389(tars3);ncbi_768802(Hars1);ncbi_416976(GATC);ncbi_771778(Pstk);ncbi_428689(Mars2);ncbi_415668(AARS1);ncbi_428403(GARS1);ncbi_421348(EPRS1…	0.398153
KO00534	Glycosaminoglycan biosynthesis - heparan sulfate / heparin	Metabolism	Glycan biosynthesis and metabolism	24	-0.424036	-1.14906	ncbi_416359(B4galt7);ncbi_425859(EXT2);ncbi_395140(HS2ST1);ncbi_395141(HS6ST1);ncbi_395150(HS6ST2);ncbi_100858205(EXT1);ncbi_415566(Glce);ncbi_769421(Hs3st3b1);ncbi_416274(NDST1);ncbi_428025(Hs6st3);ncbi_422686(NDST4);ncbi_428621(HS3ST5);ncbi_422022(EXTL3);ncbi_416581(HS3ST2);ncbi_414781(XYLT1);ncbi_769490(HS3ST3A1);ncbi_428185(B3galt6);ncbi_100859367(ext1c);ncbi_414780(XYLT2);ncbi_428769(NDST3);…	0.409063
KO00910	Nitrogen metabolism	Metabolism	Energy metabolism	17	-0.467187	-1.1465	ncbi_420209(Ca3);ncbi_420208(Ca3);ncbi_396257(CA2);ncbi_396489(GLUL);ncbi_100858989(Ca13);ncbi_417253(glul);ncbi_770004(Ca9);ncbi_415833(CA5B);ncbi_423612(GLUD1);ncbi_428994(Cps1);ncbi_431476(Ca14);ncbi_415370(CA12);ncbi_415791(CA7);ncbi_416927(Ca15);ncbi_417647(CA4);ncbi_421139(CA8);ncbi_428187(CA6)	0.410875
KO04670	Leukocyte transendothelial migration	Organismal Systems	Immune system	117	-0.322957	-1.14388	ncbi_424971(PIK3CA);ncbi_417739(Mapk11);ncbi_415296(actg1);ncbi_424910(CLDN1);ncbi_417485(Ncf1);ncbi_422173(MSN);ncbi_418052(NCF4);ncbi_417506(Myl2);ncbi_418581(CYBB);ncbi_776775(MYLPF);ncbi_418044(RAC2);ncbi_416874(Myl2);ncbi_422292(CLDN2);ncbi_418790(CLDN10);ncbi_373938(Vav2);ncbi_374028(CLDN5);ncbi_374029(CLDN3);ncbi_374068(CDH5);ncbi_374097(GNAI3);ncbi_378897(THY1);ncbi_386583(MMP2);ncbi_3953…	0.412727
KO04726	Serotonergic synapse	Organismal Systems	Nervous system	101	-0.328897	-1.14283	ncbi_408026(TPH2);ncbi_414833(CYP2C9);ncbi_424776(Trpc1);ncbi_415549(MAP2K1);ncbi_419885(NRAS);ncbi_419402(gnb1);ncbi_427262(Gnaq);ncbi_374192(DUSP1);ncbi_423581(GNG2);ncbi_396451(PTGS2);ncbi_431581(HTR1A);ncbi_422942(htr7);ncbi_417981(CYP2D20);ncbi_769603(GNG10);ncbi_771014(Gng13);ncbi_415417(GNB5);ncbi_100859179(GNGT2);ncbi_424538(GNG5);ncbi_428070(HTR2A);ncbi_424677(CYP2J2);ncbi_424676(CYP2J2)…	0.410969
KO04330	Notch signaling pathway	Environmental Information Processing	Signal transduction	48	-0.368678	-1.13847	ncbi_426905(NCSTN);ncbi_421931(ADAM17);ncbi_419392(Hes5);ncbi_395655(NOTCH1);ncbi_426529(CIR1);ncbi_374031(NOTCH2);ncbi_373961(HDAC1);ncbi_395128(HES1);ncbi_395635(Hdac2);ncbi_395789(RFNG);ncbi_395790(LFNG);ncbi_769986(aph1b);ncbi_776138(Jag2);ncbi_422802(rbpj);ncbi_418000(EP300);ncbi_416815(NCOR2);ncbi_422445(MAML3);ncbi_101748689(--);ncbi_428088(MAML2);ncbi_428441(KAT2B);ncbi_374188(PSEN2);ncbi…	0.417043
KO00592	alpha-Linolenic acid metabolism	Metabolism	Lipid metabolism	25	-0.419002	-1.13456	ncbi_418028(PLA2G6);ncbi_416980(PLA2G1B);ncbi_770094(Acaa1b);ncbi_426748(PLA2G2A);ncbi_771655(Pla2g5);ncbi_770292(PLA2G1B);ncbi_771552(PLA2G4E);ncbi_771560(PLA2G4E);ncbi_771574(PLA2G4E);ncbi_423705(PLA2G12B);ncbi_107051573(PLA2G3);ncbi_423122(FADS2);ncbi_423229(PLA2G4E);ncbi_423227(PLA2G4E);ncbi_423226(PLA2G4E);ncbi_101749229(PLA2G4B);ncbi_396394(PLA2G4A);ncbi_417366(ACOX1);ncbi_100858782(PLA2G3)…	0.422096
KO04144	Endocytosis	Cellular Processes	Transport and catabolism	234	-0.297327	-1.12683	ncbi_417771(CAPZA2);ncbi_420761(AMPH);ncbi_415544(RAB11A);ncbi_415750(VPS35);ncbi_419150(CHMP4B);ncbi_419535(CHMP7);ncbi_420398(ARF1);ncbi_420649(RAB5A);ncbi_420901(VPS4B);ncbi_421772(SNX3);ncbi_422143(CHMP1B);ncbi_422879(GRK4);ncbi_423504(Hspa2);ncbi_417772(CAV2);ncbi_420063(RAB11B);ncbi_424317(STAM2);ncbi_415841(Chmp1a);ncbi_416983(RAB35);ncbi_418461(CHMP2B);ncbi_419641(SMAP2);ncbi_421306(EHD3)…	0.436076
KO04270	Vascular smooth muscle contraction	Organismal Systems	Circulatory system	123	-0.31723	-1.12121	ncbi_415549(MAP2K1);ncbi_415905(PRKCD);ncbi_416872(ppp1cc-a);ncbi_417309(MYH1B);ncbi_427788(MYH1B);ncbi_427262(Gnaq);ncbi_428263(AVPR1B);ncbi_416692(CCM1);ncbi_420022(RAMP2);ncbi_396523(CALM1);ncbi_771773(Avpr1a);ncbi_417310(MYH1B);ncbi_418028(PLA2G6);ncbi_416980(PLA2G1B);ncbi_423990(CALCRL);ncbi_417852(KCNMB4);ncbi_427515(CALML4);ncbi_426748(PLA2G2A);ncbi_771655(Pla2g5);ncbi_768566(MYH1B);ncbi_4…	0.445823
KO00564	Glycerophospholipid metabolism	Metabolism	Lipid metabolism	94	-0.327329	-1.12001	ncbi_416508(PEMT);ncbi_421152(CEPT1);ncbi_422087(PGS1);ncbi_415716(LPCAT2);ncbi_421375(LPGAT1);ncbi_421925(mboat2);ncbi_422610(GPAT3);ncbi_428374(PTDSS1);ncbi_424666(Plpp3);ncbi_418028(PLA2G6);ncbi_416980(PLA2G1B);ncbi_422997(PTDSS1);ncbi_426748(PLA2G2A);ncbi_771655(Pla2g5);ncbi_422093(PCYT2);ncbi_396136(LCAT);ncbi_768530(PLA2G15);ncbi_770292(PLA2G1B);ncbi_770321(LYPLA1);ncbi_770506(AGPAT1);ncbi_…	0.444306
KO04013	MAPK signaling pathway - fly	Environmental Information Processing	Signal transduction	80	-0.33219	-1.11155	ncbi_415549(MAP2K1);ncbi_416318(PPP2CA);ncbi_417739(Mapk11);ncbi_419190(YWHAB);ncbi_416496(Map2k3);ncbi_421340(DUSP10);ncbi_424673(JUN);ncbi_426045(Tbl1x);ncbi_423641(UBE2D1);ncbi_421192(Xpo1);ncbi_395934(SHC1);ncbi_374042(Sod2);ncbi_395727(ATF2);ncbi_395983(MAPK9);ncbi_396021(PPP2CA);ncbi_396030(BMPR1B);ncbi_396082(NR2E1);ncbi_396165(BMP4);ncbi_421183(MAPK14);ncbi_769763(MAPK12);ncbi_771145(MAPK…	0.461114
KO04261	Adrenergic signaling in cardiomyocytes	Organismal Systems	Circulatory system	131	-0.308698	-1.1059	ncbi_416318(PPP2CA);ncbi_416872(ppp1cc-a);ncbi_417739(Mapk11);ncbi_423970(PPP2R2D);ncbi_423408(RPS6KA5);ncbi_427262(Gnaq);ncbi_419580(SLC9A1);ncbi_422365(ATP1B4);ncbi_423298(ACTC1);ncbi_416692(CCM1);ncbi_396523(CALM1);ncbi_416874(Myl2);ncbi_427515(CALML4);ncbi_417428(CACNG1);ncbi_374259(CACNB4);ncbi_395947(Scn5a);ncbi_373924(CACNG4);ncbi_374097(GNAI3);ncbi_395279(Myh7b);ncbi_395339(ADCY9);ncbi_39…	0.470397
KO00590	Arachidonic acid metabolism	Metabolism	Lipid metabolism	45	-0.362685	-1.10519	ncbi_414833(CYP2C9);ncbi_417918(LTA4H);ncbi_421999(EPHX2);ncbi_418028(PLA2G6);ncbi_416980(PLA2G1B);ncbi_424643(GPX7);ncbi_396451(PTGS2);ncbi_100859133(PTGES3);ncbi_426748(PLA2G2A);ncbi_771655(Pla2g5);ncbi_424677(CYP2J2);ncbi_424676(CYP2J2);ncbi_374110(PTGDS);ncbi_395863(HPGDS);ncbi_770292(PLA2G1B);ncbi_771552(PLA2G4E);ncbi_771560(PLA2G4E);ncbi_771574(PLA2G4E);ncbi_416945(GGT1);ncbi_423705(PLA2G12…	0.46772
KO04621	NOD-like receptor signaling pathway	Organismal Systems	Immune system	137	-0.306565	-1.09965	ncbi_396093(NFKBIA);ncbi_415905(PRKCD);ncbi_417739(Mapk11);ncbi_418014(Tab1);ncbi_374012(ITA);ncbi_422936(--);ncbi_423669(CHUK);ncbi_420407(CATHL2);ncbi_554219(IFNB);ncbi_417241(TLR4);ncbi_418827(SUGT1);ncbi_420215(RIPK2);ncbi_420420(MYD88);ncbi_424410(RNASEL);ncbi_424673(JUN);ncbi_426792(IKBKB);ncbi_693266(CASP8);ncbi_417465(CCL5);ncbi_418581(CYBB);ncbi_423463(HSP90AA1);ncbi_427502(TRPM7);ncbi_4…	0.4766
KO04724	Glutamatergic synapse	Organismal Systems	Nervous system	102	-0.316391	-1.09784	ncbi_424776(Trpc1);ncbi_419402(gnb1);ncbi_426000(GRK2);ncbi_427262(Gnaq);ncbi_423581(GNG2);ncbi_396138(Gria3);ncbi_422971(SLC17A6);ncbi_769603(GNG10);ncbi_771014(Gng13);ncbi_415417(GNB5);ncbi_100859179(GNGT2);ncbi_424538(GNG5);ncbi_427877(SLC17A8);ncbi_374097(GNAI3);ncbi_378804(PPP3R1);ncbi_395339(ADCY9);ncbi_395340(Adcy5);ncbi_396367(GNAI2);ncbi_396369(KCNJ3);ncbi_396489(GLUL);ncbi_769001(GRIN3A…	0.476342
KO04921	Oxytocin signaling pathway	Organismal Systems	Endocrine system	154	-0.304258	-1.09698	ncbi_415549(MAP2K1);ncbi_416872(ppp1cc-a);ncbi_415296(actg1);ncbi_419885(NRAS);ncbi_424673(JUN);ncbi_427262(Gnaq);ncbi_429211(OXTR);ncbi_723973(CAMK4);ncbi_427185(PRKAA1);ncbi_416692(CCM1);ncbi_396523(CALM1);ncbi_396451(PTGS2);ncbi_422827(Cd38);ncbi_427515(CALML4);ncbi_421719(Hddc2);ncbi_417428(CACNG1);ncbi_420435(PRKAG2);ncbi_415557(MAP2K5);ncbi_374259(CACNB4);ncbi_396445(Mylk);ncbi_373924(CACNG…	0.474217
KO04530	Tight junction	Cellular Processes	Cellular community - eukaryotes	171	-0.295839	-1.08566	ncbi_408032(BVES);ncbi_416318(PPP2CA);ncbi_422108(SLC9A3R1);ncbi_423970(PPP2R2D);ncbi_415296(actg1);ncbi_422232(RAP2C);ncbi_417309(MYH1B);ncbi_427788(MYH1B);ncbi_424910(CLDN1);ncbi_425801(CD1B);ncbi_425802(CD1D);ncbi_422173(MSN);ncbi_424673(JUN);ncbi_428352(RAB8A);ncbi_427185(PRKAA1);ncbi_419352(Pard6b);ncbi_426130(ERBB2);ncbi_420105(STK11);ncbi_417310(MYH1B);ncbi_416874(Myl2);ncbi_416694(TUBA1D)…	0.497219
KO00562	Inositol phosphate metabolism	Metabolism	Carbohydrate metabolism	75	-0.326848	-1.08323	ncbi_424971(PIK3CA);ncbi_423421(ITPK1);ncbi_422312(MTMR8);ncbi_420504(PIP4K2A);ncbi_422807(PI4K2B);ncbi_418182(PLCZ1);ncbi_429983(PIP5K1A);ncbi_416048(MTMR14);ncbi_415951(IPPK);ncbi_420700(SACM1L);ncbi_395356(MINPP1);ncbi_395694(--);ncbi_396435(TPI1);ncbi_421656(SYNJ2);ncbi_418690(INPP4A);ncbi_420199(IMPA1);ncbi_422136(OCRL);ncbi_422388(MTM1);ncbi_423070(PIK3C2A);ncbi_423345(ALDH6A1);ncbi_1017511…	0.499115
KO00071	Fatty acid degradation	Metabolism	Lipid metabolism	35	-0.374216	-1.07949	ncbi_416969(Acads);ncbi_424005(ACADL);ncbi_426847(ACAA2);ncbi_422705(ADH5);ncbi_423896(Acsl5);ncbi_423947(ACADSB);ncbi_421587(Acat2);ncbi_770094(Acaa1b);ncbi_770828(Echs1);ncbi_416657(ECI1);ncbi_418968(acat1-a);ncbi_420290(HADH);ncbi_395929(Hadha);ncbi_395979(ADH1);ncbi_420878(ECI2);ncbi_422345(Acsl4);ncbi_422547(ACSL1);ncbi_424810(ACSL3);ncbi_100857280(ADH1);ncbi_423118(CPT1A);ncbi_416324(Acsl6)…	0.504007
KO04727	GABAergic synapse	Organismal Systems	Nervous system	83	-0.322677	-1.07918	ncbi_419402(gnb1);ncbi_419972(NSF);ncbi_423581(GNG2);ncbi_396288(GABRB4);ncbi_769603(GNG10);ncbi_771014(Gng13);ncbi_415417(GNB5);ncbi_100859179(GNGT2);ncbi_424538(GNG5);ncbi_374097(GNAI3);ncbi_395339(ADCY9);ncbi_395340(Adcy5);ncbi_395743(GAD1);ncbi_395931(GABRA6);ncbi_396173(GABRG4);ncbi_396289(GABRG2);ncbi_396290(GABRB3);ncbi_396367(GNAI2);ncbi_396489(GLUL);ncbi_769118(GABARAPL1);ncbi_770240(GAB…	0.500523
KO00980	Metabolism of xenobiotics by cytochrome P450	Metabolism	Xenobiotics biodegradation and metabolism	39	-0.365519	-1.07675	ncbi_414895(GSTA2);ncbi_414896(GSTA2);ncbi_422705(ADH5);ncbi_418302(GSTK1);ncbi_423881(GSTO1);ncbi_424404(MGST3);ncbi_395389(ALDH1A3);ncbi_395863(HPGDS);ncbi_395976(GSTM2);ncbi_395979(ADH1);ncbi_396051(CYP1A5);ncbi_396052(CYP1A4);ncbi_396322(GSTT1);ncbi_769847(GSTT1);ncbi_770916(MGST2);ncbi_100859645(Gsta3);ncbi_428812(ALDH3B1);ncbi_101749599(Ugt1a9);ncbi_777348(dhdh);ncbi_422660(Ugt2a2);ncbi_421…	0.502118
KO00640	Propanoate metabolism	Metabolism	Carbohydrate metabolism	30	-0.387055	-1.07648	ncbi_416087(SUCLG2);ncbi_418857(SUCLA2);ncbi_423979(HIBCH);ncbi_421587(Acat2);ncbi_770828(Echs1);ncbi_418968(acat1-a);ncbi_415385(Mcee);ncbi_373997(LDHB);ncbi_395374(DBT);ncbi_395375(BCKDHB);ncbi_395929(Hadha);ncbi_423347(Acss1);ncbi_422049(MMUT);ncbi_423345(ALDH6A1);ncbi_416642(ABAT);ncbi_417699(DLD);ncbi_769021(ECHDC1);ncbi_396221(LDHA);ncbi_396504(ACAC);ncbi_419158(ACSS2);ncbi_374210(BCKDHA);n…	0.498414
KO00500	Starch and sucrose metabolism	Metabolism	Carbohydrate metabolism	33	-0.373948	-1.07629	ncbi_414140(AMY2A);ncbi_414139(AMY2A);ncbi_415783(Gpi);ncbi_425050(GYG1);ncbi_421248(PYGB);ncbi_423232(GANC);ncbi_373900(UGP2);ncbi_374044(HK2);ncbi_378909(Pygl);ncbi_768421(HK2);ncbi_419052(PGM2L1);ncbi_426928(ENPP3);ncbi_424171(G6pc2);ncbi_100857298(G6PC);ncbi_426929(ENPP1);ncbi_425545(MGAM);ncbi_100859356(G6pc3);ncbi_417691(SI);ncbi_418660(GYG2);ncbi_373889(HK1);ncbi_424474(AGL);ncbi_424691(PG…	0.494641
KO04370	VEGF signaling pathway	Environmental Information Processing	Signal transduction	61	-0.332629	-1.07571	ncbi_395323(KDR);ncbi_424971(PIK3CA);ncbi_415549(MAP2K1);ncbi_417739(Mapk11);ncbi_419885(NRAS);ncbi_396451(PTGS2);ncbi_418044(RAC2);ncbi_378804(PPP3R1);ncbi_395870(RAC3);ncbi_395909(VEGFA);ncbi_395917(CDC42);ncbi_395928(AKT1);ncbi_396227(HSPB1);ncbi_396229(HRAS);ncbi_396416(PTK2);ncbi_421183(MAPK14);ncbi_769763(MAPK12);ncbi_771142(Pik3r2);ncbi_771145(MAPK13);ncbi_771552(PLA2G4E);ncbi_771560(PLA2G…	0.491849
KO00380	Tryptophan metabolism	Metabolism	Amino acid metabolism	38	-0.361814	-1.07539	ncbi_408026(TPH2);ncbi_423600(CAT);ncbi_421587(Acat2);ncbi_417039(--);ncbi_770828(Echs1);ncbi_418968(acat1-a);ncbi_420290(HADH);ncbi_395929(Hadha);ncbi_396051(CYP1A5);ncbi_396052(CYP1A4);ncbi_396286(ASMT);ncbi_100857722(SAAL1);ncbi_420947(DDC);ncbi_428728(AADAT);ncbi_424041(KMO);ncbi_424302(KYNU);ncbi_769005(afmid);ncbi_100858159(Aoc1);ncbi_421466(CYP1B1);ncbi_395799(TPH1);ncbi_423618(ogdhl);ncbi…	0.48839
KO04964	Proximal tubule bicarbonate reclamation	Organismal Systems	Excretory system	19	-0.426025	-1.0739	ncbi_420384(AQP1);ncbi_422365(ATP1B4);ncbi_421281(MDH1);ncbi_396257(CA2);ncbi_396457(PCK2);ncbi_396458(PCK1);ncbi_396529(ATP1B1);ncbi_396530(ATP1A1);ncbi_396549(ATP1B3);ncbi_423612(GLUD1);ncbi_424043(Gls);ncbi_429200(SLC38A3);ncbi_769048(SLC25A10);ncbi_419770(FXYD2);ncbi_107050378(ATP1B2);ncbi_422649(SLC4A4);ncbi_769199(SLC4A4);ncbi_417647(CA4);ncbi_420801(SLC9A3)	0.487975
KO04977	Vitamin digestion and absorption	Organismal Systems	Digestive system	19	-0.409301	-1.06817	ncbi_424034(SLC19A1);ncbi_395416(ABCC1);ncbi_396535(APOB);ncbi_420639(Btd);ncbi_417569(slc46a1);ncbi_423916(PNLIP);ncbi_396536(APOA1);ncbi_100858713(SLC19A3);ncbi_416188(Slc23a1);ncbi_100857231(SLC5A6);ncbi_417937(SLC23A1);ncbi_427957(SLC19A2);ncbi_419520(SLC23A2);ncbi_420523(CUBN);ncbi_424792(SLC19A3);ncbi_416814(SCARB1);ncbi_419011(FOLH1);ncbi_419270(slc52a3a);ncbi_422403(LRAT)	0.496754
KO04020	Calcium signaling pathway	Environmental Information Processing	Signal transduction	182	-0.285856	-1.06419	ncbi_408082(EDNRB);ncbi_414885(cckar);ncbi_422546(SLC25A4);ncbi_416845(ORAI1);ncbi_419082(STIM1);ncbi_423723(PPIF);ncbi_427262(Gnaq);ncbi_428263(AVPR1B);ncbi_429211(OXTR);ncbi_723973(CAMK4);ncbi_418182(PLCZ1);ncbi_429116(PTGER3);ncbi_426130(ERBB2);ncbi_422801(CCKAR);ncbi_416692(CCM1);ncbi_396523(CALM1);ncbi_771773(Avpr1a);ncbi_428961(drd1c);ncbi_422942(htr7);ncbi_422827(Cd38);ncbi_428149(NTSR1);n…	0.502211
KO04070	Phosphatidylinositol signaling system	Environmental Information Processing	Signal transduction	98	-0.305992	-1.05863	ncbi_424971(PIK3CA);ncbi_423421(ITPK1);ncbi_422312(MTMR8);ncbi_420504(PIP4K2A);ncbi_422807(PI4K2B);ncbi_418182(PLCZ1);ncbi_416692(CCM1);ncbi_396523(CALM1);ncbi_429983(PIP5K1A);ncbi_420221(PIP4P2);ncbi_427515(CALML4);ncbi_416048(MTMR14);ncbi_415951(IPPK);ncbi_420700(SACM1L);ncbi_395694(--);ncbi_395855(CALM1);ncbi_771142(Pik3r2);ncbi_770911(DGKE);ncbi_421656(SYNJ2);ncbi_418690(INPP4A);ncbi_769506(D…	0.510428
KO04978	Mineral absorption	Organismal Systems	Digestive system	38	-0.358534	-1.05273	ncbi_423984(SLC40A1);ncbi_422365(ATP1B4);ncbi_427502(TRPM7);ncbi_417569(slc46a1);ncbi_416012(Slc26a6);ncbi_395496(Slc5a1);ncbi_417268(Slc31a1);ncbi_395131(SLC34A2);ncbi_395970(FTH);ncbi_396241(TF);ncbi_396287(HMOX1);ncbi_396529(ATP1B1);ncbi_396530(ATP1A1);ncbi_396549(ATP1B3);ncbi_418307(TRPV6);ncbi_420541(STEAP2);ncbi_395988(VDR);ncbi_374244(ATP2B1);ncbi_420540(STEAP1);ncbi_395760(SLC8A1);ncbi_39…	0.520253
KO04624	Toll and Imd signaling pathway	Organismal Systems	Immune system	39	-0.355988	-1.04882	ncbi_396093(NFKBIA);ncbi_417739(Mapk11);ncbi_374012(ITA);ncbi_416496(Map2k3);ncbi_417898(UBE2N);ncbi_420420(MYD88);ncbi_424673(JUN);ncbi_426792(IKBKB);ncbi_693263(PGLYRP2);ncbi_693266(CASP8);ncbi_423641(UBE2D1);ncbi_395727(ATF2);ncbi_395983(MAPK9);ncbi_421183(MAPK14);ncbi_769763(MAPK12);ncbi_771145(MAPK13);ncbi_422592(MAPK10);ncbi_107050017(JUN);ncbi_427482(DUOX2);ncbi_417796(IRAK4);ncbi_421109(U…	0.525304
KO02010	ABC transporters	Environmental Information Processing	Membrane transport	40	-0.346949	-1.04231	ncbi_395416(ABCC1);ncbi_424487(Abcd3);ncbi_418791(ABCC4);ncbi_417694(ABCD2);ncbi_373945(ABCA1);ncbi_423767(ABCG2);ncbi_424947(ABCC5);ncbi_417440(ABCA9);ncbi_100049619(CFTR);ncbi_426955(ABCA2);ncbi_417444(Abca5);ncbi_421456(Abcc10);ncbi_421537(ABCB10);ncbi_423349(Abcd4);ncbi_423828(ABCC2);ncbi_424011(ABCA12);ncbi_424170(ABCB11);ncbi_425721(abcb6);ncbi_424490(ABCA4);ncbi_418200(ABCC9);ncbi_416600(A…	0.536841
KO04976	Bile secretion	Organismal Systems	Digestive system	68	-0.31864	-1.04123	ncbi_414832(Cyp3a9);ncbi_414834(CYP7A1);ncbi_418791(ABCC4);ncbi_768353(NR0B2);ncbi_420384(AQP1);ncbi_419580(SLC9A1);ncbi_422365(ATP1B4);ncbi_770943(SCTR);ncbi_424916(SLC51A);ncbi_395496(Slc5a1);ncbi_421088(AQP4);ncbi_428018(SLC10A2);ncbi_416477(CYP3A12);ncbi_373902(Nr1h4);ncbi_395103(LDLR);ncbi_395339(ADCY9);ncbi_395340(Adcy5);ncbi_395809(SLC4A2);ncbi_396130(SLC2A1);ncbi_396257(CA2);ncbi_396529(A…	0.535183
KO04064	NF-kappa B signaling pathway	Environmental Information Processing	Signal transduction	83	-0.310931	-1.03877	ncbi_396093(NFKBIA);ncbi_418014(Tab1);ncbi_421127(Lyn);ncbi_374012(ITA);ncbi_415626(Csnk2a2);ncbi_423669(CHUK);ncbi_395551(CCL4);ncbi_417241(TLR4);ncbi_418325(TNFRSF1A);ncbi_420420(MYD88);ncbi_426792(IKBKB);ncbi_429451(MALT1);ncbi_417983(--);ncbi_429929(GADD45G);ncbi_693255(GADD45A);ncbi_428067(TNFSF11);ncbi_396451(PTGS2);ncbi_418958(PARP4);ncbi_424528(BCL10);ncbi_424080(CFLAR);ncbi_427406(CCL19)…	0.536921
KO04728	Dopaminergic synapse	Organismal Systems	Nervous system	119	-0.29253	-1.02604	ncbi_416318(PPP2CA);ncbi_416872(ppp1cc-a);ncbi_417739(Mapk11);ncbi_423970(PPP2R2D);ncbi_419402(gnb1);ncbi_427262(Gnaq);ncbi_416692(CCM1);ncbi_423581(GNG2);ncbi_396523(CALM1);ncbi_396138(Gria3);ncbi_428961(drd1c);ncbi_423016(Drd4);ncbi_769603(GNG10);ncbi_771014(Gng13);ncbi_427515(CALML4);ncbi_415417(GNB5);ncbi_408046(KIF5C);ncbi_100859179(GNGT2);ncbi_424538(GNG5);ncbi_373991(CLOCK);ncbi_374097(GNA…	0.562816
KO04212	Longevity regulating pathway - worm	Organismal Systems	Aging	69	-0.313593	-1.0241	ncbi_414895(GSTA2);ncbi_414896(GSTA2);ncbi_424971(PIK3CA);ncbi_423646(SIRT1);ncbi_416183(HSPA9);ncbi_417739(Mapk11);ncbi_419190(YWHAB);ncbi_424059(HSPD1);ncbi_417637(Rps6kb1);ncbi_423600(CAT);ncbi_418958(PARP4);ncbi_423881(GSTO1);ncbi_424404(MGST3);ncbi_420362(HSF1);ncbi_374042(Sod2);ncbi_374177(HIF1A);ncbi_395539(FOXA2);ncbi_395693(ATF4);ncbi_395706(SCD);ncbi_395928(AKT1);ncbi_395976(GSTM2);ncbi…	0.563006
KO04140	Autophagy - animal	Cellular Processes	Transport and catabolism	123	-0.285713	-1.0125	ncbi_424971(PIK3CA);ncbi_415549(MAP2K1);ncbi_415905(PRKCD);ncbi_416318(PPP2CA);ncbi_416481(WIPI2);ncbi_420018(Becn1);ncbi_423062(RRAS2);ncbi_422441(RAB33B);ncbi_416588(Pdpk1);ncbi_419885(NRAS);ncbi_417637(Rps6kb1);ncbi_419605(RRAGC);ncbi_427185(PRKAA1);ncbi_420105(STK11);ncbi_427466(CTSL);ncbi_423656(NRBF2);ncbi_424080(CFLAR);ncbi_772074(ATG4A);ncbi_421719(Hddc2);ncbi_418369(ATG3);ncbi_416048(MTM…	0.58804
KO00630	Glyoxylate and dicarboxylate metabolism	Metabolism	Carbohydrate metabolism	30	-0.356097	-1.00671	ncbi_415803(GCSH);ncbi_373916(ACO1);ncbi_416559(PGP);ncbi_423600(CAT);ncbi_421587(Acat2);ncbi_416728(HAO1);ncbi_418968(acat1-a);ncbi_415385(Mcee);ncbi_421281(MDH1);ncbi_374009(Aco2);ncbi_395566(AMT);ncbi_396489(GLUL);ncbi_770036(HOGA1);ncbi_423347(Acss1);ncbi_770344(AGXT);ncbi_417253(glul);ncbi_422049(MMUT);ncbi_769005(afmid);ncbi_417699(DLD);ncbi_374222(GLDC);ncbi_418311(HAO2);ncbi_100858903(CS)…	0.597987
KO04713	Circadian entrainment	Organismal Systems	Environmental adaptation	106	-0.288007	-1.00447	ncbi_423408(RPS6KA5);ncbi_419402(gnb1);ncbi_427262(Gnaq);ncbi_416507(Rasd1);ncbi_416692(CCM1);ncbi_423581(GNG2);ncbi_396523(CALM1);ncbi_396138(Gria3);ncbi_769603(GNG10);ncbi_771014(Gng13);ncbi_427515(CALML4);ncbi_419366(PER3);ncbi_396338(mtnr1bb);ncbi_415417(GNB5);ncbi_100859179(GNGT2);ncbi_424538(GNG5);ncbi_374097(GNAI3);ncbi_395339(ADCY9);ncbi_395340(Adcy5);ncbi_395855(CALM1);ncbi_396318(mtnr1c…	0.59877
KO04961	Endocrine and other factor-regulated calcium reabsorption	Organismal Systems	Excretory system	44	-0.326745	-0.995342	ncbi_415544(RAB11A);ncbi_427262(Gnaq);ncbi_422365(ATP1B4);ncbi_420401(PTH1R);ncbi_416226(CLTB);ncbi_395339(ADCY9);ncbi_396099(ESR1);ncbi_396529(ATP1B1);ncbi_396530(ATP1A1);ncbi_396549(ATP1B3);ncbi_424389(DNM3);ncbi_417430(PRKCA);ncbi_395988(VDR);ncbi_100859555(AP2S1);ncbi_416765(Cltc);ncbi_374244(ATP2B1);ncbi_417217(DNM1);ncbi_427284(Clta);ncbi_395760(SLC8A1);ncbi_423102(AP2A2);ncbi_428906(BDKRB2…	0.616168
KO04918	Thyroid hormone synthesis	Organismal Systems	Endocrine system	56	-0.309294	-0.97475	ncbi_427262(Gnaq);ncbi_422365(ATP1B4);ncbi_424643(GPX7);ncbi_428900(TSHR);ncbi_421829(CGA);ncbi_396277(TTR);ncbi_374163(HSP90B1);ncbi_395339(ADCY9);ncbi_395340(Adcy5);ncbi_395693(ATF4);ncbi_395727(ATF2);ncbi_396197(ALB);ncbi_396487(HSPA5);ncbi_396529(ATP1B1);ncbi_396530(ATP1A1);ncbi_396549(ATP1B3);ncbi_100859610(CREB3L1);ncbi_424168(LRP2);ncbi_417430(PRKCA);ncbi_428333(CREB3L3);ncbi_420785(PDIA4)…	0.6618
KO00670	One carbon pool by folate	Metabolism	Metabolism of cofactors and vitamins	17	-0.391463	-0.972494	ncbi_427317(DHFR);ncbi_426126(MTHFD2);ncbi_415484(MTHFS);ncbi_395566(AMT);ncbi_396091(ATIC);ncbi_770327(MTHFD2L);ncbi_421633(MTHFD1L);ncbi_421060(Tyms);ncbi_422069(Mtr);ncbi_423508(MTHFD1);ncbi_395726(FTCD);ncbi_395315(GART);ncbi_427977(GART);ncbi_415532(MTFMT);ncbi_416520(SHMT1);ncbi_418078(ALDH1L2);ncbi_419489(MTHFR)	0.662716
KO04217	Necroptosis	Cellular Processes	Cell growth and death	145	-0.267269	-0.972286	ncbi_419150(CHMP4B);ncbi_419535(CHMP7);ncbi_420901(VPS4B);ncbi_422143(CHMP1B);ncbi_422546(SLC25A4);ncbi_428688(Aifm1);ncbi_374012(ITA);ncbi_419355(SPATA2);ncbi_418502(--);ncbi_554219(IFNB);ncbi_415841(Chmp1a);ncbi_417241(TLR4);ncbi_417947(H2A-IX);ncbi_418325(TNFRSF1A);ncbi_418461(CHMP2B);ncbi_420027(STAT3);ncbi_421248(PYGB);ncbi_426361(H2AFZ);ncbi_428673(CHMP6);ncbi_429064(FASLG);ncbi_693249(CAPN…	0.658458
KO04150	mTOR signaling pathway	Environmental Information Processing	Signal transduction	147	-0.267176	-0.971938	ncbi_418090(IGF1);ncbi_424971(PIK3CA);ncbi_415549(MAP2K1);ncbi_418162(ATP6V1E1);ncbi_425210(LAMTOR3);ncbi_429040(wnt10a);ncbi_416588(Pdpk1);ncbi_419885(NRAS);ncbi_423114(LRP5);ncbi_423669(CHUK);ncbi_374062(FZD1);ncbi_415832(SLC7A5);ncbi_417637(Rps6kb1);ncbi_418325(TNFRSF1A);ncbi_419605(RRAGC);ncbi_426384(FAM76A);ncbi_426792(IKBKB);ncbi_427642(FNIP1);ncbi_427185(PRKAA1);ncbi_420105(STK11);ncbi_374…	0.654625
KO04145	Phagosome	Cellular Processes	Transport and catabolism	134	-0.268688	-0.965224	ncbi_420883(TUBB2B);ncbi_418162(ATP6V1E1);ncbi_420649(RAB5A);ncbi_424151(DYNC1I2);ncbi_415296(actg1);ncbi_420210(ATP6V0D2);ncbi_417241(TLR4);ncbi_417485(Ncf1);ncbi_421037(TUBB6);ncbi_425389(Mr1);ncbi_431043(TUBB3);ncbi_418052(NCF4);ncbi_419368(Vamp3);ncbi_421061(COLEC12);ncbi_693256(HLA-DRB1);ncbi_693260(H2-D1);ncbi_418104(ATP6V0A4);ncbi_417255(TUBB4B);ncbi_768854(ATP6V0E1);ncbi_417050(H2-DMa);nc…	0.666809
KO04730	Long-term depression	Organismal Systems	Nervous system	64	-0.297519	-0.953269	ncbi_418090(IGF1);ncbi_415549(MAP2K1);ncbi_416318(PPP2CA);ncbi_421127(Lyn);ncbi_419885(NRAS);ncbi_427262(Gnaq);ncbi_396138(Gria3);ncbi_374077(GNA11);ncbi_374097(GNAI3);ncbi_374218(CRHR1);ncbi_395889(IGF1R);ncbi_396021(PPP2CA);ncbi_396229(HRAS);ncbi_396367(GNAI2);ncbi_770226(GNAZ);ncbi_769924(GNA12);ncbi_771678(GUCY1A2);ncbi_771552(PLA2G4E);ncbi_771560(PLA2G4E);ncbi_771574(PLA2G4E);ncbi_423682(PRK…	0.691025
KO04740	Olfactory transduction	Organismal Systems	Sensory system	294	-0.243732	-0.947278	ncbi_428116(OR51M1);ncbi_428117(OR52R1);ncbi_419402(gnb1);ncbi_415340(OR6B1);ncbi_423002(COR4);ncbi_426000(GRK2);ncbi_428817(Olfr1019);ncbi_428826(COR6);ncbi_428829(COR1);ncbi_416692(CCM1);ncbi_396523(CALM1);ncbi_771014(Gng13);ncbi_427515(CALML4);ncbi_428831(Olfr1052);ncbi_395855(CALM1);ncbi_396144(CNGA3);ncbi_768747(OR14L1P);ncbi_768801(OR10A7);ncbi_768958(Olfr6);ncbi_769617(OR14C36);ncbi_770282…	0.700243
KO00330	Arginine and proline metabolism	Metabolism	Amino acid metabolism	43	-0.314536	-0.932034	ncbi_421013(CNDP2);ncbi_421755(AMD1);ncbi_418602(SMS);ncbi_425306(lap3);ncbi_396508(CKMT2);ncbi_421937(ODC1);ncbi_423272(ARG2);ncbi_419467(Aldh4a1);ncbi_769203(Pycr2);ncbi_374002(CKMT1);ncbi_374006(SAT1);ncbi_395807(NOS2);ncbi_396248(CKB);ncbi_396261(GOT1);ncbi_396533(GOT2);ncbi_770036(HOGA1);ncbi_421012(Cndp1);ncbi_428228(AZIN2);ncbi_770734(Prodh);ncbi_101751055(DAO);ncbi_100858159(Aoc1);ncbi_42…	0.732187
KO04341	Hedgehog signaling pathway - fly	Environmental Information Processing	Signal transduction	26	-0.33971	-0.927651	ncbi_416319(SKP1);ncbi_422879(GRK4);ncbi_100859435(EN2);ncbi_378891(CSNK1E);ncbi_395806(PTCH1);ncbi_395924(CSNK1A1);ncbi_396165(BMP4);ncbi_771008(EN1);ncbi_420783(Cul1);ncbi_395949(SMO);ncbi_374118(SUFU);ncbi_423854(BTRC);ncbi_416181(FBXW11);ncbi_416487(Smurf1);ncbi_100857862(Csnk1g2);ncbi_418001(RBX1);ncbi_424542(PRKACB);ncbi_415328(CSNK1G1);ncbi_416361(GRK6);ncbi_418335(GSK3B);ncbi_423929(GRK5)…	0.737778
KO00410	beta-Alanine metabolism	Metabolism	Metabolism of other amino acids	27	-0.330282	-0.915664	ncbi_421013(CNDP2);ncbi_418602(SMS);ncbi_423979(HIBCH);ncbi_770828(Echs1);ncbi_420266(Dpys);ncbi_395389(ALDH1A3);ncbi_395743(GAD1);ncbi_395929(Hadha);ncbi_428812(ALDH3B1);ncbi_421012(Cndp1);ncbi_100857134(GADL1);ncbi_423345(ALDH6A1);ncbi_416642(ABAT);ncbi_420015(Aoc3);ncbi_395395(GAD2);ncbi_422934(SMOX);ncbi_417615(ALDH3A2);ncbi_771447(SRM);ncbi_100359387(CARNS1);ncbi_429083(DPYD);ncbi_415812(MLY…	0.761497
KO00230	Purine metabolism	Metabolism	Nucleotide metabolism	182	-0.246237	-0.915077	ncbi_422743(PPAT);ncbi_418639(PRPS2);ncbi_419053(POLD3);ncbi_419194(ADA);ncbi_422621(POLR2B);ncbi_422648(DCK);ncbi_423727(POLR3A);ncbi_423735(ADK);ncbi_425028(GMPS);ncbi_421878(Prim2);ncbi_417275(Pole3);ncbi_416058(IMPDH2);ncbi_419081(Rrm1);ncbi_420842(GMPR);ncbi_423064(PDE3B);ncbi_425215(AK6);ncbi_428588(NTPCR);ncbi_770922(DCK2);ncbi_416723(POLR3F);ncbi_420603(TWISTNB);ncbi_422094(NME1-1);ncbi_4…	0.757555
KO00600	Sphingolipid metabolism	Metabolism	Lipid metabolism	45	-0.291998	-0.902852	ncbi_422727(ASAH1);ncbi_423379(Sptlc2);ncbi_421327(DEGS1);ncbi_421092(B4GALT6);ncbi_425523(CERK);ncbi_424666(Plpp3);ncbi_420118(CERS1);ncbi_420720(GLB1);ncbi_768538(SPTLC3);ncbi_770663(Smpd2);ncbi_100859407(GBA2);ncbi_417006(GAL3ST1);ncbi_427138(PLPP1);ncbi_420050(CERS4);ncbi_420088(Acer1);ncbi_426145(SPTLC1);ncbi_107050229(GBA);ncbi_422529(Sgms2);ncbi_423679(ASAH2);ncbi_419077(Smpd1);ncbi_430542…	0.781656
KO04612	Antigen processing and presentation	Organismal Systems	Immune system	54	-0.288496	-0.901312	ncbi_414741(CD74);ncbi_414830(B2M);ncbi_423504(Hspa2);ncbi_420017(PSME3);ncbi_425389(Mr1);ncbi_693256(HLA-DRB1);ncbi_693260(H2-D1);ncbi_417050(H2-DMa);ncbi_423463(HSP90AA1);ncbi_427466(CTSL);ncbi_430189(Mamu-DRA);ncbi_420160(CTSL);ncbi_101747454(HLA-DRB1);ncbi_373899(PDIA3);ncbi_395362(--);ncbi_395853(HSPA8);ncbi_396054(IFNG);ncbi_396175(--);ncbi_396205(NFYB);ncbi_396329(CTSB);ncbi_396487(HSPA5);…	0.779909
KO00340	Histidine metabolism	Metabolism	Amino acid metabolism	22	-0.340927	-0.892316	ncbi_421013(CNDP2);ncbi_424298(Hnmt);ncbi_415454(HDC);ncbi_395389(ALDH1A3);ncbi_428812(ALDH3B1);ncbi_427256(CARNMT1);ncbi_421012(Cndp1);ncbi_768494(C9orf40);ncbi_100858159(Aoc1);ncbi_378924(Hal);ncbi_395726(FTCD);ncbi_417615(ALDH3A2);ncbi_418563(MAOA);ncbi_100359387(CARNS1);ncbi_771456(hnmt);ncbi_416035(Uroc1);ncbi_417609(ASPA);ncbi_417917(AMDHD1);ncbi_418561(MAOB);ncbi_424405(ALDH9A1);ncbi_42681…	0.795889
KO04142	Lysosome	Cellular Processes	Transport and catabolism	121	-0.24673	-0.872905	ncbi_422558(Aga);ncbi_422727(ASAH1);ncbi_427389(AP3S1);ncbi_420149(AP1M1);ncbi_420210(ATP6V0D2);ncbi_415320(HEXA);ncbi_419681(PPT1);ncbi_421863(SLC17A5);ncbi_421959(LAPTM4A);ncbi_422121(Gga3);ncbi_423353(NPC2);ncbi_423736(AP3M1);ncbi_427294(Idua);ncbi_418104(ATP6V0A4);ncbi_424961(LAMP2);ncbi_396547(NAGA);ncbi_427466(CTSL);ncbi_426199(ATP6V1H);ncbi_417829(GNS);ncbi_427854(Atp6ap1);ncbi_416591(GNPT…	0.835067
KO04218	Cellular senescence	Cellular Processes	Cell growth and death	143	-0.240753	-0.869417	ncbi_424971(PIK3CA);ncbi_423646(SIRT1);ncbi_415549(MAP2K1);ncbi_769430(E2F4);ncbi_416872(ppp1cc-a);ncbi_417739(Mapk11);ncbi_422546(SLC25A4);ncbi_423062(RRAS2);ncbi_420558(CDK6);ncbi_423346(LIN52);ncbi_419928(CCND3);ncbi_419885(NRAS);ncbi_416496(Map2k3);ncbi_421352(TGFB2);ncbi_425389(Mr1);ncbi_426117(CCNE1);ncbi_429929(GADD45G);ncbi_693249(CAPN1);ncbi_693255(GADD45A);ncbi_693260(H2-D1);ncbi_416692…	0.836988
KO04213	Longevity regulating pathway - multiple species	Organismal Systems	Aging	55	-0.274044	-0.864233	ncbi_418090(IGF1);ncbi_424971(PIK3CA);ncbi_423646(SIRT1);ncbi_423504(Hspa2);ncbi_419885(NRAS);ncbi_417637(Rps6kb1);ncbi_423600(CAT);ncbi_427185(PRKAA1);ncbi_421719(Hddc2);ncbi_420435(PRKAG2);ncbi_769479(EIF4EBP2);ncbi_373961(HDAC1);ncbi_374042(Sod2);ncbi_374231(Foxo1);ncbi_395339(ADCY9);ncbi_395340(Adcy5);ncbi_395539(FOXA2);ncbi_395635(Hdac2);ncbi_395853(HSPA8);ncbi_395889(IGF1R);ncbi_395928(AKT1…	0.843044
KO00565	Ether lipid metabolism	Metabolism	Lipid metabolism	42	-0.282823	-0.856676	ncbi_421152(CEPT1);ncbi_415716(LPCAT2);ncbi_419765(PAFAH1B2);ncbi_424666(Plpp3);ncbi_418028(PLA2G6);ncbi_416980(PLA2G1B);ncbi_426748(PLA2G2A);ncbi_771655(Pla2g5);ncbi_417631(GDPD1);ncbi_770292(PLA2G1B);ncbi_771552(PLA2G4E);ncbi_771560(PLA2G4E);ncbi_771574(PLA2G4E);ncbi_417006(GAL3ST1);ncbi_420974(Lpcat1);ncbi_427138(PLPP1);ncbi_423705(PLA2G12B);ncbi_107051573(PLA2G3);ncbi_100857837(Selenoi);ncbi_…	0.853921
KO00310	Lysine degradation	Metabolism	Amino acid metabolism	57	-0.268747	-0.852743	ncbi_419485(PLOD1);ncbi_416851(SETD1B);ncbi_426314(SUV39H2);ncbi_421587(Acat2);ncbi_770828(Echs1);ncbi_421406(CAMKMT);ncbi_418968(acat1-a);ncbi_420290(HADH);ncbi_395929(Hadha);ncbi_771808(PIPOX);ncbi_428728(AADAT);ncbi_424882(PLOD2);ncbi_416825(KMT5A);ncbi_420784(EZH2);ncbi_415358(HYKK);ncbi_417250(EHMT1);ncbi_100859816(SETDB1);ncbi_426800(PRDM6);ncbi_420437(KMT2C);ncbi_417757(AASS);ncbi_422897(N…	0.857126
KO04623	Cytosolic DNA-sensing pathway	Organismal Systems	Immune system	50	-0.268124	-0.840203	ncbi_396093(NFKBIA);ncbi_423727(POLR3A);ncbi_422936(--);ncbi_423669(CHUK);ncbi_554219(IFNB);ncbi_395551(CCL4);ncbi_426792(IKBKB);ncbi_417465(CCL5);ncbi_416723(POLR3F);ncbi_424954(POLR2H);ncbi_421452(POLR1C);ncbi_770704(POLR2L);ncbi_418071(POLR3B);ncbi_417533(--);ncbi_395486(POLR2F);ncbi_396330(IRF3);ncbi_396398(IFNA1);ncbi_769675(ADAR);ncbi_100858762(IFNA1);ncbi_100858506(IFNA1);ncbi_100859414(IF…	0.878128
KO04622	RIG-I-like receptor signaling pathway	Organismal Systems	Immune system	64	-0.259045	-0.839065	ncbi_396093(NFKBIA);ncbi_417739(Mapk11);ncbi_419887(SIKE1);ncbi_422936(--);ncbi_423669(CHUK);ncbi_554219(IFNB);ncbi_426792(IKBKB);ncbi_693266(CASP8);ncbi_424185(IFIH1);ncbi_424190(TANK);ncbi_417401(TRIM25);ncbi_395872(CXCL8);ncbi_395983(MAPK9);ncbi_396330(IRF3);ncbi_396398(IFNA1);ncbi_396495(CXCL8);ncbi_407090(IL12A);ncbi_421183(MAPK14);ncbi_769763(MAPK12);ncbi_771145(MAPK13);ncbi_423471(Traf3);n…	0.874641
KO00830	Retinol metabolism	Metabolism	Metabolism of cofactors and vitamins	42	-0.278289	-0.823543	ncbi_408183(CYP26A1);ncbi_414832(Cyp3a9);ncbi_414833(CYP2C9);ncbi_421130(Sdr16c5);ncbi_422705(ADH5);ncbi_420183(RDH10);ncbi_426247(Dhrs4);ncbi_416477(CYP3A12);ncbi_395452(RDH5);ncbi_395844(ALDH1A2);ncbi_395979(ADH1);ncbi_396051(CYP1A5);ncbi_396052(CYP1A4);ncbi_100858293(RDH8);ncbi_101749599(Ugt1a9);ncbi_424227(cyp27c1);ncbi_418653(PNPLA4);ncbi_101751681(RDH8);ncbi_422660(Ugt2a2);ncbi_395264(ALDH1…	0.8999
KO04960	Aldosterone-regulated sodium reabsorption	Organismal Systems	Excretory system	34	-0.28735	-0.822441	ncbi_418090(IGF1);ncbi_424971(PIK3CA);ncbi_416588(Pdpk1);ncbi_422365(ATP1B4);ncbi_408037(SFN);ncbi_396050(SCNN1A);ncbi_396529(ATP1B1);ncbi_396530(ATP1A1);ncbi_396549(ATP1B3);ncbi_771142(Pik3r2);ncbi_420133(INSR);ncbi_417430(PRKCA);ncbi_428236(KCNJ1);ncbi_374119(NEDD4L);ncbi_373953(MAPK1);ncbi_374131(NR3C2);ncbi_424826(PIK3CB);ncbi_107051846(IRS1);ncbi_427171(PIK3R1);ncbi_100858361(Hsd11b2);ncbi_3…	0.896269
KO04720	Long-term potentiation	Organismal Systems	Nervous system	60	-0.256216	-0.820332	ncbi_415549(MAP2K1);ncbi_416872(ppp1cc-a);ncbi_419885(NRAS);ncbi_427262(Gnaq);ncbi_723973(CAMK4);ncbi_416692(CCM1);ncbi_386579(RPS6KA);ncbi_396523(CALM1);ncbi_427515(CALML4);ncbi_378804(PPP3R1);ncbi_395693(ATF4);ncbi_395855(CALM1);ncbi_396019(PPP1CB);ncbi_396229(HRAS);ncbi_421614(Grm1);ncbi_418000(EP300);ncbi_417430(PRKCA);ncbi_100858156(PPP1CA);ncbi_418605(RPS6KA3);ncbi_373953(MAPK1);ncbi_404296…	0.894586
KO00531	Glycosaminoglycan degradation	Metabolism	Glycan biosynthesis and metabolism	18	-0.320718	-0.819324	ncbi_415320(HEXA);ncbi_427294(Idua);ncbi_417829(GNS);ncbi_420720(GLB1);ncbi_105667218(Hyal2);ncbi_373981(HPSE);ncbi_100859903(HYAL3);ncbi_771459(ARSB);ncbi_417749(SPAM1);ncbi_422392(IDS);ncbi_426739(HYAL1);ncbi_427823(GUSB);ncbi_107055308(NAGLU);ncbi_423834(HPSE2);ncbi_415908(HYAL2);ncbi_422081(SGSH);ncbi_422490(HGSNAT);ncbi_427204(HEXB)	0.890699
KO04371	Apelin signaling pathway	Environmental Information Processing	Signal transduction	140	-0.225749	-0.81231	ncbi_415549(MAP2K1);ncbi_420018(Becn1);ncbi_423062(RRAS2);ncbi_419885(NRAS);ncbi_419402(gnb1);ncbi_417637(Rps6kb1);ncbi_423064(PDE3B);ncbi_427262(Gnaq);ncbi_723973(CAMK4);ncbi_427185(PRKAA1);ncbi_419580(SLC9A1);ncbi_416692(CCM1);ncbi_423581(GNG2);ncbi_396523(CALM1);ncbi_415487(PLIN1);ncbi_769603(GNG10);ncbi_771014(Gng13);ncbi_416874(Myl2);ncbi_427515(CALML4);ncbi_421719(Hddc2);ncbi_420435(PRKAG2)…	0.898364
KO01212	Fatty acid metabolism	Metabolism	Global and overview maps	47	-0.263507	-0.802282	ncbi_416969(Acads);ncbi_424005(ACADL);ncbi_426847(ACAA2);ncbi_415539(HACD3);ncbi_424251(HACD2);ncbi_419681(PPT1);ncbi_423896(Acsl5);ncbi_423947(ACADSB);ncbi_428772(ELOVL6);ncbi_421587(Acat2);ncbi_770094(Acaa1b);ncbi_420858(ELOVL2);ncbi_770828(Echs1);ncbi_418968(acat1-a);ncbi_420290(HADH);ncbi_770955(ELOVL6);ncbi_395706(SCD);ncbi_395929(Hadha);ncbi_396061(FASN);ncbi_422345(Acsl4);ncbi_422547(ACSL1…	0.911136
KO04962	Vasopressin-regulated water reabsorption	Organismal Systems	Excretory system	48	-0.256849	-0.797106	ncbi_415544(RAB11A);ncbi_420649(RAB5A);ncbi_424151(DYNC1I2);ncbi_420063(RAB11B);ncbi_419972(NSF);ncbi_427860(Avpr1a);ncbi_416574(DCTN5);ncbi_100529061(RAB5B);ncbi_427708(DYNLL1);ncbi_417663(DYNLL2);ncbi_421088(AQP4);ncbi_395339(ADCY9);ncbi_396101(AVP);ncbi_770215(DYNLL1);ncbi_416269(Dctn4);ncbi_100858984(Cdlc2);ncbi_100859610(CREB3L1);ncbi_428333(CREB3L3);ncbi_100859081(DYNLL1);ncbi_771257(DCTN6)…	0.914823
KO04745	Phototransduction - fly	Organismal Systems	Sensory system	29	-0.283718	-0.784386	ncbi_415296(actg1);ncbi_426000(GRK2);ncbi_427262(Gnaq);ncbi_416692(CCM1);ncbi_396523(CALM1);ncbi_771014(Gng13);ncbi_427515(CALML4);ncbi_395855(CALM1);ncbi_396526(ACTB);ncbi_417430(PRKCA);ncbi_427999(PPEF1);ncbi_416904(GRK3);ncbi_422640(PPEF2);ncbi_776816(ACTG1);ncbi_429514(PFL2215w);ncbi_423737(CAMK2G);ncbi_424157(MYO3B);ncbi_395412(Itpr1);ncbi_374175(CAMK2A);ncbi_428178(ARDA);ncbi_107049128(ACT1…	0.929624
KO04216	Ferroptosis	Cellular Processes	Cell growth and death	33	-0.26815	-0.783406	ncbi_424492(GCLM);ncbi_423984(SLC40A1);ncbi_423896(Acsl5);ncbi_427559(MAP1LC3B);ncbi_418581(CYBB);ncbi_374006(SAT1);ncbi_395970(FTH);ncbi_396241(TF);ncbi_396287(HMOX1);ncbi_421504(MAP1LC3C);ncbi_422345(Acsl4);ncbi_422547(ACSL1);ncbi_424810(ACSL3);ncbi_421784(Atg5);ncbi_430411(Slc39a8);ncbi_418109(Slc7a11);ncbi_423615(NCOA4);ncbi_395498(VDAC2);ncbi_424275(Steap3);ncbi_396191(TFRC);ncbi_771940(CP);…	0.925587
KO04141	Protein processing in endoplasmic reticulum	Genetic Information Processing	Folding, sorting and degradation	154	-0.214021	-0.779588	ncbi_415744(DNAJA2);ncbi_416110(Edem1);ncbi_416319(SKP1);ncbi_416918(XBP1);ncbi_420350(DERL1);ncbi_420867(Txndc5);ncbi_425656(SSR2);ncbi_423504(Hspa2);ncbi_395343(DAD1);ncbi_422496(Hspa4l);ncbi_424993(SEC62);ncbi_427376(DNAJA1);ncbi_418546(CRYAA);ncbi_419912(BAK1);ncbi_420655(NGLY1);ncbi_422523(SEC24B);ncbi_426353(UBQLN4);ncbi_426849(LMAN1);ncbi_426918(STUB1);ncbi_428266(YOD1);ncbi_427410(Vcp);nc…	0.925844
KO03022	Basal transcription factors	Genetic Information Processing	Transcription	39	-0.263986	-0.778708	ncbi_418365(TAF13);ncbi_424226(ERCC3);ncbi_419107(TAF3);ncbi_423389(GTF2A1);ncbi_423872(Taf5);ncbi_423081(GTF2H1);ncbi_100534591(GTF2A1L);ncbi_419899(TAF11);ncbi_771837(GTF2H3);ncbi_422152(Taf9);ncbi_771294(CDK7);ncbi_100858972(GTF2H2);ncbi_423521(MNAT1);ncbi_100857185(Taf6l);ncbi_771227(GTF2E2);ncbi_770910(Gtf2a2);ncbi_107052460(TAF10);ncbi_395517(TBPL1);ncbi_395995(TBP);ncbi_769754(GTF2H5);ncbi…	0.921722
KO04136	Autophagy - other	Cellular Processes	Transport and catabolism	28	-0.273653	-0.769	ncbi_416318(PPP2CA);ncbi_416481(WIPI2);ncbi_420018(Becn1);ncbi_772074(ATG4A);ncbi_418369(ATG3);ncbi_396021(PPP2CA);ncbi_769118(GABARAPL1);ncbi_770240(GABARAPL2);ncbi_424688(ATG4C);ncbi_424746(ATG16L1);ncbi_428449(PIK3R4);ncbi_416558(mlst8);ncbi_428674(Rptor);ncbi_417614(Ulk2);ncbi_100857877(PIK3C3);ncbi_100859845(atg101);ncbi_404750(ATG4B);ncbi_768951(IGBP1);ncbi_417437(WIPI1);ncbi_427322(ATG10);…	0.930468
KO00982	Drug metabolism - cytochrome P450	Metabolism	Xenobiotics biodegradation and metabolism	36	-0.253211	-0.746922	ncbi_414895(GSTA2);ncbi_414896(GSTA2);ncbi_422705(ADH5);ncbi_418302(GSTK1);ncbi_423881(GSTO1);ncbi_424404(MGST3);ncbi_395267(Fmo3);ncbi_395389(ALDH1A3);ncbi_395863(HPGDS);ncbi_395976(GSTM2);ncbi_395979(ADH1);ncbi_396322(GSTT1);ncbi_769847(GSTT1);ncbi_770916(MGST2);ncbi_100859645(Gsta3);ncbi_428812(ALDH3B1);ncbi_100857724(Fmo5);ncbi_101749599(Ugt1a9);ncbi_422660(Ugt2a2);ncbi_395612(Gsta4);ncbi_396…	0.953482
KO00260	Glycine, serine and threonine metabolism	Metabolism	Amino acid metabolism	37	-0.260018	-0.737463	ncbi_415803(GCSH);ncbi_552895(ALAS1);ncbi_428969(PGAM1);ncbi_417030(SDSL);ncbi_395566(AMT);ncbi_771808(PIPOX);ncbi_770344(AGXT);ncbi_416370(DMGDH);ncbi_423635(NGR_a01490);ncbi_420015(Aoc3);ncbi_101750333(GCAT);ncbi_101751055(DAO);ncbi_417699(DLD);ncbi_374222(GLDC);ncbi_769542(Gnmt);ncbi_418172(BPGM);ncbi_395504(GATM);ncbi_101747660(THA2);ncbi_417540(PSPH);ncbi_771635(Srr);ncbi_770737(gamt);ncbi_4…	0.958637
KO00650	Butanoate metabolism	Metabolism	Carbohydrate metabolism	24	-0.27424	-0.731894	ncbi_416811(AACS);ncbi_416969(Acads);ncbi_424891(BDH1);ncbi_427190(OXCT1);ncbi_421587(Acat2);ncbi_396316(HMGCL);ncbi_770828(Echs1);ncbi_418968(acat1-a);ncbi_420290(HADH);ncbi_395743(GAD1);ncbi_395929(Hadha);ncbi_416642(ABAT);ncbi_396379(HMGCS1);ncbi_395395(GAD2);ncbi_421886(HMGCLL1);ncbi_422715(bdh2);ncbi_426992(ACSM3);ncbi_426991(Acsm3);ncbi_420818(ALDH5A1);ncbi_423573(L2HGDH);ncbi_424380(HMGCS2…	0.958878
KO04614	Renin-angiotensin system	Organismal Systems	Endocrine system	17	-0.29178	-0.723007	ncbi_425031(Mme);ncbi_421785(PREP);ncbi_419953(ACE);ncbi_395667(ANPEP);ncbi_427167(NLN);ncbi_428708(AGTR2);ncbi_428594(Mas1);ncbi_396065(AGTR1);ncbi_428163(CTSA);ncbi_431167(REN);ncbi_421543(AGT);ncbi_418623(ACE2);ncbi_426049(BDMD1);ncbi_426398(THOP1);ncbi_427279(LNPEP);ncbi_428096(PRCP);ncbi_428771(ENPEP)	0.961789
KO04320	Dorso-ventral axis formation	Organismal Systems	Development and regeneration	22	-0.26447	-0.694238	ncbi_415549(MAP2K1);ncbi_395655(NOTCH1);ncbi_429205(Rhbdl1);ncbi_107053055(FMN2);ncbi_431192(SOS1);ncbi_419813(ETV7);ncbi_373953(MAPK1);ncbi_416804(PIWIL1);ncbi_423572(Sos2);ncbi_417411(RHBDL3);ncbi_422832(CPEB2);ncbi_395750(ETV6);ncbi_418207(KRAS);ncbi_396235(ETS1);ncbi_386572(GRB2);ncbi_107049165(Piwil2);ncbi_396239(BRAF);ncbi_396494(EGFR);ncbi_423816(Cpeb3);ncbi_415326(CPEB1);ncbi_416363(CPEB4…	0.978428
KO00280	Valine, leucine and isoleucine degradation	Metabolism	Amino acid metabolism	46	-0.22495	-0.686363	ncbi_416811(AACS);ncbi_416969(Acads);ncbi_420632(HIBADH);ncbi_424962(Mccc1);ncbi_426847(ACAA2);ncbi_427190(OXCT1);ncbi_423947(ACADSB);ncbi_423979(HIBCH);ncbi_421587(Acat2);ncbi_417039(--);ncbi_770094(Acaa1b);ncbi_396316(HMGCL);ncbi_423011(IVD);ncbi_770828(Echs1);ncbi_418968(acat1-a);ncbi_420290(HADH);ncbi_419739(ACAD8);ncbi_415385(Mcee);ncbi_395374(DBT);ncbi_395375(BCKDHB);ncbi_395929(Hadha);ncbi…	0.977954
KO00480	Glutathione metabolism	Metabolism	Metabolism of other amino acids	44	-0.227957	-0.68466	ncbi_414895(GSTA2);ncbi_414896(GSTA2);ncbi_424492(GCLM);ncbi_418602(SMS);ncbi_419081(Rrm1);ncbi_421221(chac2);ncbi_425306(lap3);ncbi_431056(IDH2);ncbi_424643(GPX7);ncbi_421937(ODC1);ncbi_418302(GSTK1);ncbi_423209(CHAC1);ncbi_776932(Nat8);ncbi_423881(GSTO1);ncbi_424404(MGST3);ncbi_772208(TXNDC12);ncbi_395667(ANPEP);ncbi_395863(HPGDS);ncbi_395976(GSTM2);ncbi_396322(GSTT1);ncbi_421936(RRM2);ncbi_769…	0.973266
KO00040	Pentose and glucuronate interconversions	Metabolism	Carbohydrate metabolism	23	-0.232272	-0.622865	ncbi_418953(Cryl1);ncbi_418171(AKR1B1);ncbi_418169(AKR1B1);ncbi_425137(AKR1B1);ncbi_415332(SORD);ncbi_373900(UGP2);ncbi_374066(DER);ncbi_395338(AKR1B8);ncbi_420432(XYLB);ncbi_101749599(Ugt1a9);ncbi_777348(dhdh);ncbi_422660(Ugt2a2);ncbi_772271(AKR1B1);ncbi_418170(AKR1B1);ncbi_770045(RPE);ncbi_424599(AKR1A1);ncbi_427823(GUSB);ncbi_420591(crppa);ncbi_422792(UGDH);ncbi_424028(Ugt1a9);ncbi_101750052(U…	0.992615
KO03015	mRNA surveillance pathway	Genetic Information Processing	Translation	78	-0.179742	-0.595991	ncbi_415942(WDR82);ncbi_416318(PPP2CA);ncbi_416872(ppp1cc-a);ncbi_422214(NCBP2);ncbi_422346(NXT2);ncbi_423970(PPP2R2D);ncbi_419410(SSU72);ncbi_423131(CLP1);ncbi_421595(CSTF3);ncbi_416704(EIF4A3);ncbi_427266(DAZAP1);ncbi_427379(NCBP1);ncbi_430689(PELO);ncbi_430997(Pabpc1);ncbi_768522(Gspt1);ncbi_416494(CPSF4);ncbi_100858636(nudt21);ncbi_769169(ALYREF);ncbi_374226(MAGOHB);ncbi_100858231(UPF3B);ncbi…	0.992415
KO00190	Oxidative phosphorylation	Metabolism	Energy metabolism	106	0.635357	2.56914	ncbi_415752(UQCRFS1);ncbi_418162(ATP6V1E1);ncbi_419039(NDUFA9);ncbi_419793(SDHD);ncbi_423763(NDUFB8);ncbi_424978(NDUFB5);ncbi_420210(ATP6V0D2);ncbi_415826(COX4I1);ncbi_417329(Cox10);ncbi_419743(ATP12A);ncbi_426673(ATP5F1B);ncbi_430210(Ndufv1);ncbi_418104(ATP6V0A4);ncbi_100859720(SDHB);ncbi_768854(ATP6V0E1);ncbi_769146(Atp5me);ncbi_417753(NDUFA5);ncbi_423830(COX15);ncbi_770135(UQCR11);ncbi_426199(…	0
KO03050	Proteasome	Genetic Information Processing	Folding, sorting and degradation	37	0.607271	1.97798	ncbi_417716(Psmc2);ncbi_423542(PSMA3);ncbi_421551(Psmb1);ncbi_420017(PSME3);ncbi_424926(PSMD1);ncbi_420772(PSMA2);ncbi_425294(PSMD2);ncbi_417425(PSMD12);ncbi_423182(Psmc3);ncbi_426133(PSMD3);ncbi_426937(PSMA5);ncbi_430115(PSMF1);ncbi_772237(SEM1);ncbi_100216364(PSMD4);ncbi_415357(PSMA4);ncbi_423326(PSMA6);ncbi_428274(PSMC5);ncbi_378915(PSMB7);ncbi_395318(PSMA7);ncbi_395365(ADRM1);ncbi_395804(PSMC…	0.00368001
KO03440	Homologous recombination	Genetic Information Processing	Replication and repair	39	0.589831	1.94866	ncbi_416771(Top3b);ncbi_419053(POLD3);ncbi_423485(XRCC3);ncbi_415577(BLM);ncbi_416517(TOP3A);ncbi_419566(RPA2);ncbi_422608(ABRAXAS1);ncbi_424010(BARD1);ncbi_772237(SEM1);ncbi_417528(RAD51D);ncbi_418122(SSBP1);ncbi_424611(RAD54L);ncbi_374139(BRCA2);ncbi_396086(RAD51A);ncbi_422201(brcc3);ncbi_769071(RAD51B);ncbi_416329(RAD50);ncbi_416572(PALB2);ncbi_422104(Eme1);ncbi_395401(ATM);ncbi_421071(RBBP8);…	0.00316091
KO03040	Spliceosome	Genetic Information Processing	Transcription	109	0.438082	1.78085	ncbi_420077(SF3A2);ncbi_415523(SNRPA1);ncbi_416157(SLU7);ncbi_416270(RBM22);ncbi_419556(Snrnp40);ncbi_420402(CCDC12);ncbi_420618(Tra2a);ncbi_421760(CDC40);ncbi_422214(NCBP2);ncbi_423504(Hspa2);ncbi_503574(SNRNP200);ncbi_415875(DHX38);ncbi_416232(Thoc3);ncbi_416704(EIF4A3);ncbi_419116(SRSF6);ncbi_419689(SRSF10);ncbi_419959(DDX42);ncbi_420054(HNRNPM);ncbi_422813(DHX15);ncbi_426402(PUF60);ncbi_42666…	0.0181733
KO03460	Fanconi anemia pathway	Genetic Information Processing	Replication and repair	50	0.511151	1.76943	ncbi_395102(Polh);ncbi_416628(RMI2);ncbi_416771(Top3b);ncbi_415577(BLM);ncbi_416517(TOP3A);ncbi_419566(RPA2);ncbi_420427(WDR48);ncbi_424685(USP1);ncbi_431669(RMI1);ncbi_421202(FANCL);ncbi_415491(FANCI);ncbi_415854(FANCA);ncbi_771417(CENPS);ncbi_101751277(CENPX);ncbi_416420(ERCC4);ncbi_374139(BRCA2);ncbi_395128(HES1);ncbi_396086(RAD51A);ncbi_419891(FANCE);ncbi_101750641(FANCF);ncbi_415383(FAN1);nc…	0.0176386
KO04110	Cell cycle	Cellular Processes	Cell growth and death	117	0.415876	1.69376	ncbi_769430(E2F4);ncbi_416319(SKP1);ncbi_416842(ANAPC5);ncbi_417554(YWHAE);ncbi_418058(MCM5);ncbi_418735(CDC16);ncbi_419190(YWHAB);ncbi_422043(MCM3);ncbi_424077(ORC2);ncbi_424295(MCM6);ncbi_424563(CDC20);ncbi_416955(YWHAH);ncbi_420558(CDK6);ncbi_419928(CCND3);ncbi_422461(ANAPC10);ncbi_421226(BUB1);ncbi_416575(PLK1);ncbi_420286(RAD21);ncbi_421352(TGFB2);ncbi_423045(WEE1);ncbi_424640(ORC1);ncbi_426…	0.0290572
KO04714	Thermogenesis	Organismal Systems	Environmental adaptation	213	0.375666	1.65677	ncbi_415752(UQCRFS1);ncbi_417739(Mapk11);ncbi_419039(NDUFA9);ncbi_419793(SDHD);ncbi_420047(SMARCE1);ncbi_423763(NDUFB8);ncbi_424978(NDUFB5);ncbi_415296(actg1);ncbi_419885(NRAS);ncbi_416496(Map2k3);ncbi_422917(KDM3A);ncbi_415826(COX4I1);ncbi_417329(Cox10);ncbi_417637(Rps6kb1);ncbi_423896(Acsl5);ncbi_426673(ATP5F1B);ncbi_430210(Ndufv1);ncbi_769489(SMARCB1);ncbi_428332(Sirt6);ncbi_427185(PRKAA1);ncb…	0.0359627
KO04260	Cardiac muscle contraction	Organismal Systems	Circulatory system	65	0.44002	1.62351	ncbi_415752(UQCRFS1);ncbi_415826(COX4I1);ncbi_419580(SLC9A1);ncbi_422365(ATP1B4);ncbi_423298(ACTC1);ncbi_770135(UQCR11);ncbi_420243(Cox6c);ncbi_772260(COX7A2);ncbi_416874(Myl2);ncbi_416978(COX6A1);ncbi_771939(Uqcrh);ncbi_417428(CACNG1);ncbi_771947(COX7B);ncbi_770937(UQCR10);ncbi_374259(CACNB4);ncbi_420236(UQCRB);ncbi_373924(CACNG4);ncbi_395279(Myh7b);ncbi_395378(CACNG3);ncbi_395534(Myh7b);ncbi_39…	0.041112
KO03010	Ribosome	Genetic Information Processing	Translation	119	0.4047	1.6062	ncbi_414782(RPS13);ncbi_417158(RPL7A);ncbi_415498(MRPS11);ncbi_418016(RPL3);ncbi_420182(RPL7);ncbi_420686(MRPL3);ncbi_421121(MRPL15);ncbi_415551(RPL4);ncbi_395181(RPSA);ncbi_419049(RPS11);ncbi_419069(RPS3);ncbi_420003(RPL19);ncbi_426121(MRPL28);ncbi_769981(RPL37A);ncbi_422477(RPS3A);ncbi_427186(RPL37);ncbi_770249(RPL29);ncbi_417538(MRPS17);ncbi_374255(MRPL23);ncbi_416706(MRPS5);ncbi_423000(MRPL21…	0.0414279
KO03030	DNA replication	Genetic Information Processing	Replication and repair	33	0.490281	1.57242	ncbi_418058(MCM5);ncbi_418907(RFC3);ncbi_419053(POLD3);ncbi_422043(MCM3);ncbi_424295(MCM6);ncbi_421878(Prim2);ncbi_417275(Pole3);ncbi_419566(RPA2);ncbi_769677(FEN1);ncbi_418122(SSBP1);ncbi_373984(PCNA);ncbi_395848(Rnaseh1);ncbi_396542(RFC2);ncbi_416997(POLE);ncbi_107050018(RNASEH2A);ncbi_418874(rnaseh2b);ncbi_423567(POLE2);ncbi_423688(DNA2);ncbi_422788(RFC1);ncbi_416027(mcm2);ncbi_100859719(Rfc5)…	0.0500013
KO03420	Nucleotide excision repair	Genetic Information Processing	Replication and repair	39	0.474454	1.53594	ncbi_418907(RFC3);ncbi_419053(POLD3);ncbi_424226(ERCC3);ncbi_417275(Pole3);ncbi_419566(RPA2);ncbi_423081(GTF2H1);ncbi_771837(GTF2H3);ncbi_422303(CETN2);ncbi_416420(ERCC4);ncbi_373984(PCNA);ncbi_374050(DDB1);ncbi_396542(RFC2);ncbi_416997(POLE);ncbi_771294(CDK7);ncbi_418744(CUL4A);ncbi_100858972(GTF2H2);ncbi_423521(MNAT1);ncbi_428019(ERCC5);ncbi_423567(POLE2);ncbi_769754(GTF2H5);ncbi_422788(RFC1);n…	0.0605873
KO00240	Pyrimidine metabolism	Metabolism	Nucleotide metabolism	99	0.372382	1.48443	ncbi_415876(DHODH);ncbi_419053(POLD3);ncbi_422621(POLR2B);ncbi_422648(DCK);ncbi_423727(POLR3A);ncbi_421878(Prim2);ncbi_417275(Pole3);ncbi_419081(Rrm1);ncbi_422327(UPRT);ncbi_424256(UMPS);ncbi_429100(CMPK);ncbi_770922(DCK2);ncbi_424406(Uck2);ncbi_416723(POLR3F);ncbi_420603(TWISTNB);ncbi_422094(NME1-1);ncbi_424754(POLR2D);ncbi_420266(Dpys);ncbi_424954(POLR2H);ncbi_421452(POLR1C);ncbi_770258(DTYMK);…	0.0820036
KO04215	Apoptosis - multiple species	Cellular Processes	Cell growth and death	31	0.452296	1.4321	ncbi_420018(Becn1);ncbi_374012(ITA);ncbi_374078(BIRC5);ncbi_418325(TNFRSF1A);ncbi_419912(BAK1);ncbi_693266(CASP8);ncbi_425805(NGFR);ncbi_770077(PMAIP1);ncbi_395983(MAPK9);ncbi_396282(BCL2);ncbi_768589(birc5.1);ncbi_422592(MAPK10);ncbi_770762(Septin4);ncbi_776274(CASP7);ncbi_416860(Diablo);ncbi_395476(Casp3);ncbi_395280(Xiap);ncbi_420624(CYC);ncbi_421463(BIRC6);ncbi_395236(BID);ncbi_423778(MAPK8);…	0.112449
KO03430	Mismatch repair	Genetic Information Processing	Replication and repair	21	0.495254	1.41651	ncbi_418907(RFC3);ncbi_419053(POLD3);ncbi_419566(RPA2);ncbi_418122(SSBP1);ncbi_373984(PCNA);ncbi_396542(RFC2);ncbi_100859200(MLH3);ncbi_421291(MSH6);ncbi_378799(MSH2);ncbi_422788(RFC1);ncbi_101752182(PMS2);ncbi_100859719(Rfc5);ncbi_417563(RPA1);ncbi_430516(lig1);ncbi_107057377(POLD2);ncbi_427318(MSH3);ncbi_112532567(POLD4);ncbi_424958(RFC4);ncbi_420578(RPA3);ncbi_420729(MLH1);ncbi_421505(EXO1)	0.118346
KO00515	Mannose type O-glycan biosynthesis	Metabolism	Glycan biosynthesis and metabolism	23	0.440552	1.32138	ncbi_422491(POMK);ncbi_428092(FUT4);ncbi_417820(RXYLT1);ncbi_396122(B4GALT2);ncbi_429097(Pomgnt1);ncbi_423373(POMT2);ncbi_427303(FKTN);ncbi_395206(CHST10);ncbi_417175(POMT1);ncbi_396121(B4GALT1);ncbi_428446(POMGNT2);ncbi_771133(Fut9);ncbi_418062(LARGE1);ncbi_423200(LARGE2);ncbi_424572(ST3GAL3);ncbi_427801(MGAT5B);ncbi_373949(B3GAT1);ncbi_107049101(B4GALT3);ncbi_408180(B3GAT1);ncbi_420591(crppa);n…	0.212043
KO03060	Protein export	Genetic Information Processing	Folding, sorting and degradation	24	0.438684	1.3167	ncbi_415334(SEC11A);ncbi_417363(SRP68);ncbi_423284(SRP14);ncbi_424993(SEC62);ncbi_419713(Srpra);ncbi_770243(Srp9);ncbi_415899(SPCS1);ncbi_420997(SEC61B);ncbi_101750392(SRPRB);ncbi_426369(SEC61A2);ncbi_396234(SPC22);ncbi_396487(HSPA5);ncbi_770061(SRP19);ncbi_776639(SEC61G);ncbi_419056(SPCS2);ncbi_112531359(OXA1L);ncbi_112531361(Oxa1l);ncbi_417780(Immp2l);ncbi_422626(SRP72);ncbi_771365(IMMP1L);ncbi…	0.204818
KO00270	Cysteine and methionine metabolism	Metabolism	Amino acid metabolism	41	0.374385	1.25341	ncbi_424492(GCLM);ncbi_421755(AMD1);ncbi_418602(SMS);ncbi_419803(AHCYL1);ncbi_421918(ADI1);ncbi_428860(APIP);ncbi_431261(MTAP);ncbi_417039(--);ncbi_418049(TST);ncbi_417030(SDSL);ncbi_423628(MAT1A);ncbi_421281(MDH1);ncbi_373997(LDHB);ncbi_396261(GOT1);ncbi_396533(GOT2);ncbi_396011(DNMT1);ncbi_422069(Mtr);ncbi_418048(MPST);ncbi_396221(LDHA);ncbi_416675(AHCYL2);ncbi_416165(MAT2B);ncbi_419287(DNMT3B)…	0.295436
KO04723	Retrograde endocannabinoid signaling	Organismal Systems	Nervous system	127	0.294561	1.19584	ncbi_417739(Mapk11);ncbi_419039(NDUFA9);ncbi_423763(NDUFB8);ncbi_424978(NDUFB5);ncbi_419402(gnb1);ncbi_427262(Gnaq);ncbi_430210(Ndufv1);ncbi_423581(GNG2);ncbi_417753(NDUFA5);ncbi_396138(Gria3);ncbi_396288(GABRB4);ncbi_396451(PTGS2);ncbi_422971(SLC17A6);ncbi_418541(NDUFV3);ncbi_769603(GNG10);ncbi_771014(Gng13);ncbi_416391(Ndufb6);ncbi_417112(NDUFA8);ncbi_418118(NDUFB2);ncbi_427897(Ndufa6);ncbi_415…	0.400847
KO03013	Nucleocytoplasmic transport	Genetic Information Processing	Translation	157	0.270155	1.14031	ncbi_417019(THOC5);ncbi_418175(STRAP);ncbi_418597(EIF2S3);ncbi_420272(EIF3E);ncbi_421126(TGS1);ncbi_422214(NCBP2);ncbi_422346(NXT2);ncbi_423359(EIF2B2);ncbi_427124(PHAX);ncbi_418240(NUP50);ncbi_415573(EIF3J);ncbi_416232(Thoc3);ncbi_416704(EIF4A3);ncbi_418606(EIF1AY);ncbi_420288(EIF3H);ncbi_420614(NUP42);ncbi_427379(NCBP1);ncbi_430997(Pabpc1);ncbi_419244(EEF1A2);ncbi_395514(EIF5B);ncbi_770553(SUMO…	0.529875
KO04114	Oocyte meiosis	Cellular Processes	Cell growth and death	101	0.281099	1.13146	ncbi_418090(IGF1);ncbi_415549(MAP2K1);ncbi_416318(PPP2CA);ncbi_416319(SKP1);ncbi_416842(ANAPC5);ncbi_416872(ppp1cc-a);ncbi_417554(YWHAE);ncbi_417739(Mapk11);ncbi_418735(CDC16);ncbi_419190(YWHAB);ncbi_424563(CDC20);ncbi_416955(YWHAH);ncbi_422461(ANAPC10);ncbi_421226(BUB1);ncbi_416575(PLK1);ncbi_426117(CCNE1);ncbi_427820(YWHAG);ncbi_428537(MOS);ncbi_418182(PLCZ1);ncbi_422165(AR);ncbi_416692(CCM1);n…	0.530974
KO03020	RNA polymerase	Genetic Information Processing	Transcription	27	0.370906	1.12979	ncbi_422621(POLR2B);ncbi_423727(POLR3A);ncbi_416723(POLR3F);ncbi_420603(TWISTNB);ncbi_424754(POLR2D);ncbi_424954(POLR2H);ncbi_421452(POLR1C);ncbi_415635(POLR2C);ncbi_770704(POLR2L);ncbi_418071(POLR3B);ncbi_395486(POLR2F);ncbi_426289(POLR2I);ncbi_112529926(POLR2K);ncbi_101749883(POLR1B);ncbi_417990(Polr3h);ncbi_422910(POLR1A);ncbi_107049063(POLR2J);ncbi_107056305(POLR2A);ncbi_112530289(Polr3c);ncb…	0.510939
KO04966	Collecting duct acid secretion	Organismal Systems	Excretory system	25	0.361329	1.08108	ncbi_418162(ATP6V1E1);ncbi_420210(ATP6V0D2);ncbi_418104(ATP6V0A4);ncbi_768854(ATP6V0E1);ncbi_769770(ATP6V0E2);ncbi_423280(ATP6V1D);ncbi_417249(ATP6V1G1);ncbi_416753(ATP6V0C);ncbi_395497(Atp6v1b2);ncbi_386581(ATP4B);ncbi_396257(CA2);ncbi_395473(ATP6V0A2);ncbi_415674(Atp6v0d1);ncbi_420259(ATP6V1C1);ncbi_395821(ATP6V1A);ncbi_395474(ATP6V0A1);ncbi_428190(clcnkb);ncbi_776719(ATP6V1A);ncbi_396532(SLC4A…	0.641654
KO03008	Ribosome biogenesis in eukaryotes	Genetic Information Processing	Translation	67	0.294287	1.07877	ncbi_416545(Tbl3);ncbi_417405(UTP6);ncbi_417477(SBDS);ncbi_420458(GTPBP4);ncbi_421295(WDR43);ncbi_422346(NXT2);ncbi_424897(LSG1);ncbi_427001(REXO5);ncbi_427278(RIOK2);ncbi_426152(UTP15);ncbi_415626(Csnk2a2);ncbi_426609(NAT10);ncbi_419140(EIF6);ncbi_421236(XRN2);ncbi_422196(DKC1);ncbi_425215(AK6);ncbi_426574(Nop56);ncbi_427952(WDR3);ncbi_415467(EFL1);ncbi_416218(nhp2);ncbi_417975(Rrp7a);ncbi_10085…	0.621936
KO03018	RNA degradation	Genetic Information Processing	Folding, sorting and degradation	69	0.289109	1.07268	ncbi_395225(TOB1);ncbi_415359(WDR61);ncbi_416183(HSPA9);ncbi_420669(CNOT10);ncbi_422733(CNOT7);ncbi_417992(TOB2);ncbi_419454(Exosc10);ncbi_417182(Exosc2);ncbi_417851(CNOT2);ncbi_424059(HSPD1);ncbi_421236(XRN2);ncbi_421267(C1D);ncbi_430997(Pabpc1);ncbi_619530(Exosc9);ncbi_423626(EXOSC3);ncbi_420704(EXOSC7);ncbi_415811(Mphosph6);ncbi_417765(LSM8);ncbi_416040(LSM3);ncbi_422466(LSM6);ncbi_420751(LSM5…	0.617344
KO01040	Biosynthesis of unsaturated fatty acids	Metabolism	Lipid metabolism	27	0.346588	1.07148	ncbi_424224(PECR);ncbi_415539(HACD3);ncbi_424251(HACD2);ncbi_428772(ELOVL6);ncbi_770094(Acaa1b);ncbi_420858(ELOVL2);ncbi_770955(ELOVL6);ncbi_395706(SCD);ncbi_395929(Hadha);ncbi_428872(ACOT1);ncbi_419371(ACOT7);ncbi_769879(Acnat2);ncbi_423247(ACOT2);ncbi_422598(SCD5);ncbi_420518(HACD1);ncbi_428646(Elovl5);ncbi_423122(FADS2);ncbi_423119(FADS1);ncbi_423222(ACOT1);ncbi_424491(TECR);ncbi_417366(ACOX1)…	0.59683
KO04120	Ubiquitin mediated proteolysis	Genetic Information Processing	Folding, sorting and degradation	134	0.256758	1.05786	ncbi_416319(SKP1);ncbi_416769(UBE2L3);ncbi_416842(ANAPC5);ncbi_417628(TRIM37);ncbi_418735(CDC16);ncbi_424563(CDC20);ncbi_374012(ITA);ncbi_420187(ELOC);ncbi_422461(ANAPC10);ncbi_417898(UBE2N);ncbi_416678(UBE2H);ncbi_419758(UBE4A);ncbi_420447(UBE3C);ncbi_424781(Rnf7);ncbi_426918(STUB1);ncbi_427021(UBE2R2);ncbi_428787(UBE2K);ncbi_421202(FANCL);ncbi_422514(HERC3);ncbi_430767(PRPF19);ncbi_771726(Rchy1…	0.618502
KO04710	Circadian rhythm	Organismal Systems	Environmental adaptation	33	0.331708	1.05399	ncbi_416319(SKP1);ncbi_427185(PRKAA1);ncbi_416108(BHLHE40);ncbi_421719(Hddc2);ncbi_420435(PRKAG2);ncbi_419366(PER3);ncbi_373991(CLOCK);ncbi_374092(CRY2);ncbi_374093(CRY1);ncbi_378891(CSNK1E);ncbi_395980(RORB);ncbi_431047(RORB);ncbi_422384(NPAS2);ncbi_415377(RORA);ncbi_429688(PRKAG1);ncbi_416986(PRKAB1);ncbi_420783(Cul1);ncbi_374116(PER2);ncbi_395433(NPAS2);ncbi_374115(ARNTL);ncbi_423854(BTRC);ncb…	0.608927
KO04115	p53 signaling pathway	Cellular Processes	Cell growth and death	70	0.282647	1.0219	ncbi_418090(IGF1);ncbi_419711(Ei24);ncbi_420558(CDK6);ncbi_419928(CCND3);ncbi_423172(CD82);ncbi_425204(GTSE1);ncbi_426117(CCNE1);ncbi_426384(FAM76A);ncbi_429929(GADD45G);ncbi_693255(GADD45A);ncbi_693266(CASP8);ncbi_771726(Rchy1);ncbi_420790(IGFBP3);ncbi_395609(MDM2);ncbi_373987(THBS1);ncbi_100529062(CDK2);ncbi_423493(SIVA1);ncbi_421683(PERP);ncbi_421682(PERP);ncbi_408037(SFN);ncbi_770077(PMAIP1);…	0.69371
KO00760	Nicotinate and nicotinamide metabolism	Metabolism	Metabolism of cofactors and vitamins	31	0.315142	0.992349	ncbi_422983(NADSYN1);ncbi_415448(NMRK2);ncbi_422828(Bst1);ncbi_422827(Cd38);ncbi_404301(NAPRT);ncbi_768471(Nudt12);ncbi_770392(NT5C1A);ncbi_771393(NMNAT2);ncbi_426928(ENPP3);ncbi_427438(nadk2);ncbi_427196(NNT);ncbi_426929(ENPP1);ncbi_421833(NT5E);ncbi_101748948(Nmnat1);ncbi_427257(NMRK1);ncbi_417707(NAMPT);ncbi_395080(NT5C3A);ncbi_100858617(Nt5c2);ncbi_420034(NT5C3B);ncbi_100858798(NMRK2);ncbi_41…	0.776926
KO00350	Tyrosine metabolism	Metabolism	Amino acid metabolism	34	0.309085	0.990917	ncbi_422705(ADH5);ncbi_417039(--);ncbi_415482(FAH);ncbi_416538(FAHD1);ncbi_100857237(MIF);ncbi_373971(TYR);ncbi_395389(ALDH1A3);ncbi_395592(TH);ncbi_395775(DCT);ncbi_395913(TYRP1);ncbi_395979(ADH1);ncbi_396261(GOT1);ncbi_396533(GOT2);ncbi_771761(TH);ncbi_428812(ALDH3B1);ncbi_100858738(PNMT);ncbi_420947(DDC);ncbi_420015(Aoc3);ncbi_100857436(tomt);ncbi_100857280(ADH1);ncbi_423374(Gstz1);ncbi_418563…	0.756247
KO00563	Glycosylphosphatidylinositol (GPI)-anchor biosynthesis	Metabolism	Glycan biosynthesis and metabolism	24	0.330941	0.987641	ncbi_418624(PIGA);ncbi_424556(PIGK);ncbi_428583(PIGM);ncbi_771539(Dpm2);ncbi_423271(PIGH);ncbi_101748971(PIGY);ncbi_418517(PIGP);ncbi_100858021(PIGF);ncbi_419179(PIGT);ncbi_424054(Pgap1);ncbi_424387(Pigc);ncbi_100858627(PIGB);ncbi_770171(Pigq);ncbi_417600(PIGL);ncbi_417571(Pigs);ncbi_417650(PIGW);ncbi_771632(PIGV);ncbi_420908(PIGN);ncbi_107050693(GPAA1);ncbi_429144(Pigz);ncbi_419124(Pigu);ncbi_42…	0.74341
KO04744	Phototransduction	Organismal Systems	Sensory system	23	0.338048	0.986244	ncbi_414892(SLC24A1);ncbi_419864(GUCA1B);ncbi_419402(gnb1);ncbi_751791(RHO);ncbi_416692(CCM1);ncbi_396523(CALM1);ncbi_427515(CALML4);ncbi_374216(GUCA1A);ncbi_395426(Gnat1);ncbi_395431(GRK1);ncbi_395855(CALM1);ncbi_396143(CNGA1);ncbi_396486(PRA1);ncbi_768877(Sag);ncbi_417433(RGS9);ncbi_419089(GUCY2F);ncbi_768759(CNGB1);ncbi_427960(GUCA1A);ncbi_395425(GNAT2);ncbi_395092(Pde6b);ncbi_430443(GUCA1A);n…	0.725116
KO00770	Pantothenate and CoA biosynthesis	Metabolism	Metabolism of cofactors and vitamins	15	0.385061	0.984898	ncbi_421702(VNN2);ncbi_420266(Dpys);ncbi_418975(AASDHPPT);ncbi_427477(PPCDC);ncbi_426928(ENPP3);ncbi_100859789(PPCS);ncbi_100857134(GADL1);ncbi_426929(ENPP1);ncbi_423792(PANK1);ncbi_100736561(PANK4);ncbi_429083(DPYD);ncbi_416170(PANK3);ncbi_416949(Upb1);ncbi_418193(BCAT1);ncbi_422935(PANK2)	0.708024
KO04721	Synaptic vesicle cycle	Organismal Systems	Nervous system	62	0.274272	0.981188	ncbi_418162(ATP6V1E1);ncbi_420210(ATP6V0D2);ncbi_419972(NSF);ncbi_418104(ATP6V0A4);ncbi_768854(ATP6V0E1);ncbi_769798(CPLX3);ncbi_422971(SLC17A6);ncbi_426199(ATP6V1H);ncbi_769770(ATP6V0E2);ncbi_423280(ATP6V1D);ncbi_424575(ATP6V0B);ncbi_417249(ATP6V1G1);ncbi_416753(ATP6V0C);ncbi_395497(Atp6v1b2);ncbi_416226(CLTB);ncbi_427877(SLC17A8);ncbi_404302(slc18a3a);ncbi_100858799(Unc13b);ncbi_101750423(Syt5)…	0.699502
KO04914	Progesterone-mediated oocyte maturation	Organismal Systems	Endocrine system	78	0.246907	0.934939	ncbi_418090(IGF1);ncbi_424971(PIK3CA);ncbi_415549(MAP2K1);ncbi_416842(ANAPC5);ncbi_417739(Mapk11);ncbi_418735(CDC16);ncbi_422461(ANAPC10);ncbi_421226(BUB1);ncbi_416575(PLK1);ncbi_423064(PDE3B);ncbi_428537(MOS);ncbi_386579(RPS6KA);ncbi_423463(HSP90AA1);ncbi_100529062(CDK2);ncbi_422675(MAD2L1);ncbi_417269(CDC26);ncbi_416204(STK10);ncbi_374097(GNAI3);ncbi_395339(ADCY9);ncbi_395340(Adcy5);ncbi_395889…	0.831965
KO04146	Peroxisome	Cellular Processes	Transport and catabolism	81	0.243654	0.930953	ncbi_420131(PEX11G);ncbi_424224(PECR);ncbi_424487(Abcd3);ncbi_418299(PEX5);ncbi_423600(CAT);ncbi_423896(Acsl5);ncbi_427429(AMACR);ncbi_427548(NUDT19);ncbi_431056(IDH2);ncbi_421999(EPHX2);ncbi_770094(Acaa1b);ncbi_418302(GSTK1);ncbi_419396(Pex10);ncbi_396316(HMGCL);ncbi_417694(ABCD2);ncbi_421197(PEX13);ncbi_416728(HAO1);ncbi_420638(Hacl1);ncbi_424598(PRDX1);ncbi_426247(Dhrs4);ncbi_421687(Pex7);ncbi…	0.821655
KO00790	Folate biosynthesis	Metabolism	Metabolism of cofactors and vitamins	29	0.300244	0.907036	ncbi_408024(Pah);ncbi_408026(TPH2);ncbi_426335(Qdpr);ncbi_427317(DHFR);ncbi_418171(AKR1B1);ncbi_418169(AKR1B1);ncbi_425137(AKR1B1);ncbi_374030(PCBD2);ncbi_395338(AKR1B8);ncbi_395592(TH);ncbi_395729(PCBD1);ncbi_396146(GCH1);ncbi_396317(ALPL);ncbi_771761(TH);ncbi_100857722(SAAL1);ncbi_100859876(ALPI);ncbi_374144(Pts);ncbi_427199(MOCS2);ncbi_772271(AKR1B1);ncbi_418170(AKR1B1);ncbi_395799(TPH1);ncbi_…	0.878548
KO01230	Biosynthesis of amino acids	Metabolism	Global and overview maps	62	0.249681	0.90368	ncbi_408024(Pah);ncbi_415362(Idh3a);ncbi_418639(PRPS2);ncbi_427308(ALDOB);ncbi_417185(ASS1);ncbi_373916(ACO1);ncbi_422931(RPIA);ncbi_423019(Taldo1);ncbi_426573(IDH3B);ncbi_428969(PGAM1);ncbi_431056(IDH2);ncbi_417030(SDSL);ncbi_423628(MAT1A);ncbi_423272(ARG2);ncbi_395492(ALDOC);ncbi_769203(Pycr2);ncbi_769850(Pfkl);ncbi_374009(Aco2);ncbi_374064(PFKM);ncbi_374193(GAPDH);ncbi_374263(Pc);ncbi_395689(E…	0.865422
[truncated: 11 more rows]
